# Supplementary material for: Tailoring a 3D Covalent Organic Framework Toward Facile Functionalization
Source: Small. 2025 Dec 8;22(3):e11087. doi: 10.1002/smll.202511087 (PMC12802530; doi:10.1002/smll.202511087)
Supplement: Supplementary file 2 — Supplemental Video 1 [file SMLL-22-e11087-s001.cif]

data_cof-300-ar
_audit_creation_date               2025-08-15
_audit_creation_method
;
Olex2 1.5
(compiled 2025.07.13 svn.rb7424aed for OlexSys, GUI svn.r7314)
;
_shelx_SHELXL_version_number       '2019/3'
_audit_contact_author_address      ?
_audit_contact_author_email        ?
_audit_contact_author_name         ''
_audit_contact_author_phone        ?
_publ_contact_author_id_orcid      ?
_publ_section_references
;
Dolomanov, O.V., Bourhis, L.J., Gildea, R.J, Howard, J.A.K. & Puschmann, H.
 (2009), J. Appl. Cryst. 42, 339-341.

Sheldrick, G.M. (2015). Acta Cryst. C71, 3-8.
;
_chemical_name_common              ?
_chemical_name_systematic          ?
_chemical_formula_moiety           'C41 H36 N4, 7.2[H2O]'
_chemical_formula_sum              'C41 H50.40 N4 O7.20'
_chemical_formula_weight           714.48
_chemical_melting_point            ?
loop_
  _atom_type_symbol
  _atom_type_description
  _atom_type_scat_dispersion_real
  _atom_type_scat_dispersion_imag
  _atom_type_scat_source
 'C' 'C' 0.0000 0.0000 'International Tables Vol C Tables 4.2.6.8 and 6.1.1.4'
 'H' 'H' 0.0000 0.0000 'International Tables Vol C Tables 4.2.6.8 and 6.1.1.4'
 'N' 'N' 0.0000 0.0000 'International Tables Vol C Tables 4.2.6.8 and 6.1.1.4'
 'O' 'O' 0.0000 0.0000 'International Tables Vol C Tables 4.2.6.8 and 6.1.1.4'

_diffrn_oxdiff_scatteringfactors_ed  'CAP prior to 43.51a'
_shelx_space_group_comment
;
The symmetry employed for this shelxl refinement is uniquely defined
by the following loop, which should always be used as a source of
symmetry information in preference to the above space-group names.
They are only intended as comments.
;
_space_group_crystal_system        'tetragonal'
_space_group_IT_number             88
_space_group_name_H-M_alt          'I 41/a'
_space_group_name_Hall             '-I 4ad'
loop_
  _space_group_symop_operation_xyz
 'x, y, z'
 '-y+3/4, x+1/4, z+1/4'
 '-x, -y+1/2, z'
 'y+1/4, -x+1/4, z+1/4'
 'x+1/2, y+1/2, z+1/2'
 '-y+5/4, x+3/4, z+3/4'
 '-x+1/2, -y+1, z+1/2'
 'y+3/4, -x+3/4, z+3/4'
 '-x, -y, -z'
 'y-3/4, -x-1/4, -z-1/4'
 'x, y-1/2, -z'
 '-y-1/4, x-1/4, -z-1/4'
 '-x+1/2, -y+1/2, -z+1/2'
 'y-1/4, -x+1/4, -z+1/4'
 'x+1/2, y, -z+1/2'
 '-y+1/4, x+1/4, -z+1/4'

_cell_length_a                     20.352(5)
_cell_length_b                     20.352(5)
_cell_length_c                     7.3547(17)
_cell_angle_alpha                  90
_cell_angle_beta                   90
_cell_angle_gamma                  90
_cell_volume                       3046.4(16)
_cell_formula_units_Z              4
_cell_measurement_reflns_used      905
_cell_measurement_temperature      298.00(10)
_cell_measurement_theta_max        0.7850
_cell_measurement_theta_min        0.0700
_shelx_estimated_absorpt_T_max     ?
_shelx_estimated_absorpt_T_min     ?
_exptl_absorpt_coefficient_mu      0.000
_exptl_absorpt_correction_T_max    1.00000
_exptl_absorpt_correction_T_min    0.06541
_exptl_absorpt_correction_type     multi-scan
_exptl_absorpt_process_details
;
CrysAlisPro 1.171.44.98a (Rigaku Oxford Diffraction, 2025)
Empirical absorption correction using spherical harmonics,
implemented in SCALE3 ABSPACK scaling algorithm.
;
_exptl_absorpt_special_details     ?
_exptl_crystal_colour              yellow
_exptl_crystal_colour_lustre       .
_exptl_crystal_colour_modifier     .
_exptl_crystal_colour_primary      yellow
_exptl_crystal_density_diffrn      1.558
_exptl_crystal_density_meas        ?
_exptl_crystal_density_method      ?
_exptl_crystal_description         block
_exptl_crystal_F_000               592
_exptl_crystal_size_max            0.0006
_exptl_crystal_size_mid            0.0004
_exptl_crystal_size_min            0.0003
_exptl_transmission_factor_max     ?
_exptl_transmission_factor_min     ?
_diffrn_reflns_av_R_equivalents    0.1449
_diffrn_reflns_av_unetI/netI       0.1915
_diffrn_reflns_Laue_measured_fraction_full  0.946
_diffrn_reflns_Laue_measured_fraction_max  0.946
_diffrn_reflns_limit_h_max         19
_diffrn_reflns_limit_h_min         -19
_diffrn_reflns_limit_k_max         22
_diffrn_reflns_limit_k_min         -22
_diffrn_reflns_limit_l_max         8
_diffrn_reflns_limit_l_min         -8
_diffrn_reflns_number              4603
_diffrn_reflns_point_group_measured_fraction_full  0.946
_diffrn_reflns_point_group_measured_fraction_max  0.946
_diffrn_reflns_theta_full          0.800
_diffrn_reflns_theta_max           0.800
_diffrn_reflns_theta_min           0.071
_diffrn_ambient_environment        air
_diffrn_ambient_temperature        298.00(10)
_diffrn_detector                   'Hybrid Pixel Array Detector'
_diffrn_detector_area_resol_mean   10.0000
_diffrn_detector_type              HyPix-ED
loop_
  _diffrn_frame_id
  _diffrn_frame_h
  _diffrn_frame_k
  _diffrn_frame_l
  _diffrn_frame_start_angle
  _diffrn_frame_end_angle
  _diffrn_frame_scale
 1 -1.00000 -0.38515 0.27956 -40.000 -39.500 1.018
 2 -1.00000 -0.37820 0.27470 -39.500 -39.000 1.019
 3 -1.00000 -0.37135 0.26991 -39.000 -38.500 1.010
 4 -1.00000 -0.36460 0.26519 -38.500 -38.000 1.069
 5 -1.00000 -0.35795 0.26054 -38.000 -37.500 1.054
 6 -1.00000 -0.35139 0.25595 -37.500 -37.000 1.163
 7 -1.00000 -0.34492 0.25143 -37.000 -36.500 1.110
 8 -1.00000 -0.33854 0.24696 -36.500 -36.000 1.271
 9 -1.00000 -0.33225 0.24256 -36.000 -35.500 1.287
 10 -1.00000 -0.32603 0.23821 -35.500 -35.000 1.208
 11 -1.00000 -0.31990 0.23392 -35.000 -34.500 1.209
 12 -1.00000 -0.31384 0.22969 -34.500 -34.000 1.205
 13 -1.00000 -0.30786 0.22550 -34.000 -33.500 1.212
 14 -1.00000 -0.30195 0.22137 -33.500 -33.000 1.180
 15 -1.00000 -0.29611 0.21728 -33.000 -32.500 1.173
 16 -1.00000 -0.29034 0.21325 -32.500 -32.000 1.231
 17 -1.00000 -0.28463 0.20926 -32.000 -31.500 1.254
 18 -1.00000 -0.27899 0.20531 -31.500 -31.000 1.254
 19 -1.00000 -0.27341 0.20141 -31.000 -30.500 1.276
 20 -1.00000 -0.26790 0.19755 -30.500 -30.000 1.212
 21 -1.00000 -0.26237 0.19377 -30.000 -29.500 1.220
 22 -1.00000 -0.25701 0.18999 -29.500 -29.000 1.168
 23 -1.00000 -0.25164 0.18625 -29.000 -28.500 1.178
 24 -1.00000 -0.24630 0.18254 -28.500 -28.000 1.115
 25 -1.00000 -0.24102 0.17885 -28.000 -27.500 1.123
 26 -1.00000 -0.23582 0.17522 -27.500 -27.000 1.091
 27 -1.00000 -0.23068 0.17162 -27.000 -26.500 1.102
 28 -1.00000 -0.22551 0.16807 -26.500 -26.000 1.156
 29 -1.00000 -0.22049 0.16455 -26.000 -25.500 1.155
 30 -1.00000 -0.21548 0.16107 -25.500 -25.000 1.205
 31 -1.00000 -0.21047 0.15760 -25.000 -24.500 1.206
 32 -1.00000 -0.20554 0.15416 -24.500 -24.000 1.351
 33 -1.00000 -0.20065 0.15073 -24.000 -23.500 1.352
 34 -1.00000 -0.19577 0.14736 -23.500 -23.000 1.315
 35 -1.00000 -0.19103 0.14401 -23.000 -22.500 1.317
 36 -1.00000 -0.18626 0.14069 -22.500 -22.000 1.293
 37 -1.00000 -0.18150 0.13739 -22.000 -21.500 1.295
 38 -1.00000 -0.17677 0.13410 -21.500 -21.000 1.293
 39 -1.00000 -0.17210 0.13086 -21.000 -20.500 1.294
 40 -1.00000 -0.16746 0.12762 -20.500 -20.000 1.317
 41 -1.00000 -0.16287 0.12441 -20.000 -19.500 1.313
 42 -1.00000 -0.15830 0.12121 -19.500 -19.000 1.282
 43 -1.00000 -0.15378 0.11803 -19.000 -18.500 1.281
 44 -1.00000 -0.14933 0.11490 -18.500 -18.000 1.225
 45 -1.00000 -0.14487 0.11177 -18.000 -17.500 1.222
 46 -1.00000 -0.14046 0.10868 -17.500 -17.000 1.181
 47 -1.00000 -0.13606 0.10558 -17.000 -16.500 1.177
 48 -1.00000 -0.13167 0.10251 -16.500 -16.000 1.131
 49 -1.00000 -0.12731 0.09946 -16.000 -15.500 1.127
 50 -1.00000 -0.12298 0.09643 -15.500 -15.000 1.167
 51 -1.00000 -0.11871 0.09342 -15.000 -14.500 1.162
 52 -1.00000 -0.11442 0.09041 -14.500 -14.000 1.208
 53 -1.00000 -0.11007 0.08742 -14.000 -13.500 1.201
 54 -1.00000 -0.10580 0.08444 -13.500 -13.000 1.107
 55 -1.00000 -0.10158 0.08147 -13.000 -12.500 1.104
 56 -1.00000 -0.09736 0.07851 -12.500 -12.000 1.148
 57 -1.00000 -0.09319 0.07557 -12.000 -11.500 1.145
 58 -1.00000 -0.08900 0.07263 -11.500 -11.000 1.165
 59 -1.00000 -0.08481 0.06972 -11.000 -10.500 1.161
 60 -1.00000 -0.08066 0.06681 -10.500 -10.000 1.202
 61 -1.00000 -0.07651 0.06392 -10.000 -9.500 1.199
 62 -1.00000 -0.07236 0.06103 -9.500 -9.000 1.206
 63 -1.00000 -0.06825 0.05815 -9.000 -8.500 1.200
 64 -1.00000 -0.06411 0.05524 -8.500 -8.000 1.243
 65 -1.00000 -0.05996 0.05237 -8.000 -7.500 1.234
 66 -1.00000 -0.05584 0.04952 -7.500 -7.000 1.284
 67 -1.00000 -0.05177 0.04666 -7.000 -6.500 1.277
 68 -1.00000 -0.04770 0.04382 -6.500 -6.000 1.293
 69 -1.00000 -0.04363 0.04099 -6.000 -5.500 1.288
 70 -1.00000 -0.03959 0.03817 -5.500 -5.000 1.280
 71 -1.00000 -0.03555 0.03535 -5.000 -4.500 1.274
 72 -1.00000 -0.03153 0.03251 -4.500 -4.000 1.249
 73 -1.00000 -0.02748 0.02970 -4.000 -3.500 1.242
 74 -1.00000 -0.02344 0.02689 -3.500 -3.000 1.249
 75 -1.00000 -0.01942 0.02409 -3.000 -2.500 1.241
 76 -1.00000 -0.01541 0.02130 -2.500 -2.000 1.252
 77 -1.00000 -0.01137 0.01851 -2.000 -1.500 1.248
 78 -1.00000 -0.00733 0.01571 -1.500 -1.000 1.258
 79 -1.00000 -0.00333 0.01292 -1.000 -0.500 1.251
 80 -1.00000 0.00065 0.01013 -0.500 0.000 1.195
 81 -1.00000 0.00465 0.00733 0.000 0.500 1.183
 82 -1.00000 0.00860 0.00452 0.500 1.000 1.173
 83 -1.00000 0.01261 0.00172 1.000 1.500 1.175
 84 -1.00000 0.01659 -0.00107 1.500 2.000 1.264
 85 -1.00000 0.02057 -0.00387 2.000 2.500 1.246
 86 -1.00000 0.02454 -0.00668 2.500 3.000 1.375
 87 -1.00000 0.02853 -0.00947 3.000 3.500 1.368
 88 -1.00000 0.03251 -0.01228 3.500 4.000 1.397
 89 -1.00000 0.03651 -0.01509 4.000 4.500 1.397
 90 -1.00000 0.04045 -0.01789 4.500 5.000 1.317
 91 -1.00000 0.04450 -0.02069 5.000 5.500 1.310
 92 -1.00000 0.04849 -0.02350 5.500 6.000 1.259
 93 -1.00000 0.05250 -0.02631 6.000 6.500 1.255
 94 -1.00000 0.05655 -0.02913 6.500 7.000 1.210
 95 -1.00000 0.06058 -0.03194 7.000 7.500 1.206
 96 -1.00000 0.06464 -0.03476 7.500 8.000 1.180
 97 -1.00000 0.06864 -0.03760 8.000 8.500 1.176
 98 -1.00000 0.07270 -0.04044 8.500 9.000 1.191
 99 -1.00000 0.07672 -0.04328 9.000 9.500 1.182
 100 -1.00000 0.08079 -0.04613 9.500 10.000 1.202
 101 -1.00000 0.08486 -0.04897 10.000 10.500 1.195
 102 -1.00000 0.08893 -0.05183 10.500 11.000 1.191
 103 -1.00000 0.09307 -0.05469 11.000 11.500 1.192
 104 -1.00000 0.09718 -0.05758 11.500 12.000 1.225
 105 -1.00000 0.10135 -0.06050 12.000 12.500 1.219
 106 -1.00000 0.10545 -0.06339 12.500 13.000 1.219
 107 -1.00000 0.10965 -0.06630 13.000 13.500 1.219
 108 -1.00000 0.11393 -0.06924 13.500 14.000 1.146
 109 -1.00000 0.11811 -0.07218 14.000 14.500 1.146
 110 -1.00000 0.12234 -0.07515 14.500 15.000 1.183
 111 -1.00000 0.12652 -0.07809 15.000 15.500 1.180
 112 -1.00000 0.13077 -0.08106 15.500 16.000 1.177
 113 -1.00000 0.13509 -0.08406 16.000 16.500 1.184
 114 -1.00000 0.13940 -0.08707 16.500 17.000 1.198
 115 -1.00000 0.14371 -0.09007 17.000 17.500 1.195
 116 -1.00000 0.14809 -0.09311 17.500 18.000 1.172
 117 -1.00000 0.15240 -0.09616 18.000 18.500 1.159
 118 -1.00000 0.15676 -0.09924 18.500 19.000 1.126
 119 -1.00000 0.16115 -0.10231 19.000 19.500 1.115
 120 -1.00000 0.16561 -0.10541 19.500 20.000 1.066
 121 -1.00000 0.17006 -0.10853 20.000 20.500 1.063
 122 -1.00000 0.17456 -0.11166 20.500 21.000 0.990
 123 -1.00000 0.17908 -0.11481 21.000 21.500 0.996
 124 -1.00000 0.18360 -0.11801 21.500 22.000 0.947
 125 -1.00000 0.18821 -0.12120 22.000 22.500 0.951
 126 -1.00000 0.19280 -0.12443 22.500 23.000 0.901
 127 -1.00000 0.19742 -0.12771 23.000 23.500 0.892
 128 -1.00000 0.20203 -0.13098 23.500 24.000 0.966
 129 -1.00000 0.20672 -0.13427 24.000 24.500 0.958
 130 -1.00000 0.21147 -0.13758 24.500 25.000 1.026
 131 -1.00000 0.21625 -0.14092 25.000 25.500 1.022
 132 -1.00000 0.22108 -0.14432 25.500 26.000 1.084
 133 -1.00000 0.22605 -0.14773 26.000 26.500 1.075
 134 -1.00000 0.23089 -0.15119 26.500 27.000 1.094
 135 -1.00000 0.23582 -0.15464 27.000 27.500 1.090
 136 -1.00000 0.24080 -0.15813 27.500 28.000 1.112
 137 -1.00000 0.24581 -0.16163 28.000 28.500 1.110
 138 -1.00000 0.25092 -0.16517 28.500 29.000 1.117
 139 -1.00000 0.25605 -0.16875 29.000 29.500 1.114
 140 -1.00000 0.26126 -0.17236 29.500 30.000 1.128
 141 -1.00000 0.26647 -0.17600 30.000 30.500 1.132
 142 -1.00000 0.27165 -0.17965 30.500 31.000 1.087
 143 -1.00000 0.27699 -0.18341 31.000 31.500 1.084
 144 -1.00000 0.28229 -0.18718 31.500 32.000 1.076
 145 -1.00000 0.28751 -0.19097 32.000 32.500 1.070
 146 -1.00000 0.29299 -0.19484 32.500 33.000 1.001
 147 -1.00000 0.29851 -0.19871 33.000 33.500 0.991
 148 -1.00000 0.30418 -0.20270 33.500 34.000 0.913
 149 -1.00000 0.30984 -0.20666 34.000 34.500 0.922
 150 -1.00000 0.31551 -0.21068 34.500 35.000 0.893
 151 -1.00000 0.32128 -0.21474 35.000 35.500 0.891
 152 -1.00000 0.32717 -0.21886 35.500 36.000 0.910
 153 -1.00000 0.33309 -0.22299 36.000 36.500 0.898
 154 -1.00000 0.33909 -0.22719 36.500 37.000 0.962
 155 -1.00000 0.34520 -0.23144 37.000 37.500 0.971
 156 -1.00000 0.35139 -0.23577 37.500 38.000 1.047
 157 -1.00000 0.35763 -0.24013 38.000 38.500 1.042
 158 -1.00000 0.36401 -0.24457 38.500 39.000 1.062
 159 -1.00000 0.37041 -0.24905 39.000 39.500 1.055
 160 -1.00000 0.37695 -0.25359 39.500 40.000 1.071
 161 -1.00000 0.38353 -0.25818 40.000 40.500 1.082
 162 -1.00000 0.39020 -0.26287 40.500 41.000 1.001
 163 -1.00000 0.39697 -0.26760 41.000 41.500 1.009
 164 -1.00000 0.40386 -0.27240 41.500 42.000 0.948
 165 -1.00000 0.41082 -0.27729 42.000 42.500 0.951
 166 -1.00000 0.41787 -0.28224 42.500 43.000 0.951
 167 -1.00000 0.42510 -0.28726 43.000 43.500 0.932
 168 -1.00000 0.43241 -0.29237 43.500 44.000 0.916
 169 -1.00000 0.43972 -0.29756 44.000 44.500 0.921
 170 -1.00000 0.44717 -0.30286 44.500 45.000 0.888
 171 -1.00000 0.45496 -0.30821 45.000 45.500 0.855
 172 -1.00000 0.46285 -0.31366 45.500 46.000 0.849
 173 -1.00000 0.47093 -0.31918 46.000 46.500 0.844
 174 -1.00000 0.47902 -0.32485 46.500 47.000 0.764
 175 -1.00000 0.48711 -0.33066 47.000 47.500 0.755
 176 -1.00000 0.49547 -0.33651 47.500 48.000 0.656
 177 -1.00000 0.50413 -0.34249 48.000 48.500 0.685
 178 -1.00000 0.51297 -0.34854 48.500 49.000 0.618
 179 -1.00000 0.52185 -0.35483 49.000 49.500 0.592
 180 -1.00000 0.53092 -0.36110 49.500 50.000 0.548
 181 -1.00000 0.54018 -0.36756 50.000 50.500 0.533
 182 -1.00000 0.54962 -0.37415 50.500 51.000 0.527
 183 -1.00000 0.55921 -0.38086 51.000 51.500 0.526
 184 -1.00000 0.56901 -0.38772 51.500 52.000 0.540
 185 -1.00000 0.57901 -0.39472 52.000 52.500 0.513
 186 -1.00000 0.58924 -0.40188 52.500 53.000 0.538
 187 -1.00000 0.59969 -0.40920 53.000 53.500 0.543
 188 -1.00000 0.61038 -0.41668 53.500 54.000 0.625
 189 -1.00000 0.62131 -0.42434 54.000 54.500 0.535
 190 -1.00000 0.63250 -0.43217 54.500 55.000 0.559
 191 -1.00000 0.64396 -0.44019 55.000 55.500 0.632
 192 -1.00000 0.65570 -0.44841 55.500 56.000 0.511
 193 -1.00000 0.66773 -0.45683 56.000 56.500 0.516
 194 -1.00000 0.68007 -0.46547 56.500 57.000 0.453
 195 -1.00000 0.69272 -0.47433 57.000 57.500 0.527
 196 -1.00000 0.70571 -0.48342 57.500 58.000 0.398
 197 -1.00000 0.71904 -0.49275 58.000 58.500 0.449
 198 -1.00000 0.73274 -0.50235 58.500 59.000 0.467
 199 -1.00000 0.74683 -0.51220 59.000 59.500 1.000
 200 -1.00000 0.76131 -0.52234 59.500 60.000 1.000

_diffrn_measured_fraction_theta_full  0.946
_diffrn_measured_fraction_theta_max  0.946
_diffrn_measurement_details
;
List of Runs (angles in degrees, time in seconds):

  # Type    Start    End  Width  t~exp~   \w     \q     \k     \f   Frames
--------------------------------------------------------------------------
  1  \w    -40.00  60.00   0.50   10.00    --    0.00   0.00   0.00  200
;
_diffrn_measurement_device         'electron diffractometer'
_diffrn_measurement_device_type   
 'XtaLAB Synergy-ED, HyPix-ED, electron source at 200keV'
_diffrn_measurement_method         'continuous rotation electron diffraction'
_diffrn_orient_matrix_type        
 'CrysAlisPro convention (1999,Acta A55,543-557)'
_diffrn_orient_matrix_UB_11        -0.0012308000
_diffrn_orient_matrix_UB_12        0.0000023000
_diffrn_orient_matrix_UB_13        0.0000849000
_diffrn_orient_matrix_UB_21        -0.0000248000
_diffrn_orient_matrix_UB_22        0.0005681000
_diffrn_orient_matrix_UB_23        -0.0030327000
_diffrn_orient_matrix_UB_31        -0.0000164000
_diffrn_orient_matrix_UB_32        -0.0010962000
_diffrn_orient_matrix_UB_33        -0.0015670000
_diffrn_oxdiff_digest_creation
;
CAP 1.171.44.98a, AC 1.5-ac7-014
;
_diffrn_oxdiff_digest_hkl
;
4360a6990ef46eac4bdcaf438eeec157cf75d4
;
_diffrn_radiation_monochromator    none
_diffrn_radiation_probe            electron
_diffrn_radiation_type             electron
_diffrn_radiation_wavelength       0.0251
_diffrn_source                     'electron diffractometer'
_diffrn_source_type                'JEOL JSM-2300ED, LaB6'
_reflns_Friedel_coverage           0.000
_reflns_Friedel_fraction_full      .
_reflns_Friedel_fraction_max       .
_reflns_number_gt                  595
_reflns_number_total               1040
_reflns_special_details
;
 Reflections were merged by SHELXL according to the crystal
 class for the calculation of statistics and refinement.
 
 Structure factors included contributions from the .fab file.
 
 _reflns_Friedel_fraction is defined as the number of unique
 Friedel pairs measured divided by the number that would be
 possible theoretically, ignoring centric projections and
 systematic absences.
;
_reflns_threshold_expression       'I > 2\s(I)'
_computing_cell_refinement         'CrysAlisPro 1.171.44.98a (Rigaku OD, 2025)'
_computing_data_collection        
 'CrysAlisPro system (CCD 44.98a 64-bit (release 07-03-2025))'
_computing_data_reduction          'CrysAlisPro 1.171.44.98a (Rigaku OD, 2025)'
_computing_molecular_graphics      'Olex2 1.5 (Dolomanov et al., 2009)'
_computing_publication_material    'Olex2 1.5 (Dolomanov et al., 2009)'
_computing_structure_refinement    'SHELXL 2019/3 (Sheldrick, 2015)'
_computing_structure_solution      'SHELXS  (Sheldrick, 2008)'
_refine_diff_density_max           0.263
_refine_diff_density_min           -0.283
_refine_diff_density_rms           0.080
_refine_ls_extinction_coef         .
_refine_ls_extinction_method       none
_refine_ls_goodness_of_fit_ref     1.095
_refine_ls_hydrogen_treatment      constr
_refine_ls_matrix_type             full
_refine_ls_number_parameters       90
_refine_ls_number_reflns           1040
_refine_ls_number_restraints       108
_refine_ls_R_factor_all            0.4257
_refine_ls_R_factor_gt             0.3991
_refine_ls_restrained_S_all        1.043
_refine_ls_shift/su_max            0.000
_refine_ls_shift/su_mean           0.000
_refine_ls_structure_factor_coef   Fsqd
_refine_ls_weighting_details      
 'w=1/[\s^2^(Fo^2^)+(0.7010P)^2^+5.1100P] where P=(Fo^2^+2Fc^2^)/3'
_refine_ls_weighting_scheme        calc
_refine_ls_wR_factor_gt            0.7564
_refine_ls_wR_factor_ref           0.7775
_refine_special_details            ?
_olex2_refinement_description
;
1. Restrained distances
 C9-C11 \\sim C9-C10 \\sim C11_$1-C10
 with sigma of 0.02
2. Uiso/Uaniso restraints and constraints
C5 \\sim C4 \\sim C6: within 2A with sigma of 0.04 and sigma for terminal atoms
of 0.08 within 2A
C11 \\sim C10 \\sim C9 \\sim C11 \\sim C10 \\sim C9: within 2A with sigma of
0.04 and sigma for terminal atoms of 0.08 within 2A
3. Rigid body (RIGU) restrains
 All non-hydrogen atoms
 with sigma for 1-2 distances of 0.004 and sigma for 1-3 distances of 0.004
4.a Secondary CH2 refined with riding coordinates:
 C7(H7A,H7B)
4.b Aromatic/amide H refined with riding coordinates:
 C5(H5), C6(H6), C2(H2), C3(H3), N7(H7), C11(H11), C10(H10)
4.c Fitted hexagon refined as free rotating group:
 C4(C5,C6,C1,C2,C3)
;
_atom_sites_solution_hydrogens     geom
_atom_sites_solution_primary       ?
_atom_sites_solution_secondary     ?
loop_
  _atom_site_label
  _atom_site_type_symbol
  _atom_site_fract_x
  _atom_site_fract_y
  _atom_site_fract_z
  _atom_site_U_iso_or_equiv
  _atom_site_adp_type
  _atom_site_occupancy
  _atom_site_site_symmetry_order
  _atom_site_calc_flag
  _atom_site_refinement_flags_posn
  _atom_site_refinement_flags_adp
  _atom_site_refinement_flags_occupancy
  _atom_site_disorder_assembly
  _atom_site_disorder_group
 C C 0.000000 0.250000 0.125000 0.074(9) Uani 1 4 d S T P . .
 C4 C -0.0469(8) 0.2233(7) -0.0161(17) 0.079(6) Uani 1 1 d G U . . .
 C5 C -0.0493(9) 0.1561(7) -0.049(2) 0.090(7) Uani 1 1 d G U . . .
 H5 H -0.023044 0.127660 0.018531 0.108 Uiso 1 1 calc R U . . .
 C6 C -0.0910(10) 0.1313(6) -0.182(2) 0.090(7) Uani 1 1 d G U . . .
 H6 H -0.092648 0.086317 -0.203541 0.108 Uiso 1 1 calc R U . . .
 C1 C -0.1303(8) 0.1738(7) -0.2822(18) 0.080(6) Uani 1 1 d G . . . .
 C2 C -0.1279(8) 0.2410(7) -0.2497(18) 0.076(6) Uani 1 1 d G . . . .
 H2 H -0.154166 0.269400 -0.316903 0.092 Uiso 1 1 calc R U . . .
 C3 C -0.0862(9) 0.2658(6) -0.1166(18) 0.085(7) Uani 1 1 d G . . . .
 H3 H -0.084562 0.310744 -0.094832 0.102 Uiso 1 1 calc R U . . .
 N7 N -0.1831(13) 0.1478(12) -0.390(4) 0.091(7) Uani 1 1 d . . . . .
 H7 H -0.177040 0.113490 -0.456535 0.110 Uiso 1 1 calc R U . . .
 C9 C -0.246(2) 0.221(2) -0.561(5) 0.160(14) Uani 1 1 d D U . . .
 C11 C -0.207(2) 0.196(2) -0.711(4) 0.161(16) Uani 1 1 d D U . . .
 H11 H -0.180430 0.159129 -0.691879 0.194 Uiso 1 1 calc R U . . .
 C10 C -0.293(2) 0.274(2) -0.608(4) 0.149(15) Uani 1 1 d D U . . .
 H10 H -0.322498 0.287739 -0.521393 0.179 Uiso 1 1 calc R U . . .
 C7 C -0.2512(16) 0.1822(18) -0.386(3) 0.100(8) Uani 1 1 d . . . . .
 H7A H -0.287041 0.150742 -0.389936 0.121 Uiso 1 1 calc R U . . .
 H7B H -0.256107 0.210356 -0.280781 0.121 Uiso 1 1 calc R U . . .

loop_
  _atom_site_aniso_label
  _atom_site_aniso_U_11
  _atom_site_aniso_U_22
  _atom_site_aniso_U_33
  _atom_site_aniso_U_23
  _atom_site_aniso_U_13
  _atom_site_aniso_U_12
 C 0.101(14) 0.101(14) 0.019(13) 0.000 0.000 0.000
 C4 0.125(15) 0.085(10) 0.027(8) -0.002(7) -0.008(8) -0.011(10)
 C5 0.117(16) 0.084(10) 0.069(12) -0.010(9) -0.026(11) -0.003(11)
 C6 0.108(16) 0.093(12) 0.068(12) -0.005(10) -0.022(10) -0.013(11)
 C1 0.098(13) 0.078(10) 0.064(12) -0.007(8) -0.004(9) -0.008(9)
 C2 0.104(16) 0.083(10) 0.041(10) -0.015(9) -0.003(9) -0.011(10)
 C3 0.122(17) 0.083(12) 0.050(11) 0.000(9) -0.020(10) -0.014(11)
 N7 0.107(13) 0.063(11) 0.104(16) 0.007(11) -0.028(11) -0.017(10)
 C9 0.21(3) 0.18(3) 0.092(16) 0.061(16) 0.055(18) 0.10(2)
 C11 0.19(3) 0.19(3) 0.104(18) 0.07(2) 0.06(2) 0.10(3)
 C10 0.19(3) 0.15(3) 0.10(2) 0.054(19) 0.06(2) 0.08(2)
 C7 0.112(14) 0.13(2) 0.061(12) 0.023(13) -0.017(11) 0.005(15)

_geom_special_details
;
 All esds (except the esd in the dihedral angle between two l.s. planes)
 are estimated using the full covariance matrix.  The cell esds are taken
 into account individually in the estimation of esds in distances, angles
 and torsion angles; correlations between esds in cell parameters are only
 used when they are defined by crystal symmetry.  An approximate (isotropic)
 treatment of cell esds is used for estimating esds involving l.s. planes.
;
loop_
  _geom_bond_atom_site_label_1
  _geom_bond_atom_site_label_2
  _geom_bond_distance
  _geom_bond_site_symmetry_2
  _geom_bond_publ_flag
 C C4 1.511(10) . ?
 C C4 1.511(10) 14 ?
 C C4 1.511(10) 3 ?
 C C4 1.511(10) 16 ?
 C4 C5 1.3900 . ?
 C4 C3 1.3900 . ?
 C5 H5 0.9300 . ?
 C5 C6 1.3900 . ?
 C6 H6 0.9300 . ?
 C6 C1 1.3900 . ?
 C1 C2 1.3900 . ?
 C1 N7 1.44(3) . ?
 C2 H2 0.9300 . ?
 C2 C3 1.3900 . ?
 C3 H3 0.9300 . ?
 N7 H7 0.8600 . ?
 N7 C7 1.55(4) . ?
 C9 C11 1.47(2) . ?
 C9 C10 1.46(2) . ?
 C9 C7 1.51(4) . ?
 C11 H11 0.9300 . ?
 C11 C10 1.47(2) 13_453 ?
 C10 H10 0.9300 . ?
 C7 H7A 0.9700 . ?
 C7 H7B 0.9700 . ?

loop_
  _geom_angle_atom_site_label_1
  _geom_angle_atom_site_label_2
  _geom_angle_atom_site_label_3
  _geom_angle
  _geom_angle_site_symmetry_1
  _geom_angle_site_symmetry_3
  _geom_angle_publ_flag
 C4 C C4 118.1(8) . 14 ?
 C4 C C4 93.2(13) 14 16 ?
 C4 C C4 118.1(8) 16 3 ?
 C4 C C4 93.2(13) . 3 ?
 C4 C C4 118.1(8) . 16 ?
 C4 C C4 118.1(8) 14 3 ?
 C5 C4 C 119.7(9) . . ?
 C5 C4 C3 120.0 . . ?
 C3 C4 C 120.3(9) . . ?
 C4 C5 H5 120.0 . . ?
 C4 C5 C6 120.0 . . ?
 C6 C5 H5 120.0 . . ?
 C5 C6 H6 120.0 . . ?
 C1 C6 C5 120.0 . . ?
 C1 C6 H6 120.0 . . ?
 C6 C1 C2 120.0 . . ?
 C6 C1 N7 119.7(13) . . ?
 C2 C1 N7 118.9(13) . . ?
 C1 C2 H2 120.0 . . ?
 C3 C2 C1 120.0 . . ?
 C3 C2 H2 120.0 . . ?
 C4 C3 H3 120.0 . . ?
 C2 C3 C4 120.0 . . ?
 C2 C3 H3 120.0 . . ?
 C1 N7 H7 120.3 . . ?
 C1 N7 C7 119(2) . . ?
 C7 N7 H7 120.3 . . ?
 C11 C9 C7 119(3) . . ?
 C10 C9 C11 116(3) . . ?
 C10 C9 C7 123(3) . . ?
 C9 C11 H11 119.1 . . ?
 C9 C11 C10 122(3) . 13_453 ?
 C10 C11 H11 119.1 13_453 . ?
 C9 C10 C11 122(3) . 13_453 ?
 C9 C10 H10 118.9 . . ?
 C11 C10 H10 118.9 13_453 . ?
 N7 C7 H7A 111.9 . . ?
 N7 C7 H7B 111.9 . . ?
 C9 C7 N7 99(2) . . ?
 C9 C7 H7A 111.9 . . ?
 C9 C7 H7B 111.9 . . ?
 H7A C7 H7B 109.6 . . ?

loop_
  _geom_torsion_atom_site_label_1
  _geom_torsion_atom_site_label_2
  _geom_torsion_atom_site_label_3
  _geom_torsion_atom_site_label_4
  _geom_torsion
  _geom_torsion_site_symmetry_1
  _geom_torsion_site_symmetry_2
  _geom_torsion_site_symmetry_3
  _geom_torsion_site_symmetry_4
  _geom_torsion_publ_flag
 C C4 C5 C6 -178.2(14) . . . . ?
 C C4 C3 C2 178.2(14) . . . . ?
 C4 C C4 C5 -130.1(15) 14 . . . ?
 C4 C C4 C5 -19.1(11) 16 . . . ?
 C4 C C4 C5 105.4(13) 3 . . . ?
 C4 C C4 C3 51.6(9) 14 . . . ?
 C4 C C4 C3 -72.9(10) 3 . . . ?
 C4 C C4 C3 162.7(12) 16 . . . ?
 C4 C5 C6 C1 0.0 . . . . ?
 C5 C4 C3 C2 0.0 . . . . ?
 C5 C6 C1 C2 0.0 . . . . ?
 C5 C6 C1 N7 -166.5(19) . . . . ?
 C6 C1 C2 C3 0.0 . . . . ?
 C6 C1 N7 C7 135.5(19) . . . . ?
 C1 C2 C3 C4 0.0 . . . . ?
 C1 N7 C7 C9 100(3) . . . . ?
 C2 C1 N7 C7 -31(3) . . . . ?
 C3 C4 C5 C6 0.0 . . . . ?
 N7 C1 C2 C3 166.6(18) . . . . ?
 C11 C9 C10 C11 -8(9) . . . 13_453 ?
 C11 C9 C7 N7 30(6) . . . . ?
 C10 C9 C11 C10 8(9) . . . 13_453 ?
 C10 C9 C7 N7 -168(5) . . . . ?
 C7 C9 C11 C10 171(5) . . . 13_453 ?
 C7 C9 C10 C11 -171(5) . . . 13_453 ?

_smtbx_masks_special_details       ?
loop_
  _smtbx_masks_void_nr
  _smtbx_masks_void_average_x
  _smtbx_masks_void_average_y
  _smtbx_masks_void_average_z
  _smtbx_masks_void_volume
  _smtbx_masks_void_count_electrons
  _smtbx_masks_void_content
 1 0.250 0.000 -0.025 142.7 73.3 '7.2 H2O'
 2 0.250 0.500 0.760 142.7 73.3 '7.2 H2O'
 3 0.750 0.000 0.282 142.7 73.3 '7.2 H2O'
 4 0.750 0.500 -0.734 142.7 73.3 '7.2 H2O'

_shelx_res_file
;
TITL COF-300-2_auto in I41/a #88
    cof-300-ar.res
    created by SHELXL-2019/3 at 18:26:25 on 15-Aug-2025
CELL 0.0251 20.352361 20.352361 7.354676 90 90 90
ZERR 4 0.004742 0.004742 0.001666 0 0 0
LATT 2
SYMM 0.75-Y,0.25+X,0.25+Z
SYMM -X,0.5-Y,+Z
SYMM 0.25+Y,0.25-X,0.25+Z
SFAC  C 0.731 36.995 1.195 11.297 0.456 2.814 0.125 0.346 0 0 0 0 0.77 12.011
SFAC  H 0.375 15.495 0.141 4.126 0.022 0.025 -0.101 46.884 0 0 0 0 0.32 1.008
SFAC  N 0.572 28.846 1.042 9.054 0.465 2.421 0.131 0.317 0 0 0 0 0.75 14.007
SFAC  O 0.455 23.78 0.917 7.622 0.472 2.144 0.138 0.296 0 0 0 0 0.73 15.999
UNIT 164 201.6 16 28.8

EQIV $1 -0.5-X,0.5-Y,-1.5-Z
RIGU
SIMU C5 C4 C6
SIMU C11 C10 C9 C11 C10 C9
SADI C9 C11 C9 C10 C11_$1 C10

L.S. 20
PLAN  5
SIZE 0.0003 0.0006 0.0004
TEMP 24.85(10)
CONF
FREE N7 C11
MORE -1
BOND $H
ABIN
fmap 2
acta
OMIT -3 1.6
REM <olex2.extras>
REM <HklSrc "%.\\COF-300-AR.hkl">
REM </olex2.extras>

WGHT    0.701000    5.110000
FVAR       1.64864
C     1    0.000000    0.250000    0.125000    10.25000    0.10123    0.10123 =
         0.01924    0.00000    0.00000    0.00000
AFIX  66
C4    1   -0.046902    0.223300   -0.016133    11.00000    0.12493    0.08456 =
         0.02650   -0.00231   -0.00765   -0.01055
C5    1   -0.049325    0.156069   -0.048700    11.00000    0.11692    0.08397 =
         0.06881   -0.00955   -0.02613   -0.00253
AFIX  43
H5    2   -0.023044    0.127660    0.018531    11.00000   -1.20000
AFIX  65
C6    1   -0.091027    0.131299   -0.181752    11.00000    0.10828    0.09346 =
         0.06793   -0.00464   -0.02218   -0.01311
AFIX  43
H6    2   -0.092648    0.086317   -0.203541    11.00000   -1.20000
AFIX  65
C1    1   -0.130307    0.173760   -0.282237    11.00000    0.09765    0.07826 =
         0.06403   -0.00673   -0.00379   -0.00811
C2    1   -0.127885    0.240991   -0.249672    11.00000    0.10430    0.08327 =
         0.04129   -0.01529   -0.00301   -0.01075
AFIX  43
H2    2   -0.154166    0.269400   -0.316903    11.00000   -1.20000
AFIX  65
C3    1   -0.086182    0.265762   -0.116620    11.00000    0.12171    0.08263 =
         0.05013   -0.00022   -0.02020   -0.01423
AFIX  43
H3    2   -0.084562    0.310744   -0.094832    11.00000   -1.20000
AFIX   0
N7    3   -0.183107    0.147773   -0.390272    11.00000    0.10707    0.06257 =
         0.10442    0.00668   -0.02758   -0.01659
AFIX  43
H7    2   -0.177040    0.113490   -0.456535    11.00000   -1.20000
AFIX   0
C9    1   -0.246387    0.221386   -0.560809    11.00000    0.21356    0.17540 =
         0.09165    0.06101    0.05474    0.09504
C11   1   -0.206753    0.195816   -0.711284    11.00000    0.18913    0.19102 =
         0.10424    0.07086    0.05933    0.10305
AFIX  43
H11   2   -0.180430    0.159129   -0.691879    11.00000   -1.20000
AFIX   0
C10   1   -0.292540    0.273510   -0.608381    11.00000    0.19291    0.15335 =
         0.10157    0.05410    0.06263    0.07993
AFIX  43
H10   2   -0.322498    0.287739   -0.521393    11.00000   -1.20000
AFIX   0
C7    1   -0.251235    0.182169   -0.386275    11.00000    0.11161    0.12864 =
         0.06115    0.02287   -0.01744    0.00521
AFIX  23
H7A   2   -0.287041    0.150742   -0.389936    11.00000   -1.20000
H7B   2   -0.256107    0.210356   -0.280781    11.00000   -1.20000
AFIX   0
HKLF 4


REM  COF-300-2_auto in I41/a #88
REM wR2 = 0.7775, GooF = S = 1.095, Restrained GooF = 1.043 for all data
REM R1 = 0.3991 for 595 Fo > 4sig(Fo) and 0.4257 for all 1040 data
REM 90 parameters refined using 108 restraints

END

WGHT      0.2000      0.0000

REM Highest difference peak  0.263,  deepest hole -0.283,  1-sigma level  0.080
Q1    1  -0.1080  0.0774 -0.0678  11.00000  0.05    0.26
Q2    1  -0.2878  0.2779 -0.4511  11.00000  0.05    0.24
Q3    1  -0.1272  0.1104 -0.3333  11.00000  0.05    0.24
Q4    1  -0.1192  0.1026 -0.4449  11.00000  0.05    0.23
Q5    1  -0.2023  0.1265 -0.7187  11.00000  0.05    0.22
;
_shelx_res_checksum                60010
_shelx_hkl_file
;
   0   0  -2 363.463 106.052   1
   0   0   2 400.984 105.989   1
   0   0   4 117.271 27.8787   1
   0   0  -4 23.4977 24.5622   1
   0   0  -6 224.818 55.5995   1
   0   0   6 128.409 55.4543   1
   0   0   8 165.337 61.1019   1
   0   0  -8 244.594 61.6553   1
   1   0  -1 599.621 115.214   1
   0   1  -1 503.937 114.227   1
  -1   0   1 577.254 115.181   1
   0  -1  -1 312.418 113.529   1
   0  -1   1 462.121 114.381   1
   1   0   1 355.679 113.907   1
  -1   0  -1 347.247 113.881   1
   0   1   1 443.647 113.763   1
   1   0  -3 41.4334 29.3978   1
   0  -1  -3 65.5128 28.5394   1
  -1   0  -3 82.2543 29.1276   1
   0   1  -3 132.653 30.8330   1
   0  -1   3 137.106 31.3868   1
  -1   0   3 21.3217 29.5616   1
   0   1   3 153.121 29.7963   1
   1   0   3 63.3900 28.9042   1
  -1   0  -5 19.9270 22.7137   1
   0   1  -5 58.4121 24.2347   1
   1   0  -5 51.9599 24.0819   1
  -1   0   5 47.4121 23.5099   1
   1   0   5 5.51044 23.3329   1
   0  -1  -5 54.3768 23.4905   1
   0  -1   5 110.018 26.4147   1
   0   1  -7 36.2334 25.1150   1
  -1   0   7-14.4393 22.2149   1
   0  -1  -7 18.8720 24.4231   1
   1   0  -7 33.1672 24.1907   1
   1   0   7 42.1032 24.8497   1
   0   1   7 86.5785 27.1367   1
  -1   0  -7 35.1979 24.9216   1
   0  -1   7 117.888 28.2453   1
   1   0   9-9.92075 19.0378   1
   1   0  -9 1.03570 15.7935   1
   0   1  -9 8.84379 17.4477   1
  -1   0  -9 27.1245 18.3940   1
  -1   0   9 5.96372 15.2909   1
   0  -1   9-7.07681 19.4046   1
   0   1   9 44.2108 19.7310   1
   0  -1  -9 12.7708 16.5587   1
   1  -1   8-5.04362 19.4418   1
  -1   1   8 32.8926 16.4662   1
  -1  -1  -8 12.2225 18.5829   1
   1   1  -8 21.6441 18.9179   1
  -1   1   6 187.253 42.4715   1
   1   1  -6 114.485 43.2517   1
   1  -1   6 92.9286 43.5134   1
  -1  -1  -6 110.542 42.7488   1
  -1  -1  -4 99.3832 31.8454   1
   1   1  -4 121.244 33.8209   1
  -1   1   4 71.4070 31.9675   1
   1  -1   4 82.4472 31.8679   1
   1   1  -2 1509.96 398.451   1
  -1   1   2 1337.34 398.244   1
   1  -1   2 1528.66 398.454   1
  -1  -1  -2 1486.09 398.280   1
  -1   1  -2 1312.00 400.467   1
   1  -1  -2 1663.16 400.496   1
   1   1   2 1518.72 400.432   1
  -1  -1   2 1372.99 400.510   1
   1   1   4 83.5864 30.1198   1
  -1   1  -4 70.4054 31.0112   1
  -1  -1   4 132.295 31.5216   1
   1  -1  -4 61.9208 30.9469   1
  -1   1  -6 140.743 41.3464   1
   1   1   6 125.665 40.2683   1
  -1  -1   6 78.8089 38.8792   1
   1  -1  -6 121.895 40.3461   1
  -1  -1   8 42.5252 18.9912   1
   1   1   8 26.9823 18.7358   1
   1  -1  -8 14.4519 17.6179   1
  -1   1  -8-6.88771 18.6620   1
   0   2   0 958.000 270.515   1
   0  -2   0 1030.21 270.540   1
   0   2  -2 166.762 53.5174   1
   0  -2  -2 128.380 51.9866   1
   0   2   2 160.614 52.1235   1
  -2   0  -2 158.921 52.7704   1
   2   0   2 195.739 52.7895   1
  -2   0   2 270.813 55.8757   1
   0  -2   2 182.301 53.7505   1
   2   0  -4 851.989 224.119   1
   0  -2  -4 907.194 223.673   1
   0  -2   4 669.370 223.991   1
  -2   0  -4 788.317 224.002   1
   2   0   4 843.132 224.075   1
  -2   0   4 934.966 224.098   1
   0   2  -4 820.564 224.250   1
   0   2   4 717.070 223.595   1
   0   2  -6 64.8810 44.3345   1
   0  -2   6 213.699 47.2189   1
   2   0  -6 117.768 45.3407   1
   0  -2  -6 61.0289 43.5786   1
  -2   0  -6 153.196 44.1123   1
  -2   0   6 119.944 45.4205   1
   2   0   6 107.859 43.7249   1
  -2   0  -8 60.9340 25.3901   1
   0   2  -8 92.4495 27.6589   1
   0  -2  -8 72.7892 25.4264   1
   0   2   8 37.2707 26.1692   1
   2   0   8 51.7701 25.1710   1
   2   0  -8 69.3244 26.3597   1
  -2   0   8 53.1753 25.8772   1
   0  -2   8 50.4395 26.0832   1
   2  -1   9 13.2864 17.0593   1
   2   1  -9 1.16308 19.3388   1
  -1  -2  -9 19.5359 19.1472   1
  -2  -1  -9-6.37095 17.7099   1
  -2   1   9 10.2571 16.1421   1
   1   2  -9 32.5915 17.7290   1
   1  -2   9 18.3467 17.1029   1
  -1   2   9-14.3268 15.7019   1
   1   2  -7 101.681 35.9006   1
   2  -1   7 113.803 36.3972   1
  -1   2   7 54.8255 33.4166   1
   2   1  -7 153.676 38.2012   1
  -2  -1  -7 115.739 35.3734   1
  -1  -2  -7 65.1095 34.3388   1
   1  -2   7 104.030 35.7852   1
  -2   1   7 105.875 36.2622   1
  -2   1   5 42.3382 32.5720   1
  -2  -1  -5 102.769 32.8651   1
   2   1  -5 150.754 34.9287   1
   2  -1   5 61.0832 32.8584   1
   1   2  -5 54.1474 33.2729   1
  -1   2   5 162.313 33.4913   1
  -1  -2  -5 85.9638 32.4465   1
   1  -2   5 160.642 34.7008   1
   2  -1   3 322.146 92.9048   1
   1  -2   3 290.389 92.5098   1
  -1   2   3 288.837 91.9665   1
   1   2  -3 310.865 93.0738   1
  -2   1   3 597.776 93.1246   1
  -2  -1  -3 284.249 92.3866   1
   2   1  -3 310.518 92.8662   1
  -1  -2  -3 302.251 91.7967   1
   1  -2   1 642.091 183.937   1
  -1   2   1 775.738 183.691   1
  -1  -2  -1 608.866 183.221   1
  -2   1   1 712.954 184.852   1
   2   1  -1 768.486 185.079   1
   1   2  -1 756.663 183.967   1
   2  -1   1 577.639 183.889   1
  -1  -2   1 856.761 203.945   1
   1   2   1 662.523 203.165   1
  -1   2  -1 774.986 203.961   1
   1  -2  -1 780.038 203.646   1
  -2   1  -1 658.802 203.824   1
  -2  -1   1 942.318 204.795   1
   2  -1  -1 798.906 204.543   1
   1   2   3 428.097 98.4442   1
   2   1   3 303.207 98.5684   1
   1  -2  -3 412.112 98.6696   1
   2  -1  -3 396.905 99.0124   1
  -1  -2   3 309.881 99.2121   1
  -2   1  -3 352.214 99.2584   1
  -2  -1   3 285.848 98.9912   1
  -1   2  -3 320.217 98.8037   1
   2   1   5 146.317 36.3478   1
  -1   2  -5 109.170 36.4458   1
  -1  -2   5 66.8800 35.3403   1
  -2   1  -5 100.374 35.6154   1
   2  -1  -5 80.7714 35.8620   1
   1   2   5 78.1357 34.9895   1
   1  -2  -5 127.428 36.1578   1
  -2  -1   5 198.093 37.6593   1
  -1  -2   7 148.555 38.2534   1
   1   2   7 100.118 37.3469   1
  -2  -1   7 165.590 39.2038   1
   1  -2  -7 99.7171 37.1746   1
   2  -1  -7 103.163 38.4136   1
  -2   1  -7 56.0230 36.4187   1
   2   1   7 113.551 37.5114   1
  -1   2  -7 93.5358 37.8111   1
  -2  -1   9 12.7940 16.9917   1
  -1   2  -9-15.2808 18.3616   1
   2  -1  -9 2.24830 18.5935   1
   1  -2  -9 1.99700 16.2220   1
   2   1   9-10.6305 15.9283   1
  -2   1  -9-1.10666 16.7149   1
   1   2   9 2.13769 17.3204   1
  -1  -2   9-14.4610 18.0226   1
   2  -2   8 25.0871 18.5802   1
  -2  -2  -8 18.4354 17.9764   1
   2   2  -8 38.1880 20.6033   1
  -2   2   8-1.84934 17.4965   1
   2   2  -6 61.5441 36.0344   1
  -2   2   6 103.164 34.1524   1
   2  -2   6 86.3763 34.6227   1
  -2  -2  -6 82.8660 32.5273   1
  -2  -2  -4 185.918 48.0463   1
   2   2  -4 102.110 48.4486   1
   2  -2   4 56.7583 48.0705   1
   2  -2   2 537.037 181.457   1
   2   2  -2 810.374 182.137   1
  -2   2   2 671.741 181.293   1
  -2  -2  -2 666.550 181.106   1
   2  -2  -2 1188.93 183.878   1
  -2  -2   2 555.727 183.750   1
   2   2   2 473.414 183.050   1
  -2   2  -2 639.595 183.665   1
  -2   2  -4 109.729 38.1809   1
   2  -2  -4 119.649 37.9842   1
   2   2   4 123.210 37.8527   1
  -2  -2   4 111.924 38.7516   1
   2   2   6 92.0618 36.7516   1
  -2  -2   6 132.651 39.8944   1
  -2   2  -6 78.5562 36.7605   1
   2  -2  -6 111.874 38.3465   1
   2   2   8 35.6599 19.3274   1
  -2  -2   8 15.1364 19.5736   1
  -2   2  -8 11.1432 19.5748   1
   2  -2  -8 48.7426 20.8771   1
   0   3  -1 7340.99 2109.02   1
   0  -3   1 7819.43 2109.05   1
   3   0  -1 6742.66 2109.84   1
   0   3   1 7898.47 2108.63   1
  -3   0   1 7052.72 2110.11   1
   0  -3  -1 7805.89 2108.63   1
   0  -3   3 349.253 95.5641   1
  -3   0   3 810.113 98.5557   1
   3   0   3 322.947 94.5115   1
   0   3  -3 235.536 95.1320   1
  -3   0  -3 263.146 94.4699   1
   3   0  -3 397.805 97.3952   1
   0  -3  -3 340.541 94.0628   1
   0   3   3 301.787 94.1461   1
  -3   0  -5 33.6707 23.7682   1
   0   3  -5 39.9781 24.0285   1
   3   0  -5 32.6146 22.8460   1
   0   3   5 48.6778 21.7471   1
   0  -3   5 66.8075 25.1487   1
   0  -3  -5 17.1399 20.4352   1
  -3   0   5 0.67398 23.6655   1
   0  -3   7 123.847 38.3956   1
   3   0   7 100.686 37.3782   1
   0   3   7 149.070 37.0614   1
   0  -3  -7 112.888 35.7657   1
   0   3  -7 106.820 37.2761   1
   3   0  -7 33.6614 35.3375   1
  -3   0  -7 62.6013 36.3164   1
  -3   0   7 140.297 37.4003   1
   3   0  -9-3.47902 17.6767   1
   3   0   9 7.91530 17.9506   1
   0  -3   9-1.22546 20.2439   1
   0   3   9 10.8791 17.2285   1
   0  -3  -9-1.02330 15.3912   1
  -3   0   9 6.96325 18.5129   1
  -3   0  -9-15.8223 17.5041   1
   0   3  -9 14.9128 17.9872   1
  -3  -1  -8 8.30520 15.7362   1
   3   1  -8 26.4303 19.6543   1
  -3   1   8 14.0949 18.0779   1
   3  -1   8-23.4994 18.2395   1
   1  -3   8-15.8079 17.9947   1
  -1   3   8 38.0193 16.9943   1
   1   3  -8 4.89629 17.8524   1
  -1  -3  -8-0.89672 15.2623   1
  -3   1   6 55.3869 28.6386   1
  -3  -1  -6 95.4100 30.1538   1
  -1   3   6 32.0268 26.1712   1
  -1  -3  -6 72.0347 27.4010   1
   3   1  -6 64.6056 30.9258   1
   3  -1   6 47.9055 30.7083   1
   1   3  -6 27.1610 28.6672   1
   1  -3   6 31.2420 30.0371   1
   1  -3   4 28.3422 20.0818   1
   3  -1   4 38.6833 22.0946   1
  -1   3   4 5.28689 17.8365   1
   3   1  -4 15.2890 22.0769   1
  -1  -3  -4 14.6439 16.2818   1
   1   3  -4 29.1137 21.0859   1
  -3   1   4 44.1306 20.7393   1
  -3  -1  -4 20.8082 21.1382   1
   1  -3   2 2686.90 755.462   1
  -3  -1  -2 2441.15 755.280   1
  -1  -3  -2 3019.57 755.072   1
  -3   1   2 2815.52 755.779   1
   3  -1   2 3038.98 755.618   1
   3   1  -2 3191.33 755.735   1
  -1   3   2 2458.70 754.993   1
   1   3  -2 2851.68 755.521   1
   1  -3   0 979.369 253.358   1
   1   3   0 816.267 253.637   1
  -1  -3   0 867.402 253.656   1
  -1   3   0 977.941 253.332   1
  -1  -3   2 2780.44 758.607   1
   3   1   2 2447.60 758.356   1
   1   3   2 3250.90 758.208   1
  -3   1  -2 2970.34 758.705   1
  -1   3  -2 2657.74 758.530   1
   3  -1  -2 2846.18 758.991   1
   1  -3  -2 2819.50 758.175   1
  -3  -1   2 2306.72 758.581   1
   1   3   4 32.3082 19.3504   1
   1  -3  -4 13.7568 19.9528   1
  -1  -3   4 14.7835 22.1573   1
   3   1   4 31.8204 21.9232   1
  -3   1  -4 33.7876 23.5939   1
  -1   3  -4-7.19259 22.3416   1
   3  -1  -4 66.6510 23.2265   1
  -1   3  -6 64.7890 29.7732   1
   1  -3  -6 29.0659 26.3084   1
  -3   1  -6 63.3048 28.9272   1
   3  -1  -6 49.1811 29.2170   1
  -3  -1   6 73.2911 28.6858   1
   1   3   6 44.9366 26.9030   1
   3   1   6 75.2360 30.2758   1
  -1  -3   6-12.8243 26.1521   1
   3  -1  -8 2.03697 18.3241   1
   1  -3  -8 23.3715 16.4280   1
  -1  -3   8-18.8817 17.2009   1
   1   3   8 2.75610 17.5339   1
   3   1   8 28.2977 18.8295   1
  -3  -1   8 25.2238 19.7424   1
  -3   1  -8 11.6184 17.3688   1
  -1   3  -8 8.22502 17.5579   1
  -3   2   9-22.3253 19.2896   1
   2   3  -9 3.60737 18.6617   1
  -2   3   9-10.1990 15.7069   1
   3   2  -9 23.1478 19.1949   1
   3  -2   9-2.25688 16.2139   1
  -2  -3  -9 16.2776 15.7486   1
   2  -3   9-4.60541 16.6413   1
  -3  -2  -9 5.05214 16.1544   1
   3  -2   7 116.488 33.3137   1
   2   3  -7 120.561 33.9771   1
  -3  -2  -7 98.0646 31.6338   1
  -2  -3  -7 75.8970 30.6198   1
  -2   3   7 38.0702 31.0250   1
  -3   2   7 49.2473 30.9230   1
   3   2  -7 81.1801 33.2901   1
   2  -3   7 83.7233 31.8566   1
   3  -2   5 125.465 36.1379   1
  -2  -3  -5 129.317 33.2890   1
  -2   3   5 75.6841 33.4023   1
  -3   2   5 49.7259 33.6282   1
   3   2  -5 108.896 35.6279   1
   2  -3   5 135.971 34.7903   1
  -3  -2  -5 106.300 34.7299   1
   2   3  -5 86.3200 35.3514   1
   3  -2   3 478.426 147.631   1
  -2  -3  -3 572.472 147.304   1
   2  -3   3 528.132 148.148   1
  -2   3   3 611.918 147.326   1
  -3  -2  -3 407.459 146.761   1
   2   3  -3 527.285 147.991   1
  -3   2   3 550.619 147.688   1
   3   2  -3 727.184 149.430   1
   2   3  -1 13353.7 3586.63   1
   2  -3   1 12937.3 3586.63   1
   3   2  -1 13215.7 3586.80   1
  -2   3  -1 13616.2 3721.67   1
  -3  -2   1 13196.1 3721.80   1
  -2  -3   1 14098.9 3721.68   1
  -2   3  -3 583.510 150.331   1
   2   3   3 476.312 149.136   1
  -2  -3   3 638.063 150.141   1
   3  -2  -3 521.213 149.940   1
  -3  -2   3 637.728 150.850   1
  -3   2  -3 457.323 149.518   1
   2  -3  -3 586.706 149.520   1
   3   2   3 513.726 149.044   1
   2   3   5 129.670 37.7372   1
   3  -2  -5 158.580 38.6564   1
  -3   2  -5 80.0442 38.0171   1
  -3  -2   5 75.4842 38.2969   1
  -2   3  -5 100.058 37.5634   1
   3   2   5 140.531 37.5250   1
   2  -3  -5 131.275 37.7916   1
  -2  -3   5 120.655 39.2403   1
  -2  -3   7 43.0263 30.2347   1
   2   3   7 92.5390 28.4538   1
  -2   3  -7 50.9745 30.2018   1
   3   2   7 82.4028 30.1526   1
  -3  -2   7 28.1270 31.0845   1
  -3   2  -7 127.621 32.1557   1
   2  -3  -7 48.8199 29.3271   1
   3  -2  -7 102.674 30.4935   1
  -3   2  -9-22.0008 19.1659   1
  -2  -3   9-1.10676 16.9119   1
   3   2   9 10.8445 17.4231   1
   2  -3  -9 37.3971 19.2798   1
  -2   3  -9 17.2783 17.2234   1
   3  -2  -9 8.98041 17.4652   1
   2   3   9 12.2283 17.0643   1
  -3  -2   9-13.0811 19.5475   1
  -3   3   8 31.2153 18.5752   1
   3   3  -8-2.19092 19.3829   1
  -3  -3  -8 14.9225 16.3983   1
   3  -3   8 24.5686 19.0396   1
  -3  -3  -6 227.338 57.3146   1
   3   3  -6 116.490 57.7848   1
   3  -3   6 222.099 58.6804   1
  -3   3   6 168.719 56.7207   1
  -3   3   4 87.6890 23.2359   1
   3  -3   4 45.0287 24.1645   1
   3   3  -4 21.1775 25.2845   1
  -3  -3  -4 33.2223 21.0394   1
   3   3  -2 2298.99 592.899   1
  -3   3   2 2207.97 592.508   1
  -3  -3  -2 2006.71 592.412   1
   3  -3   2 2233.48 592.673   1
   3  -3  -2 2055.54 546.068   1
   3   3   2 2225.87 545.905   1
  -3  -3   2 2421.80 546.630   1
  -3   3  -2 1537.14 545.830   1
   3  -3  -4 60.8261 25.4709   1
  -3   3  -4 41.3556 23.5073   1
   3   3   4 48.5292 19.6602   1
  -3  -3   4 18.0396 23.4218   1
  -3   3  -6 144.568 62.7613   1
   3   3   6 242.015 63.1666   1
  -3  -3   6 208.893 63.4788   1
   3  -3  -6 219.297 62.4764   1
   3  -3  -8-19.9058 17.6585   1
  -3  -3   8 23.2418 18.4564   1
  -3   3  -8 16.9930 16.8185   1
   3   3   8-1.92462 16.5743   1
   0  -4   0 4221.52 1160.82   1
   0   4   0 4302.28 1160.83   1
   4   0  -2 4970.23 1241.95   1
   0  -4   2 4703.57 1241.82   1
   4   0   2 4494.27 1241.80   1
   0  -4  -2 4449.45 1241.16   1
  -4   0   2 4939.71 1241.97   1
  -4   0  -2 4424.89 1241.86   1
   0   4  -2 4495.33 1241.77   1
   0   4   2 4442.85 1241.20   1
   0   4   4 160.428 48.5984   1
   0  -4   4 164.246 50.3771   1
   0   4  -4 176.503 51.0496   1
   0  -4  -4 164.268 48.0417   1
   4   0  -4 171.010 52.6601   1
  -4   0   4 222.669 53.7546   1
  -4   0  -4 155.218 49.3066   1
   4   0   4 140.267 49.0737   1
   4   0  -6 39.7630 35.1386   1
   0  -4  -6 73.7325 32.4802   1
   0  -4   6 96.5916 37.6666   1
   0   4  -6 54.8384 35.4905   1
  -4   0  -6 160.652 37.6655   1
   4   0   6 168.105 37.5405   1
   0   4   6 61.0869 34.2441   1
  -4   0   6 58.2305 35.4247   1
  -4   0  -8 1.00967 17.5506   1
   0  -4   8 60.4549 21.3036   1
  -4   0   8 21.9810 18.2039   1
   4   0  -8-4.13022 18.9248   1
   0   4  -8 4.18901 17.5311   1
   0  -4  -8 17.5990 16.3993   1
   0   4   8 2.80450 17.6736   1
   4   0   8 24.6435 17.9562   1
   1  -4   9-1.19112 17.8155   1
   4   1  -9-7.01443 18.2416   1
   1   4  -9 15.8183 15.5357   1
  -4   1   9 27.1017 19.2012   1
  -1  -4  -9 5.20366 16.6261   1
   4  -1   9 19.0851 18.5140   1
  -1   4   9 7.33148 15.4557   1
  -4  -1  -9-5.38986 15.4193   1
  -1  -4  -7 43.5101 21.9094   1
   1   4  -7 46.9666 23.5643   1
  -4   1   7-21.0346 23.2133   1
   4  -1   7 57.7758 26.3057   1
   4   1  -7 54.2659 25.5695   1
  -4  -1  -7 63.6866 25.3122   1
   1  -4   7 38.0000 24.4125   1
  -1   4   7 25.9480 19.3300   1
   1  -4   5 155.688 41.3585   1
   4   1  -5 200.375 43.1341   1
  -1   4   5 179.124 39.4088   1
  -1  -4  -5 66.1426 38.2766   1
  -4  -1  -5 171.244 41.0612   1
  -4   1   5 76.6124 40.8181   1
   1   4  -5 96.0292 40.3584   1
   4  -1   5 125.664 41.3696   1
   1  -4   3 867.231 189.316   1
   4   1  -3 674.151 189.566   1
  -4   1   3 514.202 188.950   1
  -1  -4  -3 598.393 188.039   1
  -1   4   3 908.683 188.358   1
   1   4  -3 554.119 189.200   1
   4  -1   3 486.890 188.892   1
  -4  -1  -3 916.700 189.393   1
   4   1  -1 12046.2 3035.40   1
   1   4  -1 10995.8 3034.41   1
   1  -4   1 10927.4 3034.44   1
  -1   4  -1 12068.1 3294.72   1
  -4  -1   1 13114.3 3295.82   1
  -1  -4   1 11784.6 3294.65   1
   4  -1  -3 609.112 196.295   1
  -4   1  -3 532.727 196.228   1
   1  -4  -3 862.094 195.501   1
   4   1   3 851.726 196.272   1
  -1   4  -3 983.023 196.566   1
   1   4   3 545.469 195.266   1
  -4  -1   3 955.287 196.921   1
  -1  -4   3 523.304 196.092   1
   1  -4  -5 176.429 41.1619   1
  -1  -4   5 104.028 40.6630   1
   4  -1  -5 109.984 43.0796   1
   1   4   5 104.815 39.7165   1
  -4  -1   5 110.669 42.0831   1
  -4   1  -5 86.3362 41.8365   1
  -1   4  -5 151.765 42.1774   1
   4   1   5 219.029 42.4186   1
  -1  -4   7 65.0425 23.0007   1
   4  -1  -7 38.4070 25.9767   1
  -4   1  -7 91.8533 26.5036   1
   1   4   7 15.3771 21.4586   1
  -4  -1   7 9.97816 24.5777   1
   1  -4  -7 12.1317 21.4976   1
   4   1   7 77.3238 26.9887   1
  -1   4  -7 29.6700 24.1649   1
  -1  -4   9 24.9952 19.3212   1
  -4  -1   9 8.21510 17.7681   1
   1  -4  -9 6.73063 15.1961   1
   4  -1  -9-4.53422 18.7137   1
   4   1   9 12.5939 17.8457   1
   1   4   9 13.3161 16.2432   1
  -1   4  -9-4.88469 18.8191   1
  -4   1  -9 20.2460 18.6547   1
   2   4  -8 18.7154 19.6214   1
   2  -4   8 5.23949 16.9178   1
  -2   4   8 25.6210 17.3757   1
  -4  -2  -8 29.1155 18.8487   1
  -2  -4  -8 50.8478 17.1782   1
   4  -2   8 22.4227 19.4113   1
   4   2  -8 4.27500 18.2176   1
  -4   2   8-9.56895 17.7344   1
   2   4  -6 78.3460 32.7011   1
  -2  -4  -6 36.0665 26.5712   1
   4  -2   6 6.64495 30.4138   1
  -4  -2  -6 52.4881 29.6066   1
   4   2  -6 57.7250 33.0666   1
  -4   2   6 61.9989 29.8060   1
   2  -4   6 43.7236 30.6586   1
  -2   4   6 91.3943 29.2524   1
  -4  -2  -4 318.487 118.593   1
  -4   2   4 632.782 120.425   1
   4  -2   4 586.068 119.631   1
   4   2  -4 317.440 120.711   1
   2   4  -4 568.655 120.235   1
  -2   4   4 261.435 118.301   1
   2  -4   4 422.040 119.882   1
  -2  -4  -4 510.455 118.977   1
   4   2  -2 1436.62 572.312   1
  -2   4   2 1625.29 571.443   1
  -2  -4  -2 2480.81 571.375   1
   2   4  -2 2677.21 572.173   1
   2  -4   2 1601.58 571.829   1
   4  -2   2 2500.14 572.090   1
  -4   2   2 2541.74 572.694   1
   2   4   0 5331.35 1418.29   1
  -2  -4   0 5100.33 1418.13   1
   2   4   2 2344.93 577.633   1
   4  -2  -2 2604.10 578.911   1
  -2  -4   2 2638.99 578.471   1
  -4   2  -2 2505.24 578.471   1
   2  -4  -2 1629.17 577.795   1
  -2   4  -2 1709.94 578.124   1
  -4  -2   2 1692.40 578.756   1
   2   4   4 657.406 110.422   1
   2  -4  -4 264.001 109.026   1
   4  -2  -4 617.173 111.149   1
  -2   4  -4 271.614 109.713   1
  -4   2  -4 456.535 110.374   1
   4   2   4 242.543 109.053   1
  -2  -4   4 576.598 111.109   1
  -4  -2   4 357.461 111.529   1
   2  -4  -6 78.8595 31.6755   1
   2   4   6 40.6567 28.6274   1
   4  -2  -6 73.4677 33.2631   1
  -2   4  -6 92.9310 32.3746   1
  -4  -2   6 41.6463 32.8489   1
  -4   2  -6 45.5676 33.9622   1
   4   2   6 75.8932 33.0101   1
  -2  -4   6 86.9598 34.6045   1
  -4  -2   8 22.6277 19.4708   1
  -2   4  -8 13.6442 17.4898   1
  -2  -4   8-10.1602 17.0182   1
   2   4   8 4.35062 16.2620   1
  -4   2  -8 15.8740 18.4332   1
   4  -2  -8 15.8144 18.4025   1
   4   2   8-1.04561 18.4734   1
   2  -4  -8 21.7386 16.8987   1
  -4   3   9-16.2919 18.4203   1
  -4  -3  -9-1.06910 17.4609   1
  -3   4   9-19.1033 17.1730   1
   4  -3   9-3.72214 18.8607   1
   4   3  -9 20.4770 19.9868   1
   3   4  -9-7.54186 20.5284   1
  -3  -4  -9 25.1262 16.1433   1
   3  -4   9-2.34568 17.7341   1
  -3  -4  -7 89.4459 26.3768   1
   4   3  -7 25.6491 27.2541   1
  -4  -3  -7 51.1892 26.5157   1
  -4   3   7 46.9813 26.1419   1
   3   4  -7 41.7490 27.6366   1
   3  -4   7 67.6851 27.3983   1
  -3   4   7 45.1042 24.9060   1
   4  -3   7 62.8214 28.9039   1
  -3   4   5 109.052 26.8052   1
  -4   3   5 107.009 29.8811   1
  -4  -3  -5 71.6424 26.8460   1
   4  -3   5 57.6174 29.9632   1
   3  -4   5 7.02434 28.4571   1
   4   3  -5 48.0489 29.5827   1
   3   4  -5 116.719 29.4815   1
  -3  -4  -5 49.0143 25.4635   1
  -4   3   3 1388.54 286.473   1
   3  -4   3 1148.43 285.727   1
   3   4  -3 1134.18 286.118   1
  -3   4   3 1029.71 285.171   1
   4  -3   3 612.455 284.956   1
  -3  -4  -3 1245.50 285.185   1
  -4  -3  -3 980.731 285.185   1
   4   3  -3 1115.61 286.184   1
   3  -4   1 1620.39 510.298   1
   3   4  -1 2186.63 511.094   1
   4   3  -1 2125.29 512.019   1
  -4  -3   1 1734.49 457.912   1
  -3   4  -1 1596.37 456.436   1
  -3  -4   1 1767.74 457.259   1
  -3   4  -3 1115.66 287.247   1
   4  -3  -3 1454.11 287.884   1
   4   3   3 910.595 286.412   1
   3   4   3 1090.34 286.494   1
   3  -4  -3 828.825 286.336   1
  -4  -3   3 1103.27 287.779   1
  -4   3  -3 986.570 286.828   1
  -3  -4   3 1219.73 287.389   1
   3  -4  -5 67.2548 26.7605   1
  -4   3  -5 70.3461 28.7857   1
   4  -3  -5 78.2642 31.2352   1
   4   3   5 62.8852 24.8657   1
  -3  -4   5 86.8044 28.8612   1
  -3   4  -5 28.1006 27.5988   1
   3   4   5 82.9221 26.0365   1
  -4  -3   5 50.7255 27.8928   1
  -4   3  -7 84.5999 28.1052   1
   4  -3  -7 32.3459 25.4115   1
   4   3   7 53.1465 25.0004   1
  -3   4  -7 60.3085 26.1011   1
   3  -4  -7 24.3202 24.1523   1
  -3  -4   7 96.9093 28.7166   1
  -4  -3   7 70.3305 27.5531   1
   3   4   7 40.3368 25.4713   1
  -3  -4   9 8.63310 17.9259   1
  -4   3  -9-28.1292 18.0090   1
   4   3   9-5.69176 18.2977   1
   3   4   9 4.15296 16.5872   1
  -4  -3   9 12.1732 18.5994   1
  -3   4  -9 20.6148 18.0986   1
   4  -3  -9 10.9839 17.0648   1
   3  -4  -9 48.8130 19.0689   1
   4   4  -8 3.31646 18.2173   1
  -4   4   8 10.0608 17.1778   1
  -4  -4  -8 33.2131 17.2283   1
   4  -4   8 11.2832 18.7844   1
   4   4  -6 22.2417 28.9126   1
  -4  -4  -6 23.3795 24.5307   1
   4  -4   6 41.8883 30.4929   1
  -4   4   6-23.1632 25.2730   1
   4   4  -4 45.5321 25.3072   1
   4  -4   4-6.50890 21.6724   1
  -4  -4  -4 60.3931 19.7816   1
  -4   4   4 54.5374 22.0550   1
  -4   4   2 50.3421 44.7713   1
   4   4  -2 45.1660 25.0669   1
   4  -4   2 35.2023 22.6101   1
   4  -4  -2 50.4468 34.1053   1
  -4  -4   2 89.1107 26.8685   1
  -4   4  -2 25.5389 24.5473   1
  -4   4  -4-13.6106 21.5351   1
  -4  -4   4 20.8803 25.4835   1
   4   4   4 27.5360 18.4224   1
  -4   4  -6 25.4692 28.7879   1
   4   4   6 21.2633 25.1746   1
  -4  -4   6 42.7348 29.9021   1
   4  -4  -6-6.10340 26.3470   1
   4   4   8-0.99481 16.2749   1
  -4  -4   8-21.3125 20.0359   1
  -4   4  -8 47.6204 19.8578   1
   4  -4  -8 3.92158 17.6860   1
   0   5  -1 2049.48 262.889   1
   0  -5   1 2270.91 263.089   1
   0   5   1 990.078 261.158   1
   0  -5  -1 891.486 261.158   1
   0   5   3 356.210 112.974   1
   0  -5  -3 382.259 112.545   1
   5   0   3 526.040 114.702   1
   0   5  -3 293.276 114.378   1
  -5   0   3 474.086 117.179   1
   0  -5   3 363.647 114.887   1
   5   0  -3 587.891 117.700   1
  -5   0  -3 510.228 114.721   1
  -5   0   5 504.177 123.955   1
   0  -5  -5 394.552 120.428   1
   5   0   5 437.828 121.302   1
   0   5  -5 433.660 121.973   1
   5   0  -5 576.302 123.832   1
   0   5   5 423.213 120.798   1
   0  -5   5 422.015 122.129   1
  -5   0  -5 402.798 121.172   1
   0  -5  -7 5.15565 17.4887   1
   5   0   7-5.90474 22.3165   1
   0  -5   7 25.3547 21.5212   1
   5   0  -7 23.0559 22.8025   1
  -5   0  -7-5.44502 19.3388   1
   0   5   7 10.9474 19.0846   1
  -5   0   7 1.85085 21.4581   1
   0   5  -7-23.7066 21.2977   1
   0   5   9 25.0177 18.3089   1
   5   0  -9-19.2908 21.0912   1
   5   0   9 11.5403 20.3851   1
   0   5  -9 17.8396 19.0646   1
   0  -5  -9 21.6145 17.5801   1
   0  -5   9 10.1728 19.6195   1
  -5   0   9-14.7527 18.5491   1
  -5   0  -9 30.8499 19.2918   1
  -5   1   8 19.4018 17.4226   1
   1   5  -8-9.66003 16.1504   1
   5   1  -8 6.59172 18.6386   1
  -5  -1  -8 8.42176 18.9468   1
   5  -1   8 16.0716 17.6345   1
  -1   5   8 24.6563 14.5350   1
   1  -5   8-6.52792 17.5734   1
  -1  -5  -8 14.5072 15.4575   1
  -5   1   6 163.297 54.8950   1
  -1   5   6 182.010 50.4654   1
  -5  -1  -6 251.727 53.9960   1
  -1  -5  -6 111.043 49.8774   1
   5  -1   6 173.300 53.1614   1
   5   1  -6 196.635 56.6162   1
   1   5  -6 109.549 52.0963   1
   1  -5   6 161.709 53.1194   1
  -5   1   4 97.6272 50.6046   1
  -1  -5  -4 124.037 47.7257   1
  -1   5   4 223.096 48.6279   1
   1   5  -4 89.1755 49.4548   1
   1  -5   4 231.940 50.9047   1
  -5  -1  -4 289.527 51.3850   1
   5  -1   4 128.205 49.7716   1
   5   1  -4 214.927 52.5220   1
   1   5  -2 854.808 243.925   1
   1  -5   2 887.793 243.824   1
  -5   1   2 375.895 247.142   1
  -1   5   2 1207.30 243.349   1
  -1  -5  -2 798.301 242.822   1
   5   1  -2 904.291 245.208   1
  -1  -5   0 6369.68 1948.14   1
   1  -5   0 7903.77 1948.04   1
  -1   5   0 7403.79 1948.02   1
   1   5   0 6585.09 1948.15   1
  -1  -5   2 750.288 242.694   1
   1  -5  -2 1232.85 242.101   1
  -5  -1   2 1011.56 244.260   1
  -1   5  -2 1012.90 242.703   1
   5  -1  -2 258.794 245.149   1
   1   5   2 774.760 241.605   1
   1   5   4 80.5356 44.2258   1
  -5  -1   4 236.874 49.7406   1
   1  -5  -4 167.075 45.2599   1
  -1  -5   4 88.3906 46.1659   1
  -1   5  -4 204.057 47.4478   1
   5  -1  -4 102.629 47.3008   1
  -5   1  -4 95.4306 45.7717   1
   5  -1  -6 124.795 56.5858   1
  -5  -1   6 164.000 54.6754   1
  -5   1  -6 128.505 53.7476   1
  -1  -5   6 99.1847 51.1122   1
   1   5   6 120.654 50.6164   1
   5   1   6 173.032 52.1146   1
  -1   5  -6 234.891 53.7584   1
   1  -5  -6 266.291 52.0824   1
  -1   5  -8 1.07275 16.7552   1
  -5   1  -8 16.5411 18.5121   1
   1   5   8-1.74794 15.2664   1
   5  -1  -8 2.08481 18.0030   1
   5   1   8 7.16479 17.0144   1
   1  -5  -8-10.2834 15.4208   1
  -1  -5   8 18.6871 15.7313   1
  -5  -1   8 57.3783 20.2595   1
   2  -5   7-21.7309 20.0796   1
  -2  -5  -7 14.2891 17.3961   1
   5   2  -7 38.1113 22.8101   1
   5  -2   7 26.9516 22.1388   1
  -5   2   7-11.2543 21.5454   1
  -2   5   7-7.83046 19.0119   1
  -5  -2  -7 6.25631 20.7788   1
   2   5  -7 22.0070 21.4240   1
  -2   5   5 188.285 65.0251   1
   5   2  -5 220.703 69.5806   1
   2   5  -5 280.307 67.8713   1
  -2  -5  -5 279.407 65.5670   1
  -5  -2  -5 177.336 65.3455   1
   2  -5   5 220.570 66.5312   1
   5  -2   5 282.054 66.5659   1
  -5   2   5 198.114 67.7984   1
   5  -2   3 2242.03 487.501   1
   2   5  -3 2526.24 487.897   1
   2  -5   3 1370.77 487.275   1
   5   2  -3 1185.66 487.288   1
  -5   2   3 2407.56 487.891   1
  -2  -5  -3 2335.86 486.727   1
  -2   5   3 1565.64 486.968   1
  -5  -2  -3 1150.76 486.721   1
   5   2  -1 591.496 154.605   1
   2   5  -1 1014.97 141.194   1
   2  -5   1 319.545 139.043   1
  -5  -2   1 441.067 119.130   1
  -2  -5   1 522.955 102.112   1
  -2   5  -1 284.598 100.038   1
   2   5   3 2220.49 484.504   1
   2  -5  -3 1452.44 484.679   1
  -5  -2   3 1591.27 485.368   1
   5  -2  -3 2111.92 485.445   1
  -2   5  -3 1422.20 485.089   1
  -5   2  -3 2309.14 485.611   1
  -2  -5   3 2306.22 485.605   1
   5   2   3 1180.96 484.624   1
   5   2   5 189.241 62.4863   1
  -5  -2   5 251.533 66.1392   1
   5  -2  -5 250.222 65.4919   1
   2   5   5 251.880 62.8385   1
  -2  -5   5 290.521 64.9059   1
  -5   2  -5 204.435 63.3688   1
   2  -5  -5 184.131 62.5937   1
  -2   5  -5 166.084 62.9407   1
   2  -5  -7 33.8678 19.3481   1
  -2  -5   7-8.62390 20.8273   1
  -5   2  -7 11.4574 20.8616   1
  -5  -2   7 12.5974 22.2579   1
  -2   5  -7 10.5265 19.9159   1
   5   2   7 20.5828 19.4715   1
   5  -2  -7 0.95931 21.5181   1
   2   5   7-5.12973 17.3722   1
  -5   3   8 12.7184 18.2449   1
  -3   5   8 32.4971 17.1700   1
   5   3  -8 38.6921 19.7830   1
   5  -3   8 4.85031 19.3496   1
  -5  -3  -8-13.5771 19.1303   1
   3  -5   8 3.34404 18.1257   1
   3   5  -8 22.6846 19.7190   1
  -3  -5  -8-0.83314 14.1895   1
   5  -3   6 171.287 47.8345   1
  -5  -3  -6 126.131 45.6816   1
  -3   5   6 119.126 45.5019   1
  -5   3   6 178.639 49.4451   1
   3   5  -6 157.390 48.9386   1
   3  -5   6 71.4439 47.4242   1
   5   3  -6 145.317 48.8458   1
  -3  -5  -6 130.176 45.1669   1
   5   3  -4 118.966 35.4569   1
  -3  -5  -4 67.9154 26.9721   1
  -5  -3  -4 81.7573 30.0045   1
   3   5  -4 101.546 30.9006   1
  -3   5   4 118.410 31.7956   1
   3  -5   4 119.161 31.2346   1
   5  -3   4 32.1269 28.6594   1
  -5   3   4 76.2803 31.3551   1
   3  -5   2 1121.82 302.569   1
   3   5  -2 1631.27 304.266   1
  -3   5   2 364.104 303.757   1
   5   3  -2 996.008 303.266   1
   5  -3   2 1205.46 303.170   1
  -5   3   2 1808.22 307.702   1
  -3  -5   0 2079.26 494.187   1
   3   5   0 1536.69 494.158   1
   5  -3  -2 1591.80 350.570   1
  -3  -5   2 1686.89 349.539   1
  -3   5  -2 1169.54 348.108   1
  -5  -3   2 1133.46 348.765   1
  -5   3  -2 1278.24 348.496   1
   3  -5  -2 1085.26 348.925   1
   3  -5  -4 105.021 33.1363   1
  -5  -3   4 40.4886 36.5012   1
   5   3   4 126.608 31.8500   1
  -3  -5   4 93.0092 34.4084   1
  -3   5  -4 149.074 35.3606   1
   3   5   4 59.6760 29.7656   1
  -5   3  -4 92.9767 33.2149   1
   5  -3  -4 109.312 34.0954   1
   3  -5  -6 25.3392 38.3960   1
   5   3   6 105.338 38.5544   1
  -3   5  -6 125.763 41.3182   1
   3   5   6 120.203 39.9894   1
  -5   3  -6 87.1681 42.4552   1
  -3  -5   6 128.672 42.6337   1
  -5  -3   6 179.011 42.2930   1
   5  -3  -6 118.526 45.6063   1
  -5  -3   8 9.77249 18.9493   1
   3   5   8 10.0579 16.2935   1
   5  -3  -8 30.2039 18.9883   1
  -5   3  -8 12.3999 19.3814   1
   3  -5  -8 15.4921 15.5665   1
   5   3   8-23.2889 17.9034   1
  -3   5  -8-4.18082 16.7959   1
  -3  -5   8 32.2543 19.7994   1
  -4   5   7 24.6796 19.2111   1
  -5  -4  -7 0.87810 19.3199   1
   5   4  -7 1.03329 22.4298   1
   4  -5   7 45.4036 23.7637   1
  -4  -5  -7-7.66226 20.0536   1
  -5   4   7 10.9429 19.4555   1
   5  -4   7 17.1590 20.2877   1
   4   5  -7 9.06252 21.6386   1
  -5  -4  -5 198.531 59.4693   1
   5  -4   5 121.410 60.3799   1
  -4   5   5 371.504 63.0958   1
  -4  -5  -5 158.770 59.0444   1
  -5   4   5 168.983 61.3375   1
   4   5  -5 169.399 61.8474   1
   4  -5   5 281.607 62.7445   1
   5   4  -5 339.616 64.8065   1
   4  -5   3 215.906 87.6810   1
  -4  -5  -3 277.830 87.1306   1
   5  -4   3 403.023 89.2173   1
  -5   4   3 374.500 90.4900   1
   4   5  -3 604.760 92.9520   1
   5   4  -3 241.864 89.1451   1
  -4   5   3 286.354 88.2182   1
   4   5  -1 584.280 136.019   1
   5   4  -1 236.797 142.966   1
   4  -5   1 468.687 135.757   1
  -5  -4   1 97.9495 157.738   1
  -4   5  -1 631.358 153.863   1
  -4  -5   1 672.198 154.305   1
  -4   5  -3 226.110 89.7558   1
  -4  -5   3 565.013 94.9639   1
  -5   4  -3 390.951 91.6571   1
   4  -5  -3 281.032 89.5286   1
   4   5   3 355.515 88.7365   1
   5  -4  -3 317.330 91.0525   1
  -5  -4   3 218.854 91.2467   1
   4  -5  -5 316.172 69.2367   1
   4   5   5 171.346 65.5650   1
  -5  -4   5 318.790 70.3357   1
  -4  -5   5 176.150 67.7991   1
   5  -4  -5 218.139 67.6776   1
  -5   4  -5 164.515 67.4138   1
  -4   5  -5 285.398 68.3355   1
   5   4   5 286.641 66.8519   1
   4   5   7 21.4572 19.1804   1
  -4  -5   7 50.6727 22.2875   1
   5   4   7 15.5218 18.8928   1
  -4   5  -7 34.3680 22.0920   1
  -5   4  -7-1.08649 22.8136   1
  -5  -4   7 28.4429 22.1665   1
   4  -5  -7-0.82046 19.0551   1
   5  -4  -7 14.4917 22.1502   1
   5  -5   8-1.26453 18.2162   1
  -5   5   8-0.93353 15.7659   1
  -5  -5  -8-13.7635 17.0916   1
   5   5  -8-24.6692 19.8556   1
   5   5  -6 106.559 56.0684   1
   5  -5   6 162.160 57.4193   1
  -5  -5  -6 204.253 52.8654   1
  -5   5   6 194.650 57.2689   1
   5  -5   4 13.0486 22.5101   1
  -5   5   4 61.0745 27.4547   1
  -5  -5  -4 33.1552 21.7574   1
   5  -5   2 1334.56 364.179   1
   5   5  -2 1323.60 365.320   1
  -5  -5   2 1459.97 390.724   1
  -5   5  -2 1402.73 389.607   1
   5   5   4 85.9021 31.4973   1
  -5  -5   4 75.7893 38.7875   1
  -5   5  -4 54.8243 32.6629   1
   5  -5  -6 220.721 58.3955   1
   5   5   6 150.411 52.4920   1
  -5   5  -6 172.738 56.3748   1
  -5  -5   6 165.464 56.4179   1
  -5  -5   8 27.0994 18.2249   1
  -5   5  -8 10.5991 17.5520   1
   5  -5  -8-0.99156 17.5488   1
   5   5   8-0.99844 16.4105   1
   0  -6   0 2459.63 639.880   1
   0   6   0 2237.88 639.871   1
   0  -6   2 1838.27 474.271   1
   0   6  -2 1693.02 474.212   1
   6   0  -2 1758.33 477.651   1
   0   6   2 1782.15 473.147   1
  -6   0   2 1461.87 478.294   1
   0  -6  -2 1695.50 473.114   1
  -6   0  -4 345.985 96.6707   1
   0   6  -4 508.437 97.8503   1
   6   0   4 270.090 95.9606   1
   0  -6  -4 212.515 94.5662   1
   0  -6   4 434.971 97.5639   1
   0   6   4 450.247 95.5474   1
  -6   0   4 416.157 98.1590   1
   6   0  -4 393.275 98.3158   1
   0  -6   6 85.4720 31.5013   1
   6   0  -6 35.0377 35.3162   1
   0  -6  -6 41.5093 23.3831   1
   0   6  -6 123.255 32.3410   1
  -6   0  -6-1.49406 25.5058   1
  -6   0   6 5.10599 35.8306   1
   0   6   6 31.6048 25.3972   1
   6   0   6-13.5354 25.0374   1
   6   0  -8 41.5618 20.6396   1
   6   0   8-1.08082 17.7451   1
   0  -6   8 32.6484 20.7526   1
  -6   0  -8 5.39565 18.9301   1
   0  -6  -8 17.3668 15.2654   1
   0   6  -8 37.0641 18.0071   1
   0   6   8 32.8949 17.7159   1
  -6   0   8-5.22063 17.9561   1
  -6   1   7 3.04933 23.3262   1
   1   6  -7 7.90420 17.9543   1
   6   1  -7-19.8833 27.1406   1
   1  -6   7-15.9270 21.1579   1
  -6  -1  -7 25.0107 19.1757   1
   6  -1   7 33.8027 20.7090   1
  -1  -6  -7 6.35664 15.8969   1
  -1   6   7-1.28881 14.6553   1
   1   6  -5 76.5347 34.0079   1
  -1   6   5 143.444 32.1887   1
   6   1  -5 113.527 37.3764   1
  -6   1   5 77.8292 35.9003   1
  -6  -1  -5 150.080 34.7441   1
   1  -6   5 123.092 35.1588   1
  -1  -6  -5 33.1747 30.6749   1
   6  -1   5 104.182 35.0992   1
  -6  -1  -3 1224.45 240.336   1
   1   6  -3 778.780 238.905   1
   6  -1   3 572.816 238.596   1
  -6   1   3 624.588 239.507   1
  -1  -6  -3 739.399 237.647   1
   6   1  -3 1174.51 239.850   1
   1  -6   3 1361.39 239.614   1
  -1   6   3 944.333 237.864   1
   1  -6   1 4997.39 1199.06   1
   1   6  -1 3931.89 1198.87   1
  -1  -6   1 4168.63 1228.49   1
  -1   6  -1 4892.38 1228.59   1
  -6  -1   3 1232.09 250.732   1
  -1  -6   3 639.216 248.793   1
   6  -1  -3 1150.78 250.475   1
   1   6   3 638.997 247.877   1
  -6   1  -3 571.497 248.662   1
  -1   6  -3 1268.88 249.537   1
   1  -6  -3 1418.99 248.400   1
   6   1   5 192.294 39.3439   1
  -6   1  -5 132.713 37.7806   1
  -6  -1   5 148.977 41.5975   1
  -1   6  -5 177.235 39.7783   1
   6  -1  -5 57.6950 39.4076   1
   1  -6  -5 156.598 37.0710   1
   1   6   5 51.7806 35.4644   1
  -1  -6   5 75.8977 37.1650   1
   1   6   7 3.62016 16.3757   1
  -6   1  -7 10.6736 20.3946   1
   1  -6  -7 8.62347 16.7360   1
  -6  -1   7 21.2593 22.6737   1
  -1  -6   7-8.95527 18.7859   1
   6   1   7 43.5801 19.0516   1
   6  -1  -7 1.17677 26.7461   1
  -1   6  -7-13.6136 20.0068   1
   6  -2   8 7.06475 17.8265   1
   2   6  -8-13.6994 17.7877   1
  -2   6   8 30.5057 16.7338   1
  -2  -6  -8-14.1385 15.4286   1
   2  -6   8 17.4775 18.4683   1
  -6  -2  -8 12.8433 18.1737   1
   6   2  -8 27.5274 20.1259   1
  -6   2   8-12.2862 17.2761   1
   2   6  -6 24.6383 28.8409   1
  -2  -6  -6 50.7518 22.7464   1
  -6  -2  -6 12.2482 25.1607   1
   2  -6   6 1.68565 28.0470   1
  -2   6   6 35.4299 24.7490   1
   6   2  -6 47.4048 38.2490   1
   6  -2   6-8.73970 26.4675   1
  -6   2   6 71.4850 32.5727   1
   2   6  -4 182.197 54.1791   1
   6   2  -4 256.403 55.4220   1
  -6  -2  -4 169.330 53.4097   1
   2  -6   4 152.435 53.9826   1
  -6   2   4 221.986 57.5248   1
  -2   6   4 148.190 51.5817   1
   6  -2   4 185.374 54.3044   1
  -2  -6  -4 179.327 51.9548   1
   6   2  -2 342.887 97.2705   1
  -6   2   2 535.048 110.083   1
  -2   6   2 320.181 90.2184   1
   2  -6   2 178.771 90.7147   1
   2   6  -2 500.046 91.8425   1
  -2  -6   0 1937.72 758.356   1
   2  -6   0 3497.62 758.395   1
   2   6   0 2399.21 758.416   1
  -2   6   0 3234.65 758.278   1
   2  -6  -2 280.042 87.9159   1
  -2  -6   2 421.131 89.6229   1
   6  -2  -2 476.645 100.239   1
  -6  -2   2 234.789 93.9428   1
  -2   6  -2 285.024 88.8694   1
   6   2   4 132.231 49.1744   1
  -2   6  -4 153.451 50.4599   1
  -2  -6   4 141.156 50.9907   1
   2  -6  -4 159.113 48.5270   1
   2   6   4 178.424 48.3071   1
  -6   2  -4 157.694 51.7870   1
  -6  -2   4 137.797 51.8387   1
   6  -2  -6 19.3453 32.0487   1
  -6   2  -6 30.5892 28.5129   1
   2   6   6 84.6210 26.1175   1
  -2  -6   6 57.4173 32.1940   1
   2  -6  -6 24.9501 25.2998   1
  -6  -2   6 40.0297 34.9689   1
   6   2   6 40.4959 25.7909   1
  -2   6  -6 10.9268 28.8699   1
   6  -2  -8-1.17280 19.1990   1
   2  -6  -8-19.9269 16.7150   1
   6   2   8-6.97772 17.2998   1
  -6   2  -8-9.77512 16.9884   1
  -2  -6   8 10.5721 16.8652   1
   2   6   8 22.3094 14.7736   1
  -6  -2   8-16.6114 19.2969   1
  -2   6  -8 12.0537 17.7320   1
   3  -6   7 26.1818 22.3030   1
   6  -3   7 8.86057 21.8363   1
  -3  -6  -7 34.2052 20.0229   1
  -6  -3  -7 43.9660 20.3685   1
  -6   3   7 33.1059 25.7109   1
   3   6  -7 81.7097 25.0840   1
   6   3  -7-4.55412 26.9021   1
  -3   6   7 44.1946 20.2068   1
  -3  -6  -5 144.408 43.2252   1
   6  -3   5 75.6145 44.1116   1
   3   6  -5 123.731 45.5581   1
   6   3  -5 219.362 49.1719   1
  -3   6   5 181.386 43.8607   1
  -6  -3  -5 148.645 45.9839   1
  -6   3   5 109.980 45.1628   1
   3  -6   5 169.041 47.0806   1
   6   3  -3 1042.04 257.902   1
   3  -6   3 1095.58 256.625   1
  -3   6   3 998.436 255.796   1
   3   6  -3 974.342 256.154   1
  -6   3   3 1017.19 257.908   1
   6  -3   3 854.341 256.094   1
  -3  -6  -3 789.698 254.989   1
   6   3  -1 3083.62 868.124   1
   3  -6   1 3071.43 864.803   1
   3   6  -1 3308.38 864.938   1
  -3   6  -1 2917.33 892.310   1
  -3  -6   1 3792.25 892.574   1
  -6  -3   1 3093.28 895.094   1
   6  -3  -3 895.475 251.568   1
  -6  -3   3 1037.49 252.358   1
   3  -6  -3 1192.48 250.237   1
  -3   6  -3 1070.40 250.837   1
   3   6   3 769.073 249.101   1
  -3  -6   3 880.482 250.489   1
  -6   3  -3 773.512 250.546   1
   6   3   5 207.925 56.1233   1
  -3  -6   5 156.206 57.4672   1
   3  -6  -5 223.271 56.1356   1
  -6  -3   5 200.325 59.9006   1
   6  -3  -5 236.052 57.9443   1
  -3   6  -5 233.003 57.2046   1
   3   6   5 143.567 54.6536   1
  -6   3  -5 135.154 56.0572   1
  -3  -6   7 18.7943 20.3924   1
   3   6   7-16.6049 17.7303   1
  -6  -3   7-7.12425 21.7234   1
   3  -6  -7 22.0779 19.5138   1
  -3   6  -7 19.2054 19.5291   1
   6  -3  -7 28.6053 26.2898   1
  -6   3  -7 13.7827 21.4859   1
   6   3   7 20.5727 17.5461   1
   6  -4   8 1.18421 18.0532   1
  -6   4   8 2.04131 17.1036   1
  -4   6   8 21.2425 17.0967   1
  -6  -4  -8 18.4104 17.5103   1
   4   6  -8-13.7082 18.2726   1
   4  -6   8 4.70506 17.7900   1
   6   4  -8 17.3775 19.6526   1
  -4  -6  -8-0.90822 15.3981   1
  -6   4   6 57.7491 31.8262   1
   6   4  -6 85.3662 37.2309   1
   4  -6   6 97.4241 35.3670   1
   4   6  -6 50.0487 33.2304   1
  -4   6   6 63.7626 28.1600   1
  -6  -4  -6 35.7156 25.0219   1
  -4  -6  -6 32.2304 27.8756   1
   6  -4   6 8.24107 27.4304   1
   6   4  -4 156.508 63.9703   1
  -4  -6  -4 197.813 62.2031   1
   6  -4   4 287.421 64.6165   1
  -4   6   4 221.872 61.9961   1
   4   6  -4 188.362 64.5212   1
   4  -6   4 225.131 63.7204   1
  -6  -4  -4 190.990 62.4634   1
  -6   4   4 295.440 65.8379   1
   4  -6   2 1315.50 359.392   1
   6   4  -2 1336.58 360.092   1
   4   6  -2 1290.85 359.310   1
   4   6   0 226.660 68.0338   1
  -4  -6   0 185.424 62.4332   1
  -4   6  -2 1248.37 366.488   1
  -6  -4   2 1282.64 367.300   1
  -4  -6   2 1486.02 366.737   1
   4   6   4 181.321 55.3314   1
  -6   4  -4 272.929 58.6454   1
  -4  -6   4 204.357 57.9459   1
   6  -4  -4 123.390 57.1820   1
  -4   6  -4 212.572 58.0816   1
  -6  -4   4 235.271 58.9382   1
   4  -6  -4 203.558 56.6940   1
   6   4   4 166.254 55.6045   1
  -4   6  -6 68.6005 31.6648   1
   4  -6  -6 104.169 33.3358   1
   6   4   6 10.2303 24.0048   1
  -6  -4   6 56.6218 33.0103   1
   4   6   6 29.9749 24.8370   1
  -6   4  -6 42.4480 29.9399   1
   6  -4  -6 52.3373 29.8221   1
  -4  -6   6 1.80595 28.8522   1
  -4  -6   8-15.1726 20.4714   1
  -4   6  -8-12.2818 18.0112   1
  -6   4  -8-10.1999 17.0704   1
   4   6   8-13.7606 16.4935   1
   4  -6  -8 15.9958 17.6306   1
  -6  -4   8-1.15128 18.3831   1
   6   4   8-30.4213 18.0872   1
   6  -4  -8 1.20722 20.6486   1
   6   5  -7-11.2301 22.6376   1
  -6   5   7 21.6852 23.3317   1
   6  -5   7-11.7440 20.3171   1
  -6  -5  -7 10.5943 16.9504   1
   5   6  -7 21.4179 21.0905   1
  -5  -6  -7 4.77906 17.6861   1
   5  -6   7 61.3046 22.8079   1
  -5   6   7 30.7740 19.5722   1
   6   5  -5 185.529 49.2861   1
   5   6  -5 161.313 47.4143   1
  -5  -6  -5 120.210 41.8478   1
  -6   5   5 169.196 44.6563   1
   6  -5   5 120.181 43.1938   1
  -6  -5  -5 156.946 43.2551   1
   5  -6   5 111.505 43.7946   1
  -5   6   5 91.4648 42.7738   1
   5  -6   3 257.217 77.4952   1
  -5   6   3 208.320 82.7607   1
   5   6  -3 306.233 78.6722   1
   6   5  -3 282.486 79.9099   1
   6  -5   3 276.494 77.2798   1
  -6   5   3 224.217 91.2865   1
   6   5  -1 893.953 373.018   1
   5   6  -1 1554.16 370.221   1
  -6  -5   1 651.174 322.497   1
  -5  -6   1 1447.58 320.467   1
  -5   6  -3 250.857 77.6999   1
  -6   5  -3 291.244 77.4361   1
   5  -6  -3 188.277 81.5069   1
   6  -5  -3 340.217 86.1729   1
  -5  -6   3 300.195 78.9138   1
  -6  -5   3 254.449 78.6684   1
  -6   5  -5 140.137 48.1665   1
  -6  -5   5 209.771 54.3455   1
  -5  -6   5 205.801 50.2698   1
  -5   6  -5 152.604 49.2352   1
   5   6   5 146.464 47.1720   1
   6  -5  -5 157.842 49.6686   1
   6   5   5 133.994 46.4037   1
   5  -6  -5 126.115 47.4919   1
   6   5   7 3.03865 16.9698   1
   6  -5  -7-2.12801 23.7381   1
  -5   6  -7 2.18981 20.5277   1
  -5  -6   7-16.4893 20.7893   1
  -6   5  -7 22.4766 20.9589   1
  -6  -5   7 6.23957 21.0064   1
   5   6   7-8.84276 15.6083   1
   5  -6  -7-6.89325 22.2128   1
   6   6  -8-10.7482 18.8711   1
  -6   6   8 3.08251 16.9044   1
   6  -6   8-12.3290 18.9958   1
  -6  -6  -8 28.0954 16.1604   1
   6   6  -6-13.8984 32.4164   1
  -6  -6  -6 94.6546 25.6169   1
   6  -6   6 55.9487 28.7099   1
  -6   6   6 12.8331 27.6768   1
  -6  -6  -4 64.1483 21.7381   1
   6   6  -4 10.8461 22.6324   1
  -6   6   4-15.1727 23.5828   1
   6  -6   4 7.08235 20.5705   1
   6   6  -2 436.645 116.010   1
   6  -6   2 384.138 115.256   1
  -6  -6   2 429.161 126.701   1
  -6   6  -2 467.810 126.032   1
  -6  -6   4 48.8153 29.0643   1
  -6   6  -4 29.2260 25.3586   1
   6  -6  -4 125.552 29.4247   1
  -6  -6   6 87.7987 33.8178   1
   6   6   6 27.2428 25.8352   1
  -6   6  -6 58.6760 30.5209   1
   6  -6  -6 44.6976 28.1828   1
   6  -6  -8-18.2541 22.2742   1
  -6  -6   8-43.1618 22.7102   1
  -6   6  -8-1.27981 20.2390   1
   6   6   8-6.92024 15.1316   1
   0   7   1 2028.36 552.920   1
   0  -7  -1 2067.41 552.925   1
   0  -7   1 1804.97 553.676   1
   0   7  -1 1967.97 553.769   1
   0   7  -3 695.764 229.794   1
   0  -7  -3 1130.49 228.390   1
   7   0  -3 822.602 231.525   1
  -7   0   3 865.685 231.755   1
   0  -7   3 661.676 229.881   1
   0   7   3 678.580 228.264   1
   7   0   5 36.7939 23.8087   1
   0   7  -5 29.9030 25.8817   1
   0   7   5 34.9440 19.8325   1
  -7   0  -5 32.4245 25.6277   1
   0  -7   5 40.2328 26.5142   1
   0  -7  -5 47.3662 17.2799   1
   7   0  -5 20.7554 26.9196   1
  -7   0   5 13.7859 25.5599   1
   7   0   7 30.7241 18.0432   1
   7   0  -7 1.20794 26.1556   1
   0   7   7-8.09468 17.5875   1
  -7   0  -7 21.8247 17.4422   1
   0  -7  -7 5.62765 14.2470   1
  -7   0   7 11.9124 24.9719   1
   0   7  -7-0.99177 18.3558   1
   0  -7   7 2.12188 21.2442   1
  -7   1   8-21.0479 20.8262   1
   7   1  -8-2.68756 22.3254   1
  -1   7   8 16.8472 13.4760   1
  -7  -1  -8 14.3924 17.1230   1
   1   7  -8 7.02254 15.2443   1
   7  -1   8 32.8103 17.1915   1
  -1  -7  -8-1.61987 14.6557   1
   1  -7   8 1.13283 16.5779   1
   7   1  -6 139.245 48.2088   1
   7  -1   6 155.396 43.7020   1
  -7  -1  -6 113.959 42.2529   1
   1  -7   6 184.695 46.4976   1
  -1   7   6 66.1550 40.6946   1
   1   7  -6 54.1911 42.3458   1
  -7   1   6 151.142 47.5739   1
  -1  -7  -6 186.560 41.3105   1
  -1  -7  -4 129.432 38.4437   1
  -1   7   4 130.949 38.9923   1
  -7   1   4 130.416 46.0130   1
  -7  -1  -4 96.1883 41.8631   1
   7   1  -4 232.020 49.4613   1
   1  -7   4 109.988 41.8677   1
   1   7  -4 103.066 41.4389   1
   7  -1   4 192.792 42.5049   1
  -7   1   2 1413.75 483.538   1
  -1  -7  -2 1413.88 476.100   1
   1  -7   2 2163.30 477.394   1
  -1   7   2 2226.57 476.294   1
   7   1  -2 1856.46 481.146   1
   1   7  -2 1668.15 477.279   1
  -1  -7   0 279.057 90.2420   1
  -1   7   0 411.871 90.3224   1
   1   7   0 278.994 90.1449   1
   1  -7   0 347.889 90.2052   1
   1   7   2 1559.33 494.902   1
  -1   7  -2 2027.86 496.074   1
  -1  -7   2 1739.52 495.996   1
   1  -7  -2 2337.82 495.211   1
   7  -1  -2 1565.58 499.558   1
  -7  -1   2 1659.34 500.130   1
   1   7   4 127.129 36.8993   1
  -7   1  -4 91.8861 41.0453   1
   1  -7  -4 126.751 37.3497   1
  -1  -7   4 179.189 39.9366   1
   7   1   4 61.7494 38.6396   1
   7  -1  -4 94.5044 42.0151   1
  -1   7  -4 138.669 40.6899   1
   7  -1  -6 100.501 43.7594   1
  -7  -1   6 140.183 46.7749   1
   7   1   6 107.882 41.9987   1
  -1   7  -6 73.2168 43.1254   1
  -7   1  -6 69.4333 40.7098   1
   1   7   6 211.051 39.9312   1
  -1  -7   6 114.720 41.7111   1
   1  -7  -6 98.1346 39.5796   1
  -1   7  -8-1.11784 16.8771   1
   7  -1  -8-6.80234 24.7047   1
   7   1   8-14.3656 15.8068   1
  -7   1  -8-5.54493 18.2137   1
  -1  -7   8 5.11568 15.4513   1
   1  -7  -8-20.4492 15.1709   1
   1   7   8 9.12497 13.9431   1
  -7  -1   8 19.6725 18.7423   1
   2  -7   7 30.6840 18.9557   1
  -7   2   7 37.3323 26.9012   1
   7   2  -7-16.1451 27.6890   1
  -2  -7  -7 14.0641 14.7893   1
  -2   7   7 8.04204 16.5331   1
  -7  -2  -7 1.70028 17.9596   1
   2   7  -7 1.04173 19.8490   1
   7  -2   7 30.3794 19.6321   1
   2  -7   5 114.338 43.1446   1
  -7   2   5 69.2507 44.5001   1
   2   7  -5 159.969 44.4563   1
  -7  -2  -5 164.361 43.4135   1
   7  -2   5 117.875 44.1676   1
  -2   7   5 122.766 40.4383   1
  -2  -7  -5 208.556 40.9498   1
   7   2  -5 41.9992 44.3304   1
  -2  -7  -3 469.180 112.945   1
  -2   7   3 388.389 113.249   1
  -7   2   3 530.924 123.211   1
   2   7  -3 405.284 114.997   1
   7   2  -3 352.312 116.873   1
   2  -7   3 305.076 114.747   1
   7  -2   3 420.542 116.190   1
   2  -7   1 537.638 163.370   1
   2   7  -1 679.932 163.972   1
  -2  -7   1 938.356 212.305   1
  -2   7  -1 665.211 211.717   1
   2   7   3 367.068 117.686   1
  -7   2  -3 550.135 121.820   1
   2  -7  -3 394.215 118.203   1
  -2  -7   3 613.762 120.767   1
   7  -2  -3 363.613 126.013   1
  -2   7  -3 480.007 120.309   1
  -7  -2   3 482.680 121.607   1
   7  -2  -5 77.1145 44.1858   1
  -2   7  -5 111.201 41.4963   1
  -7  -2   5 99.3754 43.2675   1
   2  -7  -5 153.313 39.5565   1
  -2  -7   5 151.838 43.5891   1
  -7   2  -5 106.423 42.5894   1
   7   2   5 141.033 40.9823   1
   2   7   5 133.248 39.6733   1
   2   7   7 7.89956 16.6308   1
   2  -7  -7 14.9490 16.7460   1
   7   2   7-4.92909 16.9517   1
   7  -2  -7 15.2385 23.9932   1
  -2  -7   7-12.0138 19.8030   1
  -7  -2   7 70.1230 26.4996   1
  -2   7  -7 5.02042 18.0973   1
  -7   2  -7 23.3389 18.4937   1
  -7   3   8-13.1814 21.7059   1
   7   3  -8-7.80468 20.5449   1
   3   7  -8 10.7501 17.9610   1
   7  -3   8-6.70536 16.8959   1
  -3   7   8 13.7443 15.1466   1
  -7  -3  -8-0.94388 15.0904   1
   3  -7   8 20.0381 17.8832   1
  -3  -7  -8-13.1634 14.1876   1
  -7  -3  -6 53.2276 31.7265   1
   7  -3   6 54.6918 30.3470   1
  -3  -7  -6 80.3897 28.7144   1
  -3   7   6 50.3403 28.1744   1
  -7   3   6 63.3650 33.9883   1
   3   7  -6 104.658 33.7027   1
   7   3  -6 40.2010 36.6268   1
   3  -7   6 45.7237 33.0093   1
  -3  -7  -4 116.803 38.4759   1
   7   3  -4 117.351 45.2505   1
  -3   7   4 97.1748 39.7349   1
   7  -3   4 150.215 41.8287   1
   3  -7   4 122.433 42.7034   1
  -7   3   4 134.540 44.0385   1
   3   7  -4 105.443 42.0282   1
   7   3  -2 591.207 273.050   1
   3   7  -2 905.485 270.065   1
   3  -7   2 1173.33 269.505   1
   3   7   0 124.720 55.0587   1
  -3  -7   0 249.896 55.0054   1
  -3   7  -2 1173.26 299.609   1
  -7  -3   2 1559.83 304.273   1
  -3  -7   2 852.996 299.899   1
  -7  -3   4 80.6039 47.6831   1
   3   7   4 167.204 42.5441   1
  -3   7  -4 125.731 45.7769   1
   7   3   4 100.489 45.2095   1
  -7   3  -4 212.077 46.1802   1
   3  -7  -4 112.732 43.5924   1
   7  -3  -4 147.074 47.7638   1
  -3  -7   4 213.596 46.2558   1
  -3   7  -6 106.004 36.4266   1
   3  -7  -6 57.6179 32.7767   1
   7   3   6 130.781 36.1920   1
  -7  -3   6 53.3349 41.4109   1
   3   7   6 70.2933 32.0185   1
  -3  -7   6 63.3773 36.2700   1
   7  -3  -6 104.851 37.0035   1
  -7   3  -6 87.1723 34.9855   1
   3  -7  -8 15.7384 15.1339   1
  -3   7  -8 4.36500 16.7433   1
  -7   3  -8-6.92539 18.9683   1
   3   7   8 27.1294 16.1978   1
  -7  -3   8 39.3271 21.9385   1
  -3  -7   8-1.18165 18.4068   1
   7   3   8 5.57839 14.8796   1
   7  -3  -8 31.9059 25.1128   1
  -7  -4  -7-13.8563 16.7387   1
   7   4  -7-9.25170 26.0065   1
   4  -7   7 19.8995 20.3638   1
  -7   4   7 3.01928 20.5758   1
   4   7  -7-8.35765 19.8950   1
   7  -4   7 11.3782 18.3007   1
  -4   7   7-10.5251 16.2935   1
  -4  -7  -7 3.20186 17.1192   1
   4  -7   5 97.4150 33.9625   1
   4   7  -5 60.4282 34.9104   1
  -7  -4  -5 139.872 31.5191   1
  -4   7   5 80.7657 32.3425   1
   7   4  -5 91.0284 35.1011   1
  -4  -7  -5 27.9479 27.1459   1
   7  -4   5 71.3549 33.0323   1
  -7   4   5 138.307 38.1775   1
   7  -4   3 532.142 142.273   1
   7   4  -3 462.353 143.083   1
   4   7  -3 590.592 143.463   1
  -4   7   3 498.640 142.097   1
  -7   4   3 328.323 153.212   1
   4  -7   3 516.889 141.452   1
   4   7  -1 463.469 110.862   1
   4  -7   1 349.937 109.200   1
  -4   7  -1 362.807 115.392   1
  -4  -7   1 556.509 117.739   1
  -7  -4   1 308.542 128.448   1
   7  -4  -3 366.487 131.139   1
  -7  -4   3 413.067 127.773   1
   4  -7  -3 377.682 125.399   1
  -7   4  -3 438.622 125.921   1
  -4  -7   3 624.563 127.824   1
  -4   7  -3 492.587 125.547   1
   4  -7  -5 109.668 34.5731   1
  -4   7  -5 79.7934 37.7117   1
  -7   4  -5 71.8659 35.5808   1
   7   4   5 80.8881 33.3398   1
   7  -4  -5 103.258 40.5062   1
  -7  -4   5 76.3394 38.1572   1
   4   7   5 135.397 31.5949   1
  -4  -7   5 67.2125 36.1049   1
   7   4   7-3.03433 15.5085   1
  -7   4  -7-4.07216 19.8614   1
  -7  -4   7 12.7914 22.2277   1
  -4   7  -7 4.20520 20.0377   1
   4  -7  -7 7.99556 18.3112   1
  -4  -7   7-3.21821 20.5131   1
   7  -4  -7 55.5543 22.6861   1
   4   7   7-3.21979 17.4577   1
   5  -7   8 7.58960 18.9307   1
  -7   5   8 25.2996 20.4027   1
  -5  -7  -8 7.84554 15.5115   1
   7   5  -8-10.2098 20.2680   1
  -5   7   8-1.75053 15.6341   1
   5   7  -8 27.6414 19.6123   1
  -7  -5  -8 17.6757 15.5396   1
   7  -5   8-17.4441 19.4016   1
   7   5  -6 75.2380 42.4859   1
   7  -5   6 86.2983 34.4626   1
   5   7  -6 98.1581 37.9463   1
  -7  -5  -6 53.2636 35.0604   1
   5  -7   6 84.7306 37.0530   1
  -5   7   6 95.0678 37.0308   1
  -5  -7  -6 117.968 31.8616   1
  -7   5   6 57.1043 35.3107   1
  -7   5   4 172.413 54.7707   1
   5  -7   4 74.2310 50.9429   1
   7  -5   4 231.453 52.2376   1
   5   7  -4 309.034 56.3226   1
  -5  -7  -4 200.438 50.2796   1
  -5   7   4 137.721 51.4715   1
   7   5  -4 139.202 53.4131   1
   5  -7   2 2153.61 595.359   1
   5   7  -2 2129.79 595.712   1
   7   5  -2 2303.26 596.613   1
   5   7   0 419.543 119.211   1
  -5  -7   0 376.568 112.729   1
  -5   7  -2 2242.79 620.713   1
  -5  -7   2 2155.46 620.990   1
  -7  -5   2 2506.03 621.884   1
   5   7   4 187.574 47.5052   1
  -5  -7   4 229.152 53.5064   1
  -7   5  -4 204.475 51.2722   1
  -5   7  -4 94.0116 48.9887   1
   7  -5  -4 211.168 53.1148   1
   5  -7  -4 151.605 49.0416   1
  -7  -5   4 111.066 51.0272   1
  -7  -5   6 87.6892 42.7503   1
   5  -7  -6 62.8386 33.4404   1
   7  -5  -6 86.1265 35.2064   1
  -7   5  -6 59.5800 33.8596   1
   7   5   6 53.8602 32.4097   1
  -5   7  -6 85.3148 35.0759   1
   5   7   6 129.522 29.9462   1
  -5  -7   6 38.6575 35.0702   1
   7  -5  -8 11.2296 21.5787   1
   5  -7  -8 17.8616 17.5381   1
  -7  -5   8 16.8091 18.8462   1
   5   7   8-3.63450 15.2629   1
  -5   7  -8-23.3472 19.6659   1
  -5  -7   8-4.69271 17.8114   1
  -7   5  -8 43.8318 21.5239   1
   7   5   8 13.2946 13.8163   1
  -7   6   7-8.23453 19.3026   1
  -7  -6  -7 19.2364 16.7513   1
   7   6  -7-11.7725 24.5473   1
   6   7  -7 11.1826 20.9200   1
   7  -6   7 22.3320 19.3261   1
  -6  -7  -7-8.05153 15.0899   1
  -6   7   7-8.31956 21.5341   1
   6  -7   7 15.1241 20.1343   1
   7   6  -5 60.9147 33.2639   1
  -7   6   5-10.9444 30.1054   1
  -6  -7  -5 54.2629 23.9482   1
   6   7  -5 20.3244 33.6791   1
  -6   7   5 76.6340 31.4946   1
   6  -7   5 25.2236 25.7710   1
  -7  -6  -5 5.99899 26.1190   1
  -7   6   3 97.4281 77.5455   1
   6  -7   3 59.4012 36.2519   1
  -6   7   3 239.701 67.9547   1
   7  -6   3 107.515 36.7193   1
   7   6  -3 137.755 42.4860   1
   6   7  -3 129.330 38.6444   1
   6   7  -1 286.324 82.5953   1
   7   6  -1 227.984 87.8153   1
  -7  -6   1 48.2600 79.5719   1
  -6  -7   1 331.982 72.5169   1
  -7   6  -3 67.1592 33.4585   1
   6  -7  -3 33.5809 40.2625   1
  -6   7  -3 20.6920 32.0471   1
  -7  -6   3 199.096 41.5131   1
   7  -6  -3 113.078 46.8060   1
  -6  -7   3 163.306 34.3496   1
  -6   7  -5 23.3077 27.7101   1
  -7  -6   5 66.2278 34.1325   1
   7   6   5 32.2848 22.9999   1
  -6  -7   5 106.464 37.1458   1
   6   7   5 79.6815 23.8965   1
  -7   6  -5 39.2608 26.6127   1
   7  -6  -5-12.3768 29.0375   1
   6  -7  -5 101.028 32.6482   1
   6  -7  -7 9.00650 20.4193   1
   6   7   7 21.1484 16.4481   1
  -6   7  -7 38.0529 21.6455   1
  -7  -6   7 41.5230 22.7211   1
   7   6   7 14.1705 18.2799   1
  -6  -7   7 23.2013 22.1504   1
  -7   6  -7 28.6520 19.5594   1
   7  -6  -7 24.7790 20.4920   1
   7  -7   8 12.5231 17.5338   1
   7   7  -8-1.31399 19.0588   1
  -7  -7  -8 11.0500 14.3411   1
  -7   7   8 15.8907 22.1290   1
   7   7  -6-14.4286 34.9854   1
  -7  -7  -6 29.1923 23.5033   1
  -7   7   6 20.5839 25.3428   1
   7  -7   6 47.5174 24.0822   1
   7  -7   4 171.309 48.6035   1
  -7   7   4 165.454 56.0930   1
   7   7  -4 119.445 48.7830   1
   7   7  -2 157.892 52.8628   1
  -7   7  -2 150.260 44.5236   1
  -7  -7   2 106.143 45.4679   1
  -7  -7   4 79.0520 37.9797   1
   7  -7  -4 99.2577 44.7053   1
  -7   7  -4 125.599 38.1500   1
  -7  -7   6 3.55637 29.7834   1
  -7   7  -6 8.11211 22.0529   1
   7  -7  -6-21.9264 26.0303   1
   7   7   6-4.98925 17.3439   1
   7   7   8 6.63459 15.0056   1
   7  -7  -8 11.2640 21.1943   1
  -7  -7   8-43.9025 21.2187   1
  -7   7  -8-11.3020 18.5783   1
   0  -8   0 609.435 154.585   1
   0   8   0 519.374 154.585   1
   0  -8   2 786.217 97.2859   1
   0   8  -2 1006.03 97.7916   1
   0  -8  -2 305.306 92.5677   1
   0   8   2 306.601 92.4873   1
  -8   0   2 303.272 123.352   1
   8   0   4 53.0508 38.2744   1
   0  -8  -4 85.6173 33.0237   1
   8   0  -4 107.402 40.1297   1
   0   8   4 159.654 34.2677   1
  -8   0  -4 67.8425 38.8253   1
  -8   0   4 61.5205 41.1878   1
   0   8  -4 172.457 38.6507   1
   0  -8   4 194.655 39.1951   1
  -8   0  -6 77.8196 32.3264   1
   0   8  -6 3.84135 29.5871   1
   8   0   6 40.4052 31.0307   1
   0   8   6 57.3660 24.3345   1
   8   0  -6 55.8598 32.2075   1
   0  -8   6 32.5118 31.4390   1
  -8   0   6 8.28711 30.4157   1
   0  -8  -6 71.3751 22.8975   1
   8   0   8 5.02007 16.3622   1
   8   0  -8 11.1001 24.5647   1
  -8   0   8 16.3406 21.5109   1
   0   8   8 10.1209 15.7886   1
   0  -8  -8-12.9172 13.2695   1
   0   8  -8-4.53407 16.8629   1
   0  -8   8 53.3566 20.3906   1
  -8   0  -8-20.9906 17.5240   1
  -8   1   7-21.9953 22.3005   1
  -8  -1  -7-0.85650 17.3868   1
   1   8  -7 17.4049 17.8264   1
  -1  -8  -7-13.9095 14.6710   1
   8  -1   7-36.6698 18.9237   1
   1  -8   7 47.8838 20.2484   1
  -1   8   7-0.63857 13.8248   1
   8   1  -7 3.34914 23.4414   1
   8  -1   5 143.429 37.5144   1
  -8  -1  -5 120.134 37.6072   1
  -1  -8  -5 149.878 34.1310   1
   8   1  -5 30.6873 42.3027   1
   1   8  -5 100.984 37.5556   1
   1  -8   5 75.7808 37.6529   1
  -1   8   5 65.6754 33.7287   1
  -8   1   5 146.659 44.4729   1
   8   1  -3 595.764 221.623   1
  -1  -8  -3 853.931 217.534   1
  -8   1   3 285.391 224.440   1
   1   8  -3 894.713 219.109   1
  -1   8   3 840.072 217.504   1
   1  -8   3 660.311 218.729   1
   1   8  -1 1523.58 397.634   1
   1  -8   1 1218.02 397.511   1
  -1  -8  -1 1529.57 396.931   1
  -1  -8   1 1703.69 410.407   1
  -1   8  -1 1260.76 410.129   1
   1   8   1 1530.32 409.484   1
   1   8   3 871.926 209.956   1
   8  -1  -3 638.273 217.078   1
  -8  -1   3 737.222 214.085   1
   1  -8  -3 711.246 210.000   1
  -1  -8   3 845.632 211.475   1
  -1   8  -3 614.840 211.218   1
   1   8   5 94.7458 29.5561   1
  -8   1  -5 111.808 34.0987   1
   8   1   5 65.2178 32.7093   1
  -1  -8   5 77.5473 33.5201   1
  -8  -1   5 98.4917 37.1962   1
  -1   8  -5 35.1933 34.1533   1
   1  -8  -5 81.3453 30.5045   1
  -8   1  -7-11.8848 18.0689   1
  -8  -1   7 11.0669 24.5029   1
   8   1   7 51.2546 18.4333   1
   1  -8  -7 9.15202 15.7581   1
   8  -1  -7-16.9899 22.6897   1
  -1  -8   7 15.9014 18.6441   1
  -1   8  -7 2.03613 19.2976   1
   1   8   7 32.2233 15.7582   1
  -8   2   8-2.76967 21.7130   1
  -2   8   8 18.2226 14.6091   1
   8   2  -8 1.53667 25.5543   1
  -2  -8  -8-7.07981 14.4914   1
   2   8  -8-4.73187 17.4007   1
  -8  -2  -8 1.95821 15.9924   1
   2  -8   8 9.09496 16.4838   1
   8  -2   8-7.32869 16.4170   1
   2  -8   6 69.2254 29.2912   1
  -2  -8  -6 53.7061 22.8604   1
   8   2  -6-0.97010 31.9298   1
   8  -2   6 49.4564 31.4826   1
  -2   8   6 61.8052 25.5682   1
  -8   2   6 42.7755 31.0903   1
  -8  -2  -6 71.5356 32.4411   1
   2   8  -6 47.7572 30.8493   1
  -2   8   4 82.5690 32.4695   1
   2  -8   4 70.5425 35.1235   1
   8   2  -4 112.418 39.8468   1
  -2  -8  -4 132.145 32.4424   1
  -8   2   4 162.322 42.7777   1
   2   8  -4 150.997 37.0970   1
   8  -2   4 78.1800 35.2568   1
   8   2  -2 1672.47 395.101   1
   2   8  -2 1281.62 391.014   1
   2  -8   2 1516.77 391.221   1
   2  -8   0 69.4719 43.7670   1
  -2  -8   0 343.622 44.9891   1
  -2   8   0 60.2175 43.5384   1
   2   8   0 228.162 44.4242   1
  -2  -8   2 1140.62 342.528   1
  -2   8  -2 1352.17 342.786   1
  -8  -2   2 1344.17 347.385   1
  -8   2  -4 100.072 40.3172   1
  -2   8  -4 104.401 38.8534   1
   2  -8  -4 100.219 36.7969   1
  -2  -8   4 162.809 40.2362   1
  -8  -2   4 179.739 44.9945   1
   8  -2  -4 119.570 42.7106   1
   2   8   4 114.907 35.3386   1
  -2   8  -6 21.2924 28.2647   1
  -8  -2   6 69.7351 33.3806   1
   8   2   6 14.6900 26.8314   1
   2   8   6 90.6604 24.7651   1
  -2  -8   6 9.08606 29.0852   1
  -8   2  -6 71.9222 29.9928   1
   8  -2  -6 67.9566 32.6931   1
   2  -8  -6 40.9346 24.0063   1
  -2  -8   8-2.19721 16.2816   1
   8   2   8 11.3427 15.6471   1
   8  -2  -8-6.28965 21.2198   1
   2   8   8 15.0881 13.6775   1
  -8   2  -8-8.50178 16.8997   1
  -2   8  -8-12.5675 17.3043   1
  -8  -2   8 6.75460 21.2043   1
   2  -8  -8 24.6896 16.8887   1
  -8  -3  -7-24.9531 17.6561   1
   8   3  -7 4.88809 24.2169   1
   8  -3   7-22.5398 18.5938   1
  -3  -8  -7 4.91733 14.8925   1
  -8   3   7-26.8889 21.7981   1
   3   8  -7 27.9352 20.1335   1
  -3   8   7 1.38931 15.4544   1
   3  -8   7 20.0181 19.6746   1
  -8   3   5 42.0279 46.8300   1
  -3   8   5 101.217 41.3394   1
   3   8  -5 181.055 44.7639   1
   3  -8   5 140.533 44.3452   1
   8   3  -5 131.094 46.5500   1
  -8  -3  -5 112.280 44.3508   1
   8  -3   5 159.269 44.0171   1
  -3  -8  -5 156.426 41.2738   1
  -3   8   3 273.094 84.8144   1
  -3  -8  -3 331.127 84.2758   1
   3   8  -3 374.142 87.0509   1
  -8   3   3 222.831 105.519   1
   3  -8   3 251.442 86.3598   1
   8   3  -3 292.487 89.2192   1
   3   8  -1 572.276 184.270   1
   3  -8   1 763.274 184.207   1
  -3   8  -1 757.452 181.091   1
  -3  -8   1 559.205 181.075   1
   8  -3  -3 277.248 93.7539   1
   3  -8  -3 286.332 84.3536   1
  -8  -3   3 218.148 88.8895   1
  -3   8  -3 260.301 85.7343   1
  -3  -8   3 369.358 86.5666   1
   3   8   3 328.724 83.7284   1
   8   3   5 95.8283 41.4772   1
  -3   8  -5 133.655 45.3251   1
  -8  -3   5 197.857 47.8770   1
   3   8   5 139.431 40.7790   1
  -3  -8   5 155.837 46.5661   1
   8  -3  -5 148.324 45.7956   1
   3  -8  -5 130.946 44.1439   1
  -8   3  -5 90.6002 44.3265   1
  -3   8  -7-24.1740 19.0986   1
   3  -8  -7-12.0084 17.0024   1
   3   8   7 8.35049 16.3292   1
  -8   3  -7 5.79367 18.9012   1
  -3  -8   7-5.50345 19.4136   1
  -8  -3   7 2.74579 27.6210   1
   8   3   7-32.9708 20.4747   1
   8  -3  -7 18.9434 20.5771   1
  -4   8   8 27.2815 16.5860   1
  -8   4   8 34.8524 21.6868   1
   4  -8   8 19.5885 18.1588   1
   4   8  -8-4.88189 18.6992   1
  -8  -4  -8-16.0498 15.5599   1
   8  -4   8-21.4515 16.2605   1
  -4  -8  -8-6.01660 15.8592   1
   8   4  -8 1.50175 22.0235   1
   8   4  -6 33.1020 37.8903   1
  -4   8   6 75.6377 33.8743   1
   4   8  -6 192.616 39.6130   1
   8  -4   6 143.767 37.8249   1
   4  -8   6 19.2933 36.3697   1
  -8   4   6 118.706 38.2857   1
  -4  -8  -6 87.4764 31.8389   1
  -8  -4  -6 65.6325 33.8433   1
   4   8  -4 65.8830 28.2056   1
  -8   4   4 35.9732 35.0557   1
   4  -8   4 70.6480 27.9631   1
   8  -4   4 50.7565 26.4899   1
  -4  -8  -4 34.8716 21.9194   1
  -4   8   4 57.6093 25.9818   1
   4  -8   2 490.441 126.997   1
   4   8  -2 433.946 127.390   1
   8   4  -2 370.234 138.641   1
   4   8   0 461.490 123.578   1
  -4  -8   0 414.100 121.244   1
  -4   8  -2 449.719 125.997   1
  -8  -4   2 245.623 134.541   1
  -4  -8   2 534.849 127.614   1
   4  -8  -4 114.157 26.1296   1
  -4   8  -4 5.19425 25.2068   1
   4   8   4 41.7242 19.9052   1
   8  -4  -4 43.2096 34.1558   1
  -8  -4   4 144.172 35.4973   1
  -8   4  -4 29.6704 26.2134   1
  -4  -8   4 82.3565 26.1664   1
  -8  -4   6 103.764 36.2640   1
   4  -8  -6 42.1756 31.8236   1
   4   8   6 66.7853 26.9482   1
  -8   4  -6 49.8390 30.3094   1
  -4  -8   6 70.0920 32.8858   1
  -4   8  -6 52.5442 32.9199   1
   8   4   6 83.9468 29.3595   1
   8  -4  -6 87.0812 38.7003   1
   8  -4  -8 18.4174 19.9577   1
   8   4   8 10.5392 15.6846   1
  -4   8  -8 48.9302 19.5175   1
  -4  -8   8 9.69596 18.0596   1
   4   8   8 16.3382 16.4346   1
  -8   4  -8 8.81371 16.6789   1
   4  -8  -8 22.1765 16.0440   1
  -8  -4   8-21.0354 21.6354   1
   8  -5   7 15.9541 18.8112   1
   8   5  -7-14.8485 25.7122   1
  -5   8   7 36.2331 20.2731   1
  -8  -5  -7-22.3402 20.6030   1
  -5  -8  -7 59.4931 17.2862   1
   5   8  -7 36.6948 21.1565   1
   5  -8   7 67.0197 24.3659   1
  -8   5   7-23.6284 21.4450   1
   5   8  -5 69.0705 31.8600   1
   8  -5   5 32.5464 31.1657   1
  -5  -8  -5 84.5363 26.2769   1
  -8   5   5 82.8355 32.4239   1
  -8  -5  -5 74.7109 30.9718   1
   5  -8   5 42.7537 32.0945   1
  -5   8   5 1.14622 26.5006   1
   8   5  -5 29.5599 31.1896   1
   5   8  -3 124.742 55.8978   1
   5  -8   3 218.968 53.0063   1
  -8   5   3 416.726 104.376   1
  -5   8   3 206.110 68.6381   1
   8  -5   3 100.635 55.1911   1
   8   5  -3 220.352 56.8437   1
   5   8  -1 636.383 141.069   1
   5  -8   1 384.620 140.847   1
  -5  -8   1 549.381 127.988   1
  -5   8  -1 383.403 127.312   1
   5  -8  -3 126.092 53.5608   1
  -5  -8   3 134.126 53.6141   1
  -8  -5   3 86.3028 53.2177   1
  -8   5  -3 141.126 53.1560   1
   5   8   5 103.817 28.6941   1
  -5  -8   5 16.3249 33.7091   1
  -8   5  -5 165.303 38.0080   1
   5  -8  -5 67.0797 33.1678   1
   8   5   5 99.8455 31.9832   1
   8  -5  -5 68.6025 35.1072   1
  -5   8  -5 76.4789 35.4352   1
  -8  -5   5 16.3835 35.0529   1
   5   8   7 16.2323 13.8056   1
   5  -8  -7-2.07040 21.5920   1
  -8  -5   7-12.1871 25.6514   1
  -8   5  -7-17.0582 18.7132   1
   8   5   7 5.37695 18.1292   1
  -5   8  -7 28.6702 20.0614   1
  -5  -8   7-14.0817 19.4371   1
   8  -5  -7-10.3653 20.3634   1
   6  -8   8 18.5290 18.2878   1
  -8   6   8-3.37884 19.2144   1
   8   6  -8-4.43715 20.3235   1
  -6   8   8-7.34364 18.9057   1
   6   8  -8 1.25410 18.4062   1
  -6  -8  -8-1.72409 15.1352   1
   8  -6   8 17.8193 17.8015   1
  -8  -6  -8 34.0496 16.3363   1
   8   6  -6 62.0767 31.7259   1
  -8  -6  -6 40.4749 25.9272   1
  -6  -8  -6 27.6953 24.2903   1
   6   8  -6 63.4858 31.7838   1
   8  -6   6 51.3791 26.4916   1
   6  -8   6 51.6265 28.2972   1
  -8   6   6 117.738 35.4485   1
  -6   8   6 17.6069 25.7308   1
   6   8  -4 30.6193 26.5130   1
   6  -8   4 34.2144 20.8315   1
   8  -6   4 20.5097 22.9220   1
   8   6  -4 28.2718 30.1094   1
  -8   6   4 9.18650 49.2599   1
  -6   8   4 23.5116 28.4758   1
   6  -8   2 255.118 73.4682   1
   8   6  -2 295.213 81.2268   1
   6   8  -2 229.683 76.3603   1
  -6  -8   0 251.025 79.6912   1
  -6   8  -2 275.849 82.9021   1
  -6  -8   2 358.743 86.0987   1
  -8  -6   2 239.296 87.1889   1
  -6   8  -4 52.3966 23.0856   1
  -6  -8   4 65.0124 30.8093   1
   6  -8  -4 65.7900 27.0404   1
  -8  -6   4 22.9400 27.8358   1
   8  -6  -4-35.7526 43.1558   1
  -8   6  -4 35.7127 23.8723   1
   6  -8  -6 9.49251 24.8018   1
  -8  -6   6 26.3065 32.9709   1
  -6  -8   6 27.4471 28.5225   1
  -6   8  -6 67.6043 28.1850   1
   6   8   6 37.2511 21.9076   1
   8   6   6 49.9418 22.4511   1
   8  -6  -6 43.0023 32.2630   1
  -8   6  -6 46.9513 25.4214   1
   6  -8  -8-11.1154 22.0883   1
  -6   8  -8-2.66571 19.2784   1
  -8  -6   8-20.4360 21.0484   1
   8   6   8-6.55682 15.6615   1
  -6  -8   8-9.02783 18.7097   1
   8  -6  -8 1.07520 18.4023   1
  -8   6  -8 4.77877 17.7833   1
  -7   8   7 22.1606 18.0957   1
   8   7  -7 22.4665 25.4666   1
   7   8  -7-16.4959 22.3900   1
  -7  -8  -7-5.61482 15.7539   1
  -8  -7  -7-0.95919 18.9802   1
   7  -8   7-28.7712 18.6229   1
  -8   7   7-0.89498 19.3839   1
   8  -7   7 3.11854 17.0741   1
   7   8  -5 31.0119 36.0478   1
   7  -8   5-3.15612 26.1572   1
  -8   7   5 104.476 37.1424   1
  -7  -8  -5 27.3157 28.6242   1
  -7   8   5 99.4217 32.0842   1
   8   7  -5-1.89970 32.5320   1
   8  -7   5 74.0350 33.3233   1
  -8  -7  -5 81.1175 34.3009   1
   8  -7   3 42.7774 22.4129   1
   7  -8   3 3.26443 20.3881   1
   8   7  -3-23.0039 26.2413   1
   7   8  -3 54.7563 26.8971   1
   8   7  -1 329.684 87.1335   1
   7   8  -1 187.031 85.3756   1
  -7  -8   1 507.801 112.264   1
  -8  -7   1 247.215 111.883   1
  -7   8  -3 17.7002 21.7683   1
  -7  -8   3 19.3330 25.4373   1
  -8   7  -3 16.4702 20.0570   1
  -8  -7   3 12.3176 27.1854   1
  -7  -8   5 63.1840 38.0385   1
  -8  -7   5 2.92684 33.4520   1
   7   8   5 32.4992 25.2448   1
  -7   8  -5 24.0307 28.3311   1
  -8   7  -5 77.1644 31.1715   1
   7  -8  -5 45.1569 29.6793   1
   8  -7  -5 46.9109 32.5367   1
  -8  -7   7-6.73477 22.7038   1
   7   8   7-10.7929 16.6948   1
   7  -8  -7 19.7178 18.8007   1
  -7   8  -7 8.02049 19.0440   1
  -7  -8   7 26.5705 21.3028   1
   8   7   7 8.93351 16.4670   1
  -8   7  -7 15.3928 18.1027   1
   8  -7  -7 45.3948 21.4730   1
  -8   8   8 28.4736 18.7248   1
  -8  -8  -8-12.6861 14.2557   1
   8   8  -8 28.9014 23.2614   1
   8  -8   8 7.10983 18.0178   1
   8   8  -6-19.1006 25.7337   1
   8  -8   6 12.1685 19.2026   1
  -8   8   6-45.8436 29.4389   1
  -8  -8  -6 6.38694 20.9580   1
  -8   8   4-24.5687 64.8376   1
   8  -8   4 54.3805 23.9980   1
   8   8  -4 15.9156 29.8761   1
   8   8  -2 463.960 131.688   1
  -8  -8   2 474.080 133.852   1
   8  -8  -4-27.6676 35.4161   1
  -8  -8   4-0.87871 26.5760   1
  -8   8  -6-29.6053 21.5623   1
   8   8   6 23.3496 15.6793   1
  -8  -8   6 47.9330 31.5327   1
   8  -8  -6-11.9657 21.9154   1
   8   8   8 9.30818 16.4534   1
  -8  -8   8-21.5080 22.1590   1
  -8   8  -8 11.5490 18.8254   1
   8  -8  -8-4.12605 18.5515   1
   0   9   1 180.998 51.1376   1
   0   9  -1 607.165 56.0378   1
   0  -9   1 192.576 54.1309   1
   0  -9  -1 140.728 50.9818   1
   0  -9  -3 281.177 92.8894   1
   0   9   3 374.875 93.0405   1
  -9   0   3 273.047 111.315   1
   0   9  -3 466.794 96.4511   1
   9   0  -3 331.994 108.706   1
   0  -9   3 391.420 96.0958   1
   0   9   5 89.2892 29.5376   1
   0  -9  -5 74.4021 27.7155   1
   9   0   5 31.1374 31.2464   1
   0   9  -5 134.400 37.1708   1
  -9   0  -5 85.1674 35.1735   1
   9   0  -5 19.2329 35.8267   1
  -9   0   5 187.977 44.4963   1
   0  -9   5 156.722 37.3057   1
  -9   0   7-18.1787 20.0625   1
   0   9   7 20.0022 16.6022   1
   9   0   7 17.1036 21.6063   1
  -9   0  -7 20.0341 19.8924   1
   9   0  -7 9.74397 22.9697   1
   0   9  -7 37.2882 19.5488   1
   0  -9  -7 5.28696 13.1431   1
   0  -9   7 1.10783 20.4394   1
   9   1  -8-11.4705 22.0301   1
  -9   1   8-10.1215 21.5071   1
  -9  -1  -8 6.05723 16.5920   1
   9  -1   8-10.9148 16.3474   1
   1  -9   8 23.5557 18.4334   1
  -1   9   8-10.4180 12.6235   1
  -1  -9  -8-6.89826 13.8613   1
   1   9  -8-12.4916 15.6404   1
  -1   9   6 33.4828 19.1104   1
   1  -9   6 87.2259 27.5037   1
   1   9  -6 43.9630 23.1319   1
  -1  -9  -6 20.8279 18.3807   1
  -9  -1  -6-7.12613 26.3501   1
   9  -1   6-25.1055 25.2391   1
  -9   1   6 10.7654 29.8991   1
   9   1  -6 41.4008 29.4953   1
  -1   9   4 199.084 40.1047   1
   1  -9   4 146.940 43.8316   1
  -9   1   4 116.305 50.5071   1
   1   9  -4 93.2071 42.8725   1
  -1  -9  -4 98.5918 39.3048   1
   9   1  -4 206.664 49.3284   1
   1   9  -2 967.443 193.758   1
   1  -9   2 699.839 193.073   1
  -1   9   2 551.044 192.605   1
   1   9   0 1197.17 256.467   1
  -1  -9   0 830.025 256.206   1
  -1   9   0 904.087 256.378   1
   1  -9   0 870.685 256.279   1
  -1  -9   2 852.224 185.175   1
  -1   9  -2 525.509 184.704   1
   1   9   4 56.0162 33.7083   1
  -9  -1   4 253.746 46.0442   1
  -1   9  -4 213.038 39.1749   1
  -9   1  -4 107.697 43.3810   1
   9  -1  -4 92.2031 44.2122   1
  -1  -9   4 52.6716 36.4282   1
   1  -9  -4 175.751 34.7045   1
   1   9   6 2.09855 17.3277   1
   9   1   6 10.3641 22.7879   1
  -1   9  -6 3.71516 24.8489   1
   1  -9  -6 51.0938 20.3960   1
  -9   1  -6 21.8088 26.7386   1
  -1  -9   6 18.6549 23.1848   1
   9  -1  -6 5.59323 32.6335   1
  -9  -1   6-39.8630 30.6600   1
   9  -1  -8-15.8430 22.2024   1
  -9  -1   8 12.5723 24.1427   1
  -9   1  -8-16.9634 18.0978   1
  -1  -9   8-14.1604 17.6035   1
  -1   9  -8-8.14404 18.0143   1
   9   1   8 6.38533 16.6887   1
   1  -9  -8 30.6932 14.9075   1
   1   9   8-3.14068 14.0673   1
   2  -9   7-33.1034 20.2738   1
  -2  -9  -7 9.38020 13.6933   1
   9  -2   7 12.7147 19.6292   1
   2   9  -7-1.08378 18.4196   1
  -2   9   7 30.2479 15.0799   1
   9   2  -7 33.7960 23.6840   1
  -9  -2  -7 18.3563 21.5821   1
  -9   2   7 32.9683 22.1045   1
   2  -9   5 47.0548 29.5393   1
  -2  -9  -5 37.7110 23.5463   1
  -9  -2  -5 41.8870 31.7129   1
  -2   9   5 39.3056 23.4708   1
   2   9  -5 95.7973 32.4660   1
   9  -2   5 99.9849 29.9168   1
  -9   2   5 23.3822 33.6857   1
   9   2  -5 120.413 38.3254   1
   9   2  -3 157.704 58.6721   1
  -2  -9  -3 129.939 40.3947   1
   2   9  -3 73.8351 44.1472   1
  -9   2   3 216.024 70.7399   1
  -2   9   3 170.423 41.2280   1
   2  -9   3 170.240 44.5317   1
   2   9  -1 230.395 66.3715   1
  -2  -9  -1 215.679 65.4212   1
   2  -9   1 252.195 66.3122   1
   2   9   1 119.032 59.2908   1
  -2  -9   1 167.780 56.2256   1
  -2   9  -1 268.730 56.9909   1
   2   9   3 107.479 41.5433   1
  -2  -9   3 124.491 46.0608   1
   2  -9  -3 242.521 43.5923   1
   9  -2  -3 177.861 60.4417   1
  -9  -2   3 196.001 62.8979   1
  -2   9  -3 174.210 46.2022   1
   2  -9  -5 35.2528 25.9701   1
  -2   9  -5 74.0914 31.6144   1
  -9   2  -5 63.5315 32.8450   1
  -9  -2   5 112.384 40.0105   1
   2   9   5 85.6467 26.9562   1
  -2  -9   5 66.0141 32.5687   1
   9   2   5 68.4089 30.4436   1
   9  -2  -5 49.7896 34.2120   1
   2   9   7-1.34352 13.7519   1
  -9  -2   7-9.15433 22.3830   1
  -9   2  -7 41.7881 20.6981   1
  -2  -9   7-24.2179 18.9325   1
   9   2   7 3.75051 18.0488   1
   2  -9  -7-6.84415 14.4949   1
   9  -2  -7-3.18671 20.5449   1
  -2   9  -7-6.31000 17.5036   1
   3   9  -8 6.17622 18.2370   1
  -9   3   8-9.27867 18.0717   1
   9   3  -8 31.9224 22.6171   1
   9  -3   8-1.06234 15.4385   1
   3  -9   8 16.2104 18.0872   1
  -3  -9  -8 3.10584 13.4860   1
  -9  -3  -8 4.75698 15.7608   1
  -3   9   8 8.98053 14.7647   1
   3  -9   6 100.103 34.8769   1
  -9  -3  -6 127.141 35.0260   1
  -9   3   6 25.3452 40.0778   1
  -3   9   6 88.3705 30.0863   1
   3   9  -6 26.3518 32.8567   1
  -3  -9  -6 70.4367 29.8540   1
   9  -3   6 66.0220 33.8383   1
   9   3  -6 160.704 38.5211   1
  -3  -9  -4 21.6948 15.6329   1
   3   9  -4 85.6210 26.1088   1
   3  -9   4 31.4871 23.8504   1
  -9   3   4 12.3431 41.8364   1
   9   3  -4 39.0732 26.7682   1
  -3   9   4 21.1511 17.7089   1
   9   3  -2 674.683 211.084   1
   3   9  -2 826.576 204.764   1
   3  -9   2 689.327 204.303   1
   3   9   0 268.116 96.7883   1
   3  -9   0 368.845 95.9506   1
  -3   9   0 291.170 95.2195   1
  -3  -9   0 504.539 97.2144   1
  -9  -3   2 779.964 200.541   1
  -3  -9   2 650.847 192.765   1
  -3   9  -2 728.412 192.676   1
  -9   3  -4 116.588 31.3970   1
  -3   9  -4 23.3777 28.1428   1
   3   9   4 74.9851 23.2160   1
   9  -3  -4 32.9454 40.9358   1
  -9  -3   4 93.7366 33.3240   1
   3  -9  -4 43.1713 23.9040   1
  -3  -9   4 93.5842 29.1056   1
  -3   9  -6 67.2700 32.0148   1
   9   3   6 107.082 30.9279   1
   3  -9  -6 100.338 29.8378   1
  -9   3  -6 93.3319 34.7582   1
  -3  -9   6 26.8461 32.6818   1
   3   9   6 41.2747 27.6363   1
   9  -3  -6 91.1208 38.6342   1
  -9  -3   6 78.0885 35.5076   1
  -3   9  -8 10.2399 17.1126   1
  -9  -3   8-20.1747 26.4870   1
   3   9   8-9.44993 15.6527   1
   9   3   8 1.06112 16.3881   1
   3  -9  -8 9.74868 15.8151   1
  -3  -9   8-1.22679 19.1879   1
  -9   3  -8 12.0530 15.5596   1
   9  -3  -8-18.5449 19.1476   1
   9   4  -7 3.55879 21.3924   1
  -4   9   7-0.69697 14.3247   1
   9  -4   7 22.2920 18.9396   1
   4   9  -7 24.9178 20.1666   1
  -9  -4  -7 10.2417 19.1734   1
   4  -9   7-10.3975 20.6792   1
  -4  -9  -7-0.69248 14.1507   1
  -9   4   7 14.7679 20.3415   1
  -4  -9  -5 57.6982 20.5624   1
  -9  -4  -5-8.39016 32.5486   1
   9  -4   5 54.3681 28.2284   1
   4  -9   5-5.19923 28.9639   1
   4   9  -5 22.6199 28.9862   1
   9   4  -5 78.0071 37.6734   1
  -4   9   5 42.0609 23.9238   1
  -9   4   5 27.8883 34.4257   1
   4  -9   3 30.4235 22.8577   1
   4   9  -3 76.3172 26.8630   1
   9   4  -3 59.6293 36.1344   1
  -9   4   3-14.3151 98.0070   1
  -4   9   3 60.8080 41.4364   1
   4  -9   1 324.337 120.839   1
   4   9  -1 603.493 121.945   1
  -4   9  -1 299.434 108.738   1
  -4  -9   1 550.483 110.270   1
  -9  -4   3 18.6398 31.1762   1
  -4  -9   3-22.1682 20.9101   1
  -4   9  -3 34.2963 19.1827   1
   4  -9  -3-4.11608 21.4447   1
  -9   4  -5 56.3253 27.8859   1
   4   9   5 50.1993 21.5795   1
  -4   9  -5 56.0467 29.2476   1
  -4  -9   5-5.44255 30.9604   1
   9  -4  -5 26.5786 33.3677   1
  -9  -4   5 60.3471 34.5211   1
   4  -9  -5 30.4881 24.8503   1
  -9  -4   7-16.2935 23.2308   1
  -9   4  -7 3.86239 18.4356   1
   4  -9  -7-12.4618 18.6607   1
  -4   9  -7 3.30479 17.5705   1
   4   9   7-5.78486 15.1604   1
  -4  -9   7 4.47216 20.8853   1
   9   4   7-15.4552 17.4037   1
   9  -4  -7-10.3526 21.2943   1
  -9   5   8-23.3238 20.6052   1
   9  -5   8 26.9474 17.6938   1
   9   5  -8 42.7243 24.2211   1
  -9  -5  -8-2.06568 17.2160   1
  -5   9   8-11.9480 16.0312   1
   5  -9   8-15.7808 18.9548   1
  -5  -9  -8 5.14579 14.7328   1
   5   9  -8-6.12353 18.7663   1
  -5   9   6-13.3799 21.0031   1
   5   9  -6 25.2557 24.4081   1
   9  -5   6-31.1227 26.9714   1
  -9   5   6-32.9380 32.7271   1
  -9  -5  -6 2.56465 22.4070   1
   5  -9   6 10.3424 25.0144   1
   9   5  -6 52.8890 28.0942   1
  -5  -9  -6-4.53281 17.3510   1
  -5  -9  -4 68.4986 24.9626   1
   9  -5   4 20.1135 26.7606   1
  -9   5   4 28.9076 60.8824   1
   5  -9   4 55.5048 25.5095   1
  -5   9   4 20.9248 27.0805   1
   9   5  -4 50.2637 30.5389   1
   5  -9   2 334.040 67.0323   1
   9   5  -2 257.563 84.9141   1
   5   9  -2 130.749 66.3316   1
   5   9   0 192.674 74.5653   1
  -5  -9   0 225.420 69.5526   1
  -5   9  -2 342.410 78.2059   1
  -5  -9   2 192.777 78.1213   1
  -9  -5   2 320.567 95.9398   1
  -9   5  -4 14.6390 26.1621   1
  -5  -9   4 94.4274 29.3998   1
   9  -5  -4 46.8577 44.3475   1
   5  -9  -4 65.8072 23.3202   1
  -5   9  -4 15.6571 23.1990   1
  -9  -5   4 42.2752 31.2715   1
  -9  -5   6-26.4476 28.7864   1
   9   5   6 21.0055 17.9536   1
   5   9   6-1.16956 17.1233   1
  -5  -9   6-14.2038 26.0764   1
  -9   5  -6-1.03751 25.9366   1
   9  -5  -6 1.77884 25.0547   1
  -5   9  -6 4.32068 23.8735   1
   5  -9  -6 20.9077 21.3610   1
  -9  -5   8 35.0366 24.9957   1
   5  -9  -8-21.3483 20.6378   1
  -5   9  -8 17.2785 17.3137   1
   9   5   8-1.06906 17.5057   1
  -5  -9   8 3.65177 18.6074   1
  -9   5  -8 2.22961 16.4032   1
   5   9   8 2.49339 14.4895   1
   9  -5  -8-8.75206 19.1441   1
   9   6  -7 1.24237 21.1397   1
   9  -6   7 1.97808 16.1551   1
   6   9  -7 13.5858 19.1219   1
  -6   9   7-6.06290 17.9720   1
   6  -9   7 60.6780 22.0944   1
  -9  -6  -7 24.6462 18.4608   1
  -9   6   7 10.0719 21.1834   1
  -6  -9  -7-5.56209 14.0502   1
   9  -6   5 27.5699 28.9317   1
  -9   6   5-6.86533 39.3783   1
   6   9  -5 70.5638 38.2362   1
   9   6  -5 16.8621 33.5192   1
  -6  -9  -5 63.7272 25.7864   1
  -6   9   5 82.1566 31.8816   1
   6  -9   5 27.7904 27.6454   1
   6  -9   3 113.293 48.2662   1
   6   9  -3 229.293 49.7305   1
   9   6  -3 119.751 52.6777   1
   6   9  -1 174.173 55.8747   1
  -6  -9   1 162.874 52.4678   1
  -6  -9   3 208.675 48.9751   1
  -6   9  -3 98.4799 46.4876   1
  -9  -6   3 174.382 52.2584   1
  -6  -9   5 69.7458 35.6919   1
   6   9   5 37.9639 20.8309   1
   9  -6  -5 45.1675 34.6399   1
   6  -9  -5 25.3693 27.3531   1
  -6   9  -5 29.3399 29.6018   1
  -9   6  -5 19.5087 30.7098   1
  -9  -6   5 69.7880 33.6340   1
  -9   6  -7-4.11031 17.2542   1
  -6   9  -7 10.1412 18.1883   1
  -9  -6   7-20.8296 24.9801   1
   9   6   7 17.3913 13.9418   1
  -6  -9   7 12.6542 19.2110   1
   6   9   7 19.3314 13.6693   1
   6  -9  -7-0.84788 17.3966   1
   9  -6  -7-14.9125 24.5576   1
   9   7  -8-42.1376 28.2979   1
   7   9  -8 10.4113 18.5665   1
   9  -7   8 1.16545 17.1776   1
   7  -9   8 1.35572 19.4550   1
  -7   9   8-19.7366 21.3623   1
  -9  -7  -8 16.7575 17.1411   1
  -7  -9  -8-6.61318 14.6205   1
  -9   7   8-9.48958 18.5899   1
   9   7  -6-14.3252 25.3329   1
  -9  -7  -6-6.50122 20.5502   1
  -9   7   6 29.0952 26.7549   1
   9  -7   6-31.1895 25.7792   1
   7   9  -6-5.16463 28.6287   1
  -7   9   6-0.89088 24.1494   1
  -7  -9  -6-39.3591 18.7264   1
   7  -9   6-12.2335 21.0504   1
   7   9  -4-22.9583 29.4932   1
   7  -9   4 43.7274 27.9387   1
  -7   9   4 14.5969 63.8915   1
  -9   7   4 46.5721 65.3325   1
   9   7  -4 53.8295 35.4880   1
   7  -9   2 15.3569 24.8750   1
   7   9  -2 34.8110 25.5561   1
   9   7  -2 48.7521 49.6363   1
  -7   9  -2 46.7067 22.5809   1
  -7  -9   2-3.52931 26.4245   1
  -9  -7   2 35.2840 42.3392   1
  -7  -9   4 46.3621 27.3443   1
  -9   7  -4 38.7211 26.3847   1
  -7   9  -4 45.3609 24.7001   1
   9  -7  -4-3.58536 37.0169   1
   7  -9  -4 2.39296 35.7479   1
  -9  -7   4 41.2926 34.6083   1
   9   7   6 2.98517 17.8928   1
  -9  -7   6 19.0390 25.8739   1
  -7  -9   6 18.6017 25.8090   1
  -9   7  -6-12.3548 23.0008   1
   7   9   6-25.0125 17.6173   1
   9  -7  -6-7.34087 21.4766   1
  -7   9  -6-24.1316 21.5298   1
   7  -9  -6-16.5308 25.1540   1
   7  -9  -8 6.06527 18.8615   1
   7   9   8 0.76464 13.4764   1
  -9  -7   8-1.50837 22.5877   1
  -7  -9   8 20.6152 19.1111   1
  -7   9  -8 18.2677 18.2382   1
  -9   7  -8 12.6667 16.3246   1
   9   7   8 7.49163 15.7725   1
   9  -7  -8-3.28701 19.2739   1
   9   8  -7-14.9063 22.4861   1
   8  -9   7 15.1270 16.7731   1
   9  -8   7-4.23352 17.0063   1
  -8  -9  -7-0.86096 16.5626   1
   8   9  -7-21.9992 26.0156   1
  -9  -8  -7 5.25654 15.8737   1
  -9   8   7 14.8552 23.3949   1
  -8   9   7 9.14039 18.7421   1
   8   9  -5 89.2336 35.4562   1
   8  -9   5 82.2398 33.0581   1
  -9   8   5 118.288 48.6222   1
  -8   9   5 10.4887 41.0377   1
   9  -8   5 9.53826 31.4049   1
   9   8  -5 65.2186 34.8550   1
   9   8  -3 196.190 65.4546   1
   8   9  -3 331.473 68.8412   1
   8  -9   3 175.450 63.2467   1
   9  -8   3 213.765 65.2688   1
   9   8  -1 268.628 77.1051   1
   8   9  -1 104.193 73.0693   1
  -9  -8   1 166.388 52.2636   1
  -8  -9   1 48.6684 52.8403   1
  -8  -9   3 331.619 65.1820   1
  -8   9  -3 218.293 59.3473   1
  -9   8  -3 182.127 60.6578   1
  -9  -8   3 112.458 60.3308   1
  -8  -9   5 32.0836 33.0499   1
  -8   9  -5 10.2137 28.6641   1
   9  -8  -5 29.4879 42.3036   1
   8  -9  -5 99.6391 37.6752   1
  -9   8  -5 56.3955 31.3291   1
  -9  -8   5 48.2873 33.8026   1
   8   9   7 4.92643 13.1245   1
  -9  -8   7-32.4961 29.2625   1
  -8  -9   7 30.2219 22.0427   1
   9   8   7 11.0323 15.3060   1
  -9   8  -7-3.24553 17.6664   1
  -8   9  -7-6.55604 18.0476   1
   9  -8  -7 11.1290 22.4451   1
   8  -9  -7-26.0914 21.7984   1
  -9  -9  -6 1.93277 22.5780   1
   9   9  -6-1.16195 23.4744   1
   9  -9   6-4.25114 19.8249   1
  -9   9   6 13.7406 23.7978   1
   9  -9   4 47.0098 31.8802   1
  -9   9   4 238.782 145.266   1
   9   9  -4 81.5841 39.2906   1
   9   9  -2-19.2410 33.1406   1
  -9  -9   2 9.02612 29.0126   1
  -9   9  -4-17.8525 24.1139   1
  -9  -9   4 17.1785 30.8339   1
  -9  -9   6 2.50003 25.5025   1
  -9   9  -6 20.9700 18.7614   1
   9  -9  -6 14.6652 22.4310   1
   0  10   0 165.609 55.1875   1
   0 -10   0 221.233 55.0883   1
   0  10  -2 463.476 43.4632   1
   0 -10   2 481.454 43.6601   1
   0  10   4 150.323 48.8581   1
   0  10  -4 230.928 53.4714   1
  10   0  -4 110.325 60.1913   1
 -10   0   4-29.7614 59.7521   1
   0 -10   4 162.184 53.0825   1
   0 -10  -4 210.926 48.5005   1
   0  10   6-0.53834 17.9049   1
 -10   0   6 1.20515 34.2691   1
 -10   0  -6 64.2729 26.3892   1
  10   0   6 35.1498 24.0154   1
   0  10  -6 41.3361 25.6497   1
   0 -10  -6 31.1258 15.8742   1
  10   0  -6-14.3131 33.9265   1
   0 -10   6 1.00332 26.2012   1
 -10   0   8-1.23642 21.0620   1
  10   0   8-13.3147 18.1091   1
 -10   0  -8 24.1893 18.5549   1
   0  10   8 7.17939 14.5661   1
   0 -10  -8-5.44273 12.8753   1
   0  10  -8-8.24228 16.0474   1
   0 -10   8-12.5946 18.9967   1
  10   0  -8-1.23413 20.5730   1
   1  10  -7-1.90874 15.6992   1
 -10  -1  -7-3.18361 20.6110   1
  -1  10   7 5.98088 12.4754   1
   1 -10   7 32.5973 19.8992   1
  10  -1   7 25.8151 18.5293   1
  -1 -10  -7-9.89760 13.0085   1
  10   1  -7 11.5024 21.2152   1
 -10   1   7-5.55183 22.0836   1
  10  -1   5 67.9620 33.8528   1
   1  10  -5 84.6091 32.6072   1
  -1  10   5 76.5237 26.7383   1
 -10   1   5 66.7837 37.5217   1
  10   1  -5 52.1630 36.8756   1
  -1 -10  -5 48.2874 25.7609   1
 -10  -1  -5 95.1787 37.3764   1
   1 -10   5 107.733 34.3069   1
  -1  10   3 426.220 139.175   1
   1  10  -3 480.443 141.066   1
  10   1  -3 391.351 149.079   1
   1 -10   3 456.629 140.810   1
  -1 -10  -3 605.565 139.101   1
 -10   1   3 615.562 153.905   1
  -1  10   1 894.080 220.136   1
  -1 -10  -1 731.938 220.243   1
   1  10  -1 596.247 221.007   1
   1 -10   1 982.854 221.392   1
   1 -10  -1 963.553 228.151   1
   1  10   1 755.147 228.179   1
  -1 -10   1 592.560 228.928   1
  -1  10  -1 990.801 229.295   1
   1 -10  -3 489.086 138.945   1
  -1 -10   3 429.149 140.547   1
 -10  -1   3 419.492 153.180   1
  -1  10  -3 424.556 140.701   1
  10  -1  -3 577.228 149.350   1
   1  10   3 559.586 138.741   1
   1  10   5 64.7258 28.8792   1
   1 -10  -5 63.2940 29.9282   1
  10  -1  -5-6.68194 40.4967   1
 -10   1  -5 74.6593 38.1123   1
 -10  -1   5 132.321 41.8196   1
  -1  10  -5 91.2063 36.6273   1
  -1 -10   7-3.90168 15.8801   1
 -10   1  -7 6.85121 19.8627   1
   1 -10  -7-0.67221 14.3829   1
  -1  10  -7-10.6421 17.4748   1
  10  -1  -7 10.8041 22.8609   1
 -10  -1   7 20.9083 20.5696   1
   1  10   7 19.8460 14.0135   1
  10   1   7 7.23161 16.6163   1
 -10   2   8 17.7044 19.7576   1
  10   2  -8-15.3374 20.9205   1
   2 -10   8 7.08889 15.9348   1
  10  -2   8 33.4722 19.0673   1
 -10  -2  -8 36.2285 20.9306   1
  -2  10   8-7.16025 14.5467   1
   2  10  -8-20.0881 18.0571   1
  -2 -10  -8-9.64166 13.7344   1
   2 -10   6 16.7805 24.1821   1
  -2 -10  -6 52.3220 18.6913   1
  10  -2   6 52.5094 25.1294   1
   2  10  -6 13.7942 24.8516   1
 -10   2   6 77.8160 35.2440   1
  10   2  -6 25.7315 33.6286   1
  -2  10   6 35.6471 19.0830   1
 -10  -2  -6 0.93309 26.9015   1
  -2  10   4 127.548 25.7822   1
   2 -10   4 58.7582 28.9553   1
   2  10  -4 35.1709 29.2095   1
  -2 -10  -4 54.3339 22.8568   1
 -10   2   4 100.935 53.1152   1
  10   2  -4 55.9132 36.8498   1
   2 -10   2 721.234 213.578   1
   2  10  -2 829.579 213.520   1
   2  10   0 296.427 91.1173   1
  -2  10   0 350.203 90.2854   1
   2 -10   0 400.000 90.6772   1
  -2 -10   0 225.125 91.1394   1
  -2  10  -2 659.138 213.486   1
  -2 -10   2 912.004 213.780   1
   2 -10  -4 86.6858 22.8111   1
  -2  10  -4 67.2109 26.9097   1
 -10  -2   4 34.0926 36.4105   1
  10  -2  -4 15.8145 49.2932   1
  -2 -10   4 41.0922 26.5595   1
   2  10   4 52.2749 19.4494   1
  -2  10  -6 65.4003 25.3872   1
 -10   2  -6 24.2051 26.3444   1
  10   2   6 22.0204 22.6930   1
   2  10   6 57.0935 21.2226   1
   2 -10  -6 20.2287 20.6086   1
  -2 -10   6 99.0121 27.5360   1
  10  -2  -6 49.0708 30.6068   1
 -10  -2   6-19.4334 33.2157   1
 -10  -2   8-6.45985 20.9624   1
   2  10   8 4.49919 13.4466   1
 -10   2  -8-10.5918 17.7811   1
  -2 -10   8 9.12215 17.0195   1
   2 -10  -8-8.12343 14.9760   1
  -2  10  -8-11.8969 18.0474   1
  10   2   8 3.38709 17.6688   1
  10  -2  -8 1.17647 19.5744   1
   3  10  -7-17.0265 19.7113   1
   3 -10   7 23.1053 18.3631   1
 -10  -3  -7-15.0289 18.0681   1
  -3 -10  -7 18.9859 13.7163   1
  -3  10   7 11.0592 14.7154   1
  10  -3   7 18.1225 19.9086   1
 -10   3   7 37.3427 23.5676   1
  10   3  -7 8.02414 20.7757   1
  -3  10   5 152.755 38.3452   1
   3  10  -5 137.768 42.8265   1
 -10   3   5 60.3558 47.6613   1
   3 -10   5 99.4451 40.3109   1
  10  -3   5 99.3438 38.2972   1
  -3 -10  -5 69.8069 33.9289   1
  10   3  -5 147.279 44.1829   1
  -3  10   3 52.9560 37.7476   1
   3  10  -3 177.012 36.8607   1
   3 -10   3 86.3388 34.8747   1
   3 -10   1 897.596 175.684   1
   3  10  -1 620.523 176.361   1
  -3 -10  -1 420.864 175.431   1
  -3  10  -1 991.448 247.598   1
   3  10   1 749.079 248.904   1
  -3 -10   1 896.807 248.335   1
   3 -10  -3 52.0095 33.5661   1
  -3  10  -3 85.9882 32.7564   1
 -10  -3   3-41.2134 55.7210   1
   3 -10  -5 98.1003 36.4543   1
   3  10   5 108.810 33.1502   1
  -3  10  -5 110.361 39.8304   1
 -10   3  -5 78.4762 39.5611   1
  -3 -10   5 50.3699 39.6658   1
  10  -3  -5 188.539 45.4336   1
 -10  -3   5 97.2532 47.4510   1
 -10  -3   7 4.65090 21.4156   1
  -3  10  -7-5.19859 17.0982   1
  10   3   7 7.01626 16.2132   1
 -10   3  -7-6.02487 22.1130   1
   3 -10  -7 1.42095 14.4401   1
   3  10   7 11.0563 14.9808   1
  -3 -10   7-5.73418 19.5328   1
  10  -3  -7-37.5350 26.0976   1
  10   4  -8-18.7572 22.5281   1
   4 -10   8 1.26088 19.2199   1
  10  -4   8-8.35232 17.3516   1
  -4 -10  -8 13.2807 14.8136   1
  -4  10   8 1.61526 14.5247   1
 -10  -4  -8 1.20300 19.3294   1
 -10   4   8-13.7378 18.8704   1
   4  10  -8 6.29997 18.8475   1
  -4  10   6 38.0189 22.3263   1
 -10  -4  -6 12.2414 21.9046   1
   4  10  -6 18.7588 23.7200   1
   4 -10   6 12.7932 24.8475   1
  10  -4   6 30.1947 22.8630   1
  -4 -10  -6 27.9537 16.4851   1
 -10   4   6 20.3438 29.4648   1
  10   4  -6 9.40751 29.8986   1
 -10   4   4 150.582 68.2307   1
   4  10  -4 56.7411 27.6383   1
  10   4  -4 36.2711 35.4465   1
   4 -10   4 42.6207 27.6590   1
  -4 -10  -4 56.8910 21.6791   1
  -4  10   4 65.8298 24.1271   1
   4 -10   2 282.319 105.640   1
   4  10  -2 599.710 108.412   1
  10   4  -2 358.994 120.489   1
  -4 -10   0 391.355 103.367   1
   4  10   0 344.961 103.835   1
  -4  10  -2 330.892 106.895   1
  -4 -10   2 487.220 109.970   1
 -10  -4   2 430.544 120.167   1
   4  10   4 62.7001 22.1822   1
 -10   4  -4 120.679 34.2123   1
  -4 -10   4 106.598 30.2910   1
  -4  10  -4 45.0819 28.3341   1
  10  -4  -4 100.871 47.1758   1
   4 -10  -4 45.3378 23.8769   1
 -10  -4   4 19.3793 34.5324   1
   4 -10  -6-5.86625 22.2222   1
  -4  10  -6 25.1493 22.4933   1
  10  -4  -6 44.2458 26.1722   1
 -10   4  -6 39.4851 26.2313   1
  -4 -10   6 13.8801 23.7871   1
   4  10   6 3.61519 15.8277   1
 -10  -4   6 51.2505 28.2427   1
  10   4   6 18.5985 21.8237   1
 -10  -4   8-18.3200 21.7570   1
 -10   4  -8 29.1600 17.2061   1
  -4  10  -8-6.07025 18.4679   1
   4 -10  -8 10.4305 15.2213   1
   4  10   8-4.21579 15.0916   1
  -4 -10   8 19.1940 19.4584   1
  10   4   8 8.21976 16.7715   1
  10  -4  -8 10.6344 19.9243   1
 -10  -5  -7-2.87582 17.8345   1
  -5  10   7 52.6122 19.3522   1
   5  10  -7 3.57901 19.8636   1
 -10   5   7 26.1492 25.6812   1
  10  -5   7 1.21275 20.6272   1
  -5 -10  -7 9.15730 13.3032   1
   5 -10   7 6.24370 21.0441   1
  10   5  -7 4.81671 21.2951   1
   5  10  -5 34.7473 32.7148   1
  -5 -10  -5 5.39741 23.1469   1
 -10   5   5 44.0799 43.8161   1
  10  -5   5 41.3464 30.5802   1
  10   5  -5-2.35423 39.8319   1
  -5  10   5 67.2452 29.4931   1
   5 -10   3 74.7084 38.1221   1
  10   5  -3 52.0786 50.4674   1
   5  10  -1 752.673 173.667   1
   5 -10   1 559.172 171.763   1
  -5 -10   1 965.537 217.636   1
  -5  10  -1 706.010 215.716   1
 -10  -5   3 58.0717 44.8834   1
  -5  10  -3 68.2371 32.7488   1
 -10  -5   5 81.1752 40.1582   1
   5  10   5 24.6260 22.1297   1
  -5 -10   5 124.408 34.1762   1
  -5  10  -5 55.6727 33.3102   1
 -10   5  -5 51.1337 32.5100   1
  10  -5  -5 22.0581 39.0981   1
   5 -10  -5 54.0511 30.7472   1
 -10  -5   7 41.5982 23.3741   1
   5 -10  -7 6.42481 18.5549   1
 -10   5  -7 6.80445 20.0100   1
  -5  10  -7 16.4113 19.3263   1
  -5 -10   7 14.6618 18.6855   1
  10   5   7-12.6562 16.1795   1
  10  -5  -7-23.1463 24.7921   1
   5  10   7 14.1537 13.0196   1
  10   6  -8-30.7387 22.9233   1
  -6  10   8 17.8643 19.6683   1
  10  -6   8 3.32287 16.1994   1
   6  10  -8 42.6250 20.2521   1
 -10  -6  -8 5.73869 19.1719   1
   6 -10   8-2.56517 17.8745   1
 -10   6   8 18.2319 20.4487   1
  -6 -10  -8-12.5593 14.5118   1
 -10  -6  -6 7.29444 24.5322   1
  -6 -10  -6-10.8576 18.0072   1
   6  10  -6 2.19689 22.4859   1
   6 -10   6-11.6224 22.6210   1
 -10   6   6-11.7827 25.8497   1
  10  -6   6-1.98641 20.3018   1
  -6  10   6 11.7241 18.8511   1
  10   6  -6 21.4247 25.3726   1
   6 -10   4 40.8637 38.8993   1
   6  10  -4 243.436 47.1223   1
 -10   6   4 110.556 78.4780   1
  -6  10   4 66.5516 59.0161   1
  10  -6   4 225.830 45.1391   1
  10   6  -4 100.638 43.4863   1
   6 -10   2 161.452 63.1918   1
   6  10  -2 349.142 66.5328   1
  10   6  -2 139.516 81.0334   1
   6  10   0 39.6394 47.9807   1
  -6 -10   0 71.3615 38.9217   1
  -6  10  -2 135.570 55.7378   1
 -10  -6   2 138.798 75.0643   1
   6 -10  -4 45.0506 49.9106   1
  10  -6  -4 144.986 54.9934   1
 -10  -6   4 77.9771 45.0377   1
 -10   6  -4 203.804 44.8328   1
  -6  10  -4 66.7446 41.0627   1
  -6 -10   6-15.6084 23.1099   1
  10   6   6-6.71948 21.2647   1
  -6  10  -6 25.3680 24.1253   1
 -10   6  -6 21.2862 24.6305   1
  10  -6  -6-21.1984 25.2645   1
   6  10   6 0.56280 14.8335   1
   6 -10  -6 15.6466 21.1181   1
 -10  -6   6 9.78248 23.9579   1
 -10   6  -8 22.3268 17.5407   1
   6 -10  -8 9.30897 18.8302   1
 -10  -6   8-23.3197 24.4791   1
  -6  10  -8-13.3243 18.9746   1
  -6 -10   8 4.01138 19.5534   1
  10  -6  -8 7.40647 21.5581   1
   6  10   8 30.0016 14.0145   1
  10   6   8-12.2737 16.1816   1
  10   7  -7-19.9814 21.9426   1
   7  10  -7 9.98299 20.4350   1
  -7 -10  -7 12.0899 15.6941   1
  10  -7   7 26.3206 19.4124   1
 -10  -7  -7 14.0816 18.7687   1
   7 -10   7-12.6693 17.9777   1
 -10   7   7-47.4124 27.1467   1
  -7  10   7-13.1168 17.3508   1
   7 -10   5-2.60544 25.2250   1
   7  10  -5 73.6547 37.3054   1
  10  -7   5-14.0044 27.4030   1
  -7  10   5 21.5861 33.4768   1
 -10   7   5-7.66103 57.0715   1
  10   7  -5 120.923 38.2893   1
  10   7  -3 111.857 39.4355   1
   7  10  -3 33.1919 31.6724   1
   7 -10   3 93.5400 30.3538   1
   7  10  -1 131.583 47.6483   1
  -7 -10   1 87.1209 36.5276   1
  -7  10  -3 12.2148 23.1612   1
 -10  -7   3 50.7585 33.3693   1
  -7 -10   3 18.7768 23.5299   1
 -10   7  -5 39.9682 26.6723   1
  -7 -10   5 39.1236 34.8415   1
 -10  -7   5 7.87229 34.8975   1
  10  -7  -5-14.1991 47.2156   1
   7 -10  -5-20.1775 27.7291   1
  -7  10  -5 13.0135 24.5519   1
  10   7   7-19.1041 15.0597   1
 -10  -7   7-11.5519 22.2762   1
 -10   7  -7-8.35495 18.2744   1
  -7 -10   7-14.4164 18.2661   1
  -7  10  -7 7.46791 17.7828   1
   7  10   7 29.4579 14.2551   1
  10  -7  -7-18.0393 19.9408   1
   7 -10  -7 17.1272 17.8923   1
   8 -10   6 13.9061 19.1574   1
   8  10  -6 60.7727 27.2510   1
  10  -8   6 14.8396 22.1471   1
 -10   8   6 42.7420 30.2210   1
  -8  10   6 26.5774 22.6436   1
  10   8  -6-14.6225 23.6730   1
  -8 -10  -6-20.2290 17.5058   1
  10  -8   4 4.89373 23.5800   1
  -8  10   4-64.8507 115.290   1
   8 -10   4-0.86434 25.6635   1
  10   8  -4 19.3117 30.8924   1
   8  10  -4 44.1254 28.3788   1
  10   8  -2-8.61995 54.5070   1
   8  10  -2 50.0390 27.9188   1
  -8  10  -2 24.5467 26.4371   1
  -8 -10   2 73.5646 26.7052   1
 -10  -8   2 48.6208 47.6013   1
 -10   8  -4-31.1883 26.0499   1
  -8  10  -4 40.3748 27.2232   1
 -10  -8   4-26.0064 35.8516   1
  -8 -10   4 16.3170 28.1040   1
   8  10   6-13.5690 14.9861   1
  -8 -10   6-5.41825 27.5594   1
 -10   8  -6 46.1974 24.5351   1
  10  -8  -6-8.40508 22.6529   1
   8 -10  -6 13.6983 18.9710   1
  -8  10  -6 37.7660 20.0615   1
 -10  -8   6-12.6949 23.5961   1
  10   9  -7 19.6675 22.2941   1
   9 -10   7 14.5371 17.4479   1
   9  10  -7 20.8969 24.4725   1
  10  -9   7 3.57957 17.9290   1
  -9 -10  -7 0.91016 16.9942   1
 -10   9   7 22.0024 23.8407   1
 -10  -9  -7-0.97401 18.2632   1
  -9  10   7-3.44322 23.1462   1
  10  -9   5 29.8246 27.1218   1
 -10   9   5-127.204 78.8520   1
  -9  10   5 31.1501 68.1622   1
   9 -10   5 87.9305 31.7922   1
  10   9  -5 45.2659 34.6644   1
   9  10  -5 58.2763 30.9757   1
   9 -10   3 150.492 41.6380   1
  10   9  -3 115.088 45.8423   1
   9  10  -3 79.8966 41.7366   1
  10   9  -1-2.88681 59.2725   1
   9  10  -1 52.0617 49.4908   1
 -10  -9   1-20.4679 39.8752   1
  -9 -10   1 1.06539 42.2358   1
  -9  10  -3 103.779 31.1849   1
 -10   9  -3 56.8014 34.5372   1
 -10  -9   3 62.2611 37.5241   1
  -9 -10   3 71.8291 36.5598   1
  -9 -10   5 25.3041 29.7218   1
  10  -9  -5-10.0477 39.9122   1
   9 -10  -5-3.33027 41.8918   1
  -9  10  -5 22.4848 28.9097   1
 -10  -9   5 43.1907 30.5395   1
 -10  -9   7 36.5266 23.9343   1
 -10   9  -7 14.3979 18.1403   1
  -9 -10   7-22.8467 25.2794   1
  10  -9  -7-12.8959 19.1973   1
  10   9   7 7.96319 14.0853   1
   9 -10  -7-10.9460 18.5201   1
  -9  10  -7 3.36153 16.7251   1
   9  10   7 5.66623 13.4799   1
  10 -10   6 14.6436 22.2801   1
 -10  10   6 42.0678 31.4451   1
  10  10  -6 26.0265 23.4896   1
  10  10  -4 31.6511 36.8354   1
  10 -10   4-30.8170 27.8940   1
  10  10  -2 84.1013 45.1734   1
 -10 -10   2 12.9839 31.6016   1
 -10  10  -4 5.41728 27.0285   1
 -10 -10   4 51.6360 38.9038   1
 -10 -10   6 18.2928 23.6968   1
 -10  10  -6 25.4799 20.3239   1
  10 -10  -6 4.19538 25.9091   1
   0 -11   1 334.411 66.4708   1
   0  11   1 287.335 64.0902   1
   0  11  -1 298.921 66.5027   1
   0 -11  -1 150.658 63.9211   1
   0  11   3 265.779 68.8964   1
   0 -11  -3 215.836 68.8836   1
   0  11  -3 293.836 72.8483   1
  11   0  -3 252.055 87.3191   1
 -11   0   3 240.688 95.9427   1
   0 -11   3 371.008 73.3310   1
   0  11  -5 73.2577 34.0620   1
   0  11   5 67.1495 23.1184   1
   0 -11  -5 44.0276 20.7639   1
  11   0  -5 36.0578 38.8222   1
 -11   0   5 94.2225 39.8304   1
   0 -11   5 8.09094 32.3949   1
 -11   0  -7 1.03719 18.7874   1
   0 -11  -7-0.54999 11.4712   1
  11   0   7-1.93646 17.1397   1
   0  11  -7-22.0466 19.7604   1
   0  11   7 18.0122 13.7911   1
   0 -11   7-3.46474 17.9695   1
  11   0  -7 4.06720 25.3272   1
 -11   0   7-6.34262 24.1116   1
  -1  11   8-9.19087 12.3678   1
   1 -11   8-1.22290 17.1765   1
 -11  -1  -8 8.83540 18.4241   1
   1  11  -8 32.3782 17.2244   1
  11  -1   8 23.1715 20.2188   1
  -1 -11  -8 5.06249 13.3013   1
  11   1  -8 22.6626 22.2173   1
 -11   1   8 19.3763 20.1187   1
  11  -1   6 11.8599 18.7959   1
 -11  -1  -6-4.70055 22.3499   1
   1  11  -6-0.86833 19.5957   1
 -11   1   6 55.8651 30.6992   1
  11   1  -6-12.7849 30.1588   1
  -1  11   6 8.17398 13.8089   1
  -1 -11  -6 2.38155 13.8334   1
   1 -11   6 14.7553 21.1356   1
  11   1  -4 153.307 64.5900   1
   1  11  -4 203.775 51.8436   1
  -1 -11  -4 185.165 47.6357   1
  -1  11   4 145.850 47.6395   1
 -11   1   4 60.7212 76.8411   1
   1 -11   4 172.261 52.7035   1
   1 -11   2 147.263 38.1933   1
   1  11  -2 97.5006 38.1751   1
   1 -11   0 509.185 188.364   1
  -1 -11   0 808.896 188.497   1
   1  11   0 1104.97 188.730   1
  -1  11   0 466.300 188.253   1
  -1  11  -2 168.783 47.9223   1
  -1 -11   2 152.420 47.7474   1
 -11  -1   4 171.281 72.8137   1
   1 -11  -4 200.375 57.5478   1
  -1 -11   4 188.507 60.6081   1
   1  11   4 224.393 57.6153   1
  11  -1  -4 188.651 78.5476   1
  -1  11  -4 187.275 61.5905   1
   1  11   6 10.5388 14.3064   1
   1 -11  -6 4.69197 15.5349   1
  11  -1  -6 10.1601 25.4037   1
 -11   1  -6 33.3916 25.1779   1
  -1 -11   6 25.7575 19.5526   1
 -11  -1   6 76.4761 34.7008   1
  -1  11  -6 30.2532 22.1637   1
  11   1   6-20.7452 22.4891   1
  -1 -11   8 2.44885 18.4669   1
 -11   1  -8 22.5407 20.5825   1
   1 -11  -8-1.53574 14.4773   1
  11   1   8-4.27384 15.4947   1
  -1  11  -8 7.25730 17.4364   1
  11  -1  -8-19.1768 20.0974   1
   1  11   8 2.98940 14.0176   1
 -11  -1   8 10.1043 21.3766   1
   2 -11   7 5.39630 17.2615   1
  -2 -11  -7-16.2703 12.2991   1
  11  -2   7 14.9114 18.4133   1
 -11  -2  -7-18.7512 20.4036   1
   2  11  -7 28.1625 17.9297   1
  -2  11   7 12.6532 12.5353   1
 -11   2   7 57.8761 27.7980   1
  11   2  -7-15.5619 25.1932   1
  11  -2   5 141.953 51.0837   1
   2 -11   5 86.8216 48.0688   1
  -2  11   5 181.491 44.2901   1
   2  11  -5 103.403 50.3208   1
 -11   2   5 93.7407 57.4344   1
  11   2  -5 208.317 53.6960   1
  -2 -11  -5 148.540 43.9532   1
   2 -11   3 78.3943 26.2643   1
  -2 -11  -3 44.3361 19.4499   1
  11   2  -3 105.011 50.2094   1
   2  11  -3 122.658 27.0350   1
  -2  11   3 68.9339 21.7746   1
  -2  11   1 36.5352 25.1296   1
   2  11  -1 125.574 29.3025   1
   2 -11   1 63.8403 29.1439   1
  -2 -11   1 61.7254 30.2094   1
   2  11   1 101.105 27.0542   1
  -2  11  -1 84.5291 29.9603   1
  -2  11  -3 97.2000 26.1397   1
 -11  -2   3 52.0976 58.9788   1
   2 -11  -3 38.2706 21.2569   1
  -2 -11   3 83.5364 27.2466   1
  -2  11  -5 157.142 54.4933   1
   2 -11  -5 196.150 50.4788   1
  -2 -11   5 254.104 56.1440   1
  11  -2  -5 188.388 61.0274   1
 -11   2  -5 73.0980 56.5038   1
 -11  -2   5 109.637 56.8545   1
   2  11   5 160.580 49.4125   1
   2  11   7 39.4854 15.1663   1
  11  -2  -7 18.5350 26.3347   1
  -2 -11   7 10.5105 17.5478   1
 -11   2  -7 12.6816 21.3528   1
  11   2   7 19.6057 18.5152   1
   2 -11  -7 16.8184 14.4625   1
 -11  -2   7-24.0438 23.0479   1
  -2  11  -7 23.0945 18.2238   1
   3 -11   8 14.4319 17.7276   1
 -11  -3  -8 15.3180 19.3231   1
  -3 -11  -8 0.73041 12.9346   1
  -3  11   8-18.7064 14.1277   1
   3  11  -8-7.66091 18.6554   1
  11  -3   8-20.2827 21.8937   1
 -11   3   8-18.4431 22.4285   1
  11   3  -8 13.1777 20.2244   1
 -11  -3  -6 29.6652 26.0905   1
   3 -11   6 15.4465 21.2993   1
  -3  11   6-1.58954 14.5548   1
  -3 -11  -6 19.0040 14.0229   1
   3  11  -6-18.3150 21.2875   1
 -11   3   6 13.6222 27.6857   1
  11  -3   6 2.86111 22.3143   1
  11   3  -6-19.5280 31.3981   1
  -3 -11  -4 7.02848 17.3294   1
 -11   3   4 84.6906 69.3466   1
   3  11  -4 39.9818 25.0050   1
   3 -11   4 72.8302 26.3454   1
  11   3  -4 16.1523 36.2712   1
  -3  11   4 61.3232 20.5204   1
   3 -11   2 29.3788 24.2140   1
   3  11  -2 89.3444 25.0949   1
  -3  11   0 319.648 77.2059   1
   3 -11   0 356.799 77.5702   1
   3  11   0 156.962 77.4906   1
  -3 -11   0 266.623 77.7172   1
  -3 -11   2 93.9663 34.3598   1
  -3  11  -2 107.950 34.1651   1
 -11  -3   4 1.08506 35.4466   1
  -3  11  -4 64.5520 24.8377   1
  -3 -11   4 10.2715 25.5031   1
  11  -3  -4 13.6670 42.5938   1
   3 -11  -4 29.8918 20.4526   1
   3  11   4 23.3018 13.8629   1
  -3  11  -6 34.4144 21.6586   1
   3 -11  -6 3.96367 18.6965   1
  -3 -11   6-14.5648 22.1061   1
   3  11   6 25.1747 15.9089   1
  11  -3  -6 32.3917 26.0785   1
 -11   3  -6-17.6652 23.7600   1
 -11  -3   6 48.4159 31.6096   1
  11   3   6 25.9650 23.0008   1
 -11  -3   8 14.3543 20.3663   1
  11   3   8 21.6473 16.0451   1
  -3  11  -8 26.0757 17.9319   1
   3  11   8 8.90350 14.7316   1
 -11   3  -8-21.8994 20.9497   1
  -3 -11   8 6.36132 19.0908   1
   3 -11  -8-20.4537 16.0853   1
  11  -3  -8-5.30979 23.1835   1
  -4  11   7 33.4880 15.8046   1
   4 -11   7-12.7758 19.8843   1
   4  11  -7 43.7735 19.1595   1
  -4 -11  -7 5.37113 13.9535   1
 -11  -4  -7-2.16572 20.5053   1
 -11   4   7-10.7586 26.1784   1
  11  -4   7 14.0049 19.1413   1
  11   4  -7 49.9864 24.5225   1
   4 -11   5 10.9004 33.5271   1
  -4 -11  -5 66.4416 24.8452   1
  11  -4   5 58.9478 34.4300   1
   4  11  -5 87.7970 35.7380   1
 -11   4   5 25.3819 54.7306   1
  11   4  -5 14.1202 36.3119   1
  -4  11   5 91.8409 26.8463   1
   4  11  -3 130.822 28.7892   1
  11   4  -3 106.091 57.3763   1
   4 -11   3 11.8225 24.5750   1
  -4 -11  -1 48.3840 25.8555   1
   4 -11   1 76.8897 24.2694   1
   4  11  -1 36.3345 24.5287   1
  -4 -11   1 131.561 39.2886   1
  -4  11  -1 118.912 38.6506   1
   4  11   1 99.6221 55.7807   1
  -4 -11   3 23.5418 25.8437   1
  -4  11  -3 74.4480 25.5229   1
 -11  -4   3 97.0500 58.2979   1
  -4  11  -5-49.7718 31.3471   1
  -4 -11   5 42.3932 29.5728   1
 -11   4  -5 47.8702 28.0449   1
  11  -4  -5 148.039 47.9148   1
 -11  -4   5 92.8068 35.0290   1
   4  11   5 19.0883 19.5988   1
   4 -11  -5 31.2902 23.2407   1
  11   4   7 19.3255 16.8142   1
   4 -11  -7 3.36384 17.3310   1
  -4  11  -7 8.06772 18.8202   1
  -4 -11   7-1.16462 19.0587   1
 -11   4  -7-3.71207 21.6703   1
   4  11   7 11.0546 13.0232   1
  11  -4  -7 13.1080 21.3314   1
 -11  -4   7 9.52715 22.7052   1
  11   5  -8-2.72402 20.9213   1
  -5  11   8-1.69169 15.6342   1
   5  11  -8 8.83804 18.7259   1
   5 -11   8 19.1153 20.5315   1
  11  -5   8-1.35353 19.8492   1
  -5 -11  -8-14.3047 15.7475   1
 -11  -5  -8-4.47083 18.7092   1
 -11   5   8 8.56703 20.7981   1
  -5 -11  -6 0.50995 13.5265   1
 -11  -5  -6 70.8120 29.8202   1
   5  11  -6-2.09948 21.1834   1
  11  -5   6 29.3559 21.6055   1
   5 -11   6 37.5923 21.5453   1
 -11   5   6-15.3716 31.9316   1
  11   5  -6-22.6693 30.2120   1
  -5  11   6-1.84245 16.5619   1
 -11   5   4 318.414 108.393   1
  -5  11   4 176.901 79.1802   1
  11   5  -4 158.804 78.4953   1
   5 -11   4 214.939 75.2000   1
   5  11  -2 142.330 54.0317   1
   5 -11   2 224.628 54.0074   1
  11   5  -2 99.1835 80.9212   1
   5  11   0 255.253 67.8135   1
  -5 -11   0 207.916 66.1883   1
  -5 -11   2 86.2318 43.2809   1
  -5  11  -2 179.716 42.3928   1
 -11  -5   2 101.021 67.7238   1
  11  -5  -4 329.348 76.9597   1
   5 -11  -4-16.2546 63.1628   1
 -11  -5   4 207.813 67.6335   1
  -5 -11   4 371.587 64.9048   1
  -5  11  -4 250.590 63.1445   1
 -11   5  -6 1.01150 21.4403   1
   5  11   6 11.8211 15.0170   1
  -5 -11   6 13.1949 21.6491   1
  -5  11  -6 46.5147 23.5638   1
  11  -5  -6 1.03341 25.5208   1
 -11  -5   6 13.6679 27.6527   1
   5 -11  -6 3.71468 16.3182   1
 -11  -5   8-1.38915 20.6653   1
   5 -11  -8-8.56731 18.8882   1
 -11   5  -8 10.1511 18.7193   1
  -5  11  -8-2.56975 17.7957   1
  11   5   8 5.74122 15.7753   1
  -5 -11   8-10.4415 18.1923   1
  11  -5  -8 5.55566 23.8567   1
   5  11   8-6.75152 14.1930   1
  -6  11   7 0.78535 15.7677   1
  -6 -11  -7 14.3387 13.3622   1
   6 -11   7-1.21912 17.9804   1
   6  11  -7 9.35951 19.4976   1
  11  -6   7-19.8255 19.8186   1
 -11   6   7-3.72533 24.6636   1
 -11  -6  -7-5.22514 19.0359   1
  11   6  -7-14.7823 21.8922   1
   6  11  -5 30.3622 36.2256   1
  -6 -11  -5 68.7193 30.1757   1
  11  -6   5 72.7594 31.6131   1
  11   6  -5 137.182 40.4222   1
  -6  11   5 75.3513 32.0988   1
 -11   6   5 11.3108 70.5262   1
   6 -11   5 66.0518 32.1983   1
   6  11  -3 104.254 36.7733   1
   6 -11   3 97.4419 35.4171   1
  11   6  -3 93.0047 52.8454   1
   6 -11   1 254.034 59.6010   1
   6  11  -1 152.226 58.2017   1
  -6  11  -1 218.642 58.9572   1
  -6 -11   1 179.629 59.5322   1
  -6 -11   3 106.289 41.6502   1
  -6  11  -3 122.187 40.2806   1
 -11  -6   3 144.564 54.4704   1
  -6 -11   5 19.2093 31.0577   1
  11  -6  -5 173.238 55.3624   1
   6 -11  -5 55.3116 27.8503   1
  -6  11  -5 51.6260 30.4825   1
 -11  -6   5 75.6575 41.4482   1
 -11   6  -5 20.7869 30.8675   1
   6  11   7-11.9134 14.1623   1
  -6 -11   7 11.9980 20.2655   1
  -6  11  -7-3.52815 18.4488   1
 -11   6  -7 6.51104 20.9110   1
  11   6   7 0.88202 15.8567   1
  11  -6  -7-11.3567 19.6214   1
   6 -11  -7-11.8145 16.5439   1
 -11  -6   7-34.9509 23.7261   1
  11  -7   6 8.07922 18.9289   1
   7  11  -6-26.8956 26.5821   1
  -7 -11  -6-6.21368 17.4675   1
  -7  11   6 16.0390 22.4408   1
 -11   7   6-28.5299 30.8882   1
  11   7  -6-14.0354 27.4471   1
   7  11  -4 39.5786 34.1109   1
   7 -11   4 74.8901 31.0024   1
  -7  11   4 179.968 95.0658   1
  11   7  -4 24.2691 36.4421   1
   7 -11   2 154.188 48.8690   1
  11   7  -2 189.904 68.9046   1
   7  11  -2 156.494 52.6328   1
   7  11   0 255.004 63.8150   1
  -7 -11   0 111.497 56.5264   1
  -7 -11   2 347.279 65.9554   1
 -11  -7   2 209.647 76.8352   1
  -7  11  -2 148.404 60.6677   1
  -7 -11   4 48.4637 35.4808   1
 -11   7  -4 67.4833 34.8045   1
  -7  11  -4 20.1320 26.5899   1
   7 -11  -4 63.6800 40.5056   1
 -11  -7   4 55.5737 34.6886   1
  -7  11  -6-1.05394 20.3590   1
  -7 -11   6 9.24532 21.2270   1
  11  -7  -6 30.8199 26.8557   1
   7 -11  -6 6.16101 17.5941   1
 -11   7  -6-19.3266 21.2126   1
 -11  -7   6-2.37037 24.2085   1
   7  11   6 5.63443 12.2015   1
 -11   8   7 44.3847 22.9541   1
   8  11  -7-7.23807 22.0905   1
 -11  -8  -7 20.4091 21.5540   1
  11  -8   7-11.4687 19.5340   1
   8 -11   7 28.7486 16.3201   1
  -8  11   7 11.5717 19.3193   1
  -8 -11  -7 4.06312 15.9352   1
  11   8  -7-10.3286 22.4541   1
   8  11  -5 35.2832 28.2009   1
   8 -11   5-12.6319 24.2059   1
  -8  11   5 33.5778 49.6859   1
  11   8  -5 2.58192 34.9616   1
  11  -8   5 10.8078 23.7353   1
 -11   8   5-2.36379 82.3165   1
  11   8  -3 32.0919 38.1626   1
   8 -11   3 40.3246 25.5430   1
   8  11  -3 57.1444 33.8814   1
   8  11  -1 96.3320 47.6178   1
  -8 -11   1 95.1072 37.8619   1
  -8  11  -3 36.4155 26.8512   1
 -11  -8   3 34.7696 38.3015   1
  -8 -11   3 118.818 32.5691   1
  -8 -11   5-1.14465 30.2889   1
  -8  11  -5 16.9550 22.9117   1
 -11   8  -5 43.3894 26.1899   1
   8 -11  -5 39.1948 37.5545   1
 -11  -8   5 39.8023 34.6745   1
  11  -8  -5 5.43902 37.0415   1
 -11  -8   7 27.2009 22.2197   1
  -8 -11   7 30.0221 22.4340   1
  11   8   7-7.26301 16.9940   1
 -11   8  -7 40.5518 21.0114   1
   8  11   7 24.9179 14.6418   1
  -8  11  -7-4.74583 17.7198   1
  11  -8  -7-3.08118 19.7100   1
   8 -11  -7 6.04597 21.3418   1
   9  11  -6 37.7859 22.5323   1
   9 -11   6-4.40942 20.4232   1
  11   9  -6 4.92202 23.2716   1
 -11   9   6 58.8725 35.6919   1
  -9  11   6-4.25381 27.0223   1
  11  -9   6-18.5609 20.9406   1
   9 -11   4 18.7803 31.5537   1
  11   9  -4 87.0062 38.1880   1
   9  11  -4 95.2600 37.4393   1
  11  -9   4 95.7629 36.4334   1
  11   9  -2 44.5894 69.3157   1
   9  11  -2 157.068 48.1048   1
  -9 -11   2 49.8849 30.4398   1
 -11  -9   2 22.4144 48.8885   1
 -11  -9   4 43.0998 33.6453   1
 -11   9  -4-1.88579 30.1455   1
  -9  11  -4 74.4975 28.3057   1
  -9 -11   4 6.84194 32.0485   1
  -9  11  -6 27.4332 18.5652   1
  -9 -11   6 56.9645 28.5157   1
  11  -9  -6 25.8968 29.2434   1
   9 -11  -6 4.28767 21.0386   1
 -11   9  -6 1.14447 20.4964   1
 -11  -9   6-5.90237 23.6781   1
  11  10  -7 18.7080 20.7044   1
  10  11  -7-6.84854 21.1617   1
  10 -11   7 7.74901 16.1608   1
  11 -10   7-10.8735 19.6032   1
 -10 -11  -7 17.7840 20.4457   1
 -11 -10  -7 1.26151 23.4272   1
 -11  10   7 35.1390 24.7626   1
 -10  11   7 14.9864 22.5984   1
 -10  11   5 128.971 81.3735   1
 -11  10   5-86.4368 84.7189   1
  11 -10   5 16.6210 22.9257   1
  11  10  -5 33.0603 31.8843   1
  10 -11   5-3.02633 21.9289   1
  10  11  -5-6.68264 24.7520   1
  10 -11   3 24.4190 36.3909   1
  11  10  -3 83.4562 42.9903   1
  10  11  -3 126.878 36.9860   1
  10  11  -1 171.979 68.6946   1
  11  10  -1 158.091 83.6762   1
 -11 -10   1-8.63613 46.9321   1
 -10 -11   1 114.629 43.7349   1
 -10  11  -3 125.407 38.2012   1
 -11 -10   3 92.6676 42.0832   1
 -10 -11   3 53.3893 38.7063   1
 -11  10  -5-6.92590 21.3572   1
  11 -10  -5 20.5976 34.5554   1
  10 -11  -5 6.71050 32.0805   1
 -10  11  -5 28.0014 21.4764   1
 -11 -10   5 17.1896 27.4728   1
 -10 -11   5-21.6430 26.8725   1
 -11 -10   7-10.9081 22.3186   1
 -10  11  -7-21.6639 17.0538   1
 -10 -11   7-10.8826 25.6216   1
 -11  10  -7 15.0048 18.9566   1
  10  11   7 12.9078 15.2316   1
  11 -10  -7 13.5929 20.9297   1
  10 -11  -7-4.90335 19.0495   1
 -11  11   6-27.8484 46.4703   1
  11 -11   6-5.89839 19.1456   1
  11  11  -6 25.4977 22.8149   1
  11 -11   4 70.8292 27.8551   1
  11  11  -4-44.8392 32.3512   1
  11  11  -2 125.370 64.8713   1
 -11 -11   2 143.333 57.2944   1
 -11  11  -4 35.5936 24.8931   1
 -11 -11   4-13.6301 35.2555   1
  11 -11  -6 7.02101 32.9906   1
 -11  11  -6-18.5469 21.7253   1
 -11 -11   6 23.6209 21.9738   1
   0  12   0 188.720 49.0864   1
   0 -12   0 156.417 48.7306   1
   0  12   2 93.3552 26.7056   1
   0 -12   2 131.379 33.3663   1
   0 -12  -2 99.1668 26.7286   1
   0 -12  -4 48.9753 27.8862   1
  12   0  -4 56.1064 63.0821   1
   0  12   4 133.441 28.6262   1
 -12   0   4 11.4875 73.1819   1
   0  12  -4 140.172 38.0033   1
   0 -12   4 141.457 37.9195   1
  12   0   6-33.9651 25.1358   1
   0 -12  -6 7.80986 12.5365   1
  12   0  -6 32.0500 26.5008   1
 -12   0   6 41.1658 29.3707   1
   0  12   6 28.4771 14.9312   1
   0  12  -6 57.0567 24.1581   1
   0 -12   6 32.5686 21.4305   1
 -12   0  -6 5.64143 25.1478   1
  12   0   8 8.58340 17.0648   1
   0 -12  -8 7.72119 12.3369   1
   0  12  -8 1.22199 18.1454   1
 -12   0  -8-2.54151 21.0042   1
   0  12   8 23.3037 14.9018   1
   0 -12   8 11.7587 19.2825   1
  12   0  -8-24.1667 23.1099   1
 -12   0   8 10.5530 20.9486   1
 -12  -1  -7 7.87786 19.9110   1
  -1  12   7 5.01806 11.8890   1
  12  -1   7 31.8659 19.7716   1
   1  12  -7 17.8781 16.1520   1
  12   1  -7 7.15248 25.5236   1
 -12   1   7 14.4099 27.2050   1
  -1 -12  -7 1.72541 11.4153   1
   1 -12   7-16.9853 17.7386   1
  12   1  -5 61.3451 37.7456   1
   1  12  -5-1.56542 26.1865   1
  -1  12   5 62.7609 18.5212   1
 -12   1   5 61.4334 44.9823   1
  -1 -12  -5 17.7479 17.4124   1
   1 -12   5 36.1209 28.7796   1
   1 -12   3 45.6105 20.3597   1
  -1 -12  -3 24.7725 10.9598   1
   1  12  -3-10.8542 20.1834   1
  -1  12   3 55.1878 12.2044   1
  12   1  -3 90.0535 55.0669   1
  -1 -12  -1 155.446 43.7745   1
   1  12  -1 139.484 45.8716   1
  -1  12   1 151.563 43.4983   1
   1 -12   1 180.210 45.6269   1
  -1  12  -1 102.956 43.4658   1
   1  12   1 191.182 41.8108   1
  -1 -12   1 151.977 43.8451   1
   1 -12  -1 130.383 41.4380   1
 -12  -1   3 17.0346 69.9967   1
  -1 -12   3 74.6120 24.9234   1
   1  12   3 37.4310 18.9545   1
  -1  12  -3 60.5377 26.8668   1
   1  12   5 56.0942 19.9567   1
   1 -12  -5 44.7877 20.3094   1
  12  -1  -5 92.1781 44.7005   1
 -12  -1   5 80.2488 42.5620   1
  -1 -12   5 8.01120 27.3974   1
  -1  12  -5 29.8057 29.0802   1
  12   1   7 0.96891 17.2504   1
 -12   1  -7 15.7216 20.1957   1
   1 -12  -7 2.52673 13.3769   1
  -1 -12   7 23.6781 17.4619   1
  12  -1  -7-20.4808 24.5648   1
 -12  -1   7 46.2850 29.6228   1
  -1  12  -7 9.99771 18.1502   1
   1  12   7 1.18834 12.3371   1
   2 -12   8 8.58368 17.7244   1
  -2  12   8 3.75928 14.3647   1
   2  12  -8-1.22288 18.0870   1
 -12   2   8-9.80008 24.2928   1
  12   2  -8-12.2934 22.4087   1
  12  -2   8-16.2545 16.6333   1
 -12  -2  -8 17.2116 17.8992   1
  -2 -12  -8-0.68464 12.3793   1
   2 -12   6 45.9235 20.2473   1
  -2  12   6-0.94974 13.7901   1
   2  12  -6-22.6299 21.4704   1
 -12   2   6-27.3200 30.3467   1
 -12  -2  -6 32.3070 28.2633   1
  12   2  -6 34.3297 27.0945   1
  12  -2   6 1.00164 22.2762   1
  -2  12   4 81.2780 43.4316   1
   2 -12   4 129.030 48.5695   1
   2  12  -4 220.895 50.5978   1
  12   2  -4 44.1633 64.7003   1
 -12   2   4 134.733 87.1423   1
  -2 -12  -4 204.931 42.9936   1
   2 -12   2 235.770 55.7255   1
   2  12  -2 146.818 55.3456   1
   2  12   0 330.626 51.0810   1
  -2 -12   0 240.403 50.3921   1
  -2  12   0 102.188 49.3462   1
   2 -12   0 122.198 49.4008   1
  -2 -12   2 139.754 57.5924   1
  -2  12  -2 257.898 57.8652   1
   2  12   4 165.723 41.9477   1
  -2  12  -4 126.125 47.7117   1
  -2 -12   4 220.619 51.0959   1
  12  -2  -4 234.668 63.9978   1
 -12  -2   4 129.705 66.4340   1
   2 -12  -4 102.045 42.8104   1
  -2  12  -6 29.9807 19.9628   1
 -12   2  -6 17.0988 22.1455   1
   2  12   6 21.3213 14.4971   1
   2 -12  -6 11.3877 14.7305   1
  -2 -12   6 26.8848 20.2585   1
  12  -2  -6-33.8879 29.7083   1
 -12  -2   6 34.3111 30.4737   1
   2  12   8 3.67678 13.3510   1
  12   2   8 20.4050 18.2935   1
 -12   2  -8 14.9437 21.3015   1
  -2 -12   8-7.85317 16.1725   1
   2 -12  -8-20.9132 15.5321   1
  12  -2  -8-3.08856 27.2862   1
  -2  12  -8 11.1365 17.9942   1
 -12  -2   8 18.1913 20.8278   1
   3 -12   7 5.73523 18.1617   1
  -3 -12  -7-10.7144 12.9022   1
  -3  12   7 21.8792 13.1121   1
  12  -3   7-9.81703 18.6546   1
   3  12  -7 18.8386 19.4476   1
  12   3  -7-20.4590 26.5698   1
 -12   3   7-18.5375 25.6768   1
 -12  -3  -7-12.2329 20.5551   1
  -3  12   5 16.2305 21.1657   1
   3 -12   5 72.4371 28.2984   1
   3  12  -5 4.59813 28.6983   1
 -12   3   5 120.927 57.8562   1
  12   3  -5 66.6624 36.4764   1
  -3 -12  -5 11.0946 15.5642   1
  12   3  -3 182.548 64.9753   1
   3  12  -3 161.467 46.5211   1
   3 -12   3 121.985 46.4391   1
  -3 -12  -1 148.793 43.1904   1
   3  12  -1 197.650 46.0693   1
   3 -12   1 120.541 43.5446   1
   3  12   1 139.120 47.5166   1
  -3 -12   1 216.184 49.0308   1
  -3  12  -1 146.459 46.7862   1
  -3  12  -3 167.119 43.5151   1
  -3 -12   3 126.719 42.9854   1
 -12  -3   3 21.3639 63.3532   1
   3  12   5 33.3398 16.4818   1
  -3  12  -5 4.47391 27.6131   1
 -12   3  -5 47.0660 35.9127   1
  -3 -12   5 30.2660 30.1064   1
  12  -3  -5 53.3953 49.8934   1
 -12  -3   5 20.2242 36.0560   1
   3 -12  -5 34.4307 20.4195   1
 -12   3  -7 25.7189 19.3308   1
  -3  12  -7 35.8722 17.8863   1
   3 -12  -7 2.69717 13.9245   1
   3  12   7-0.63079 12.6811   1
  -3 -12   7-9.42135 19.2743   1
  12   3   7 4.85589 18.0439   1
  12  -3  -7-5.60397 22.7806   1
 -12  -3   7 13.6528 24.5662   1
  -4  12   6-1.93938 16.7171   1
  12   4  -6-11.3774 29.1373   1
  12  -4   6-13.1453 20.2515   1
   4 -12   6 25.1042 21.8601   1
   4  12  -6 17.4592 20.6019   1
 -12   4   6 2.57321 31.6132   1
  -4 -12  -6 2.84074 11.8198   1
 -12   4   4 583.769 129.421   1
   4  12  -4 537.628 90.2173   1
  12   4  -4 254.955 95.2006   1
  -4  12   4 195.392 86.7548   1
   4 -12   4 264.933 88.4033   1
   4  12  -2 37.5121 24.8328   1
   4 -12   2 44.8667 20.1581   1
  -4 -12   0 431.348 87.3085   1
  -4  12   0 214.762 85.0423   1
   4 -12   0 277.456 85.8662   1
   4  12   0 451.704 87.3543   1
  -4 -12   2 13.2757 24.4165   1
  -4  12  -2 43.9674 19.4138   1
   4 -12  -4 207.826 76.4286   1
  -4 -12   4 402.674 80.3668   1
 -12  -4   4 99.4409 83.9994   1
  -4  12  -4 323.731 79.6734   1
  12  -4  -4 327.436 90.8782   1
   4  12   6-0.46393 11.6224   1
   4 -12  -6 25.7068 15.9257   1
  -4  12  -6-2.11452 19.4014   1
  12  -4  -6 6.79487 26.7386   1
  -4 -12   6 36.4355 21.4144   1
 -12   4  -6 20.6655 22.3256   1
 -12  -4   6-46.0751 32.3456   1
  -5  12   7 27.2135 19.0539   1
  12  -5   7 3.27469 16.9510   1
   5  12  -7-7.40380 18.9635   1
   5 -12   7-5.20367 20.0434   1
 -12  -5  -7-41.6216 23.0678   1
 -12   5   7 32.5228 23.1356   1
  -5 -12  -7 15.0229 12.3153   1
  12   5  -7-22.3091 24.2993   1
  -5 -12  -5-12.4521 18.6036   1
   5  12  -5 3.73939 25.5524   1
  12  -5   5 14.0405 29.3197   1
 -12   5   5 22.1038 72.9247   1
   5 -12   5 60.6008 27.4246   1
  12   5  -5 72.8198 34.3784   1
  -5  12   5 29.7174 23.4055   1
   5  12  -3 72.0171 33.1571   1
  12   5  -3 37.8398 61.0705   1
   5 -12   3 64.6287 26.7090   1
   5 -12   1 27.7413 22.0687   1
  -5 -12  -1 78.2720 28.1275   1
   5  12  -1 70.2482 26.0418   1
  -5  12  -1 49.0765 21.3767   1
  -5 -12   1 54.7924 24.6509   1
  -5 -12   3 119.985 33.7599   1
 -12  -5   3 42.1848 59.8017   1
  -5  12  -3 44.6273 26.3592   1
  -5 -12   5 11.6156 26.6987   1
 -12   5  -5 74.2912 31.8219   1
  -5  12  -5 19.8125 26.2913   1
  12  -5  -5 120.125 52.6765   1
   5 -12  -5 49.7701 21.3477   1
 -12  -5   5 25.2127 32.0170   1
   5  12   5 13.3385 15.4260   1
   5  12   7 31.7615 13.2458   1
   5 -12  -7 9.25433 16.4393   1
  12   5   7-6.98004 17.1039   1
  -5  12  -7 2.44932 19.3063   1
  -5 -12   7 31.6797 19.8529   1
  12  -5  -7 16.7618 22.2248   1
 -12   5  -7-5.91294 20.0893   1
 -12  -5   7 28.4815 23.4227   1
   6  12  -6 2.19316 20.6762   1
   6 -12   6-26.5014 20.0502   1
 -12   6   6 21.0361 33.3498   1
  -6 -12  -6 2.98492 14.3932   1
  12  -6   6 10.5399 20.3492   1
  12   6  -6-25.4311 30.7382   1
  -6  12   6 0.72525 17.8816   1
   6  12  -4 377.775 76.8050   1
  12   6  -4 191.462 77.3385   1
  -6  12   4 217.347 102.780   1
   6 -12   4 193.827 70.4863   1
  12   6  -2 161.451 70.4023   1
   6 -12   2 57.2744 28.2424   1
   6  12  -2 79.5113 30.1624   1
   6  12   0 105.315 47.5637   1
  -6 -12   0 129.197 40.9570   1
 -12  -6   2 71.2966 60.8092   1
  -6  12  -2 94.5043 35.3192   1
  -6 -12   2 124.725 37.1259   1
  -6 -12   4 317.221 66.6634   1
   6 -12  -4 221.775 64.3925   1
 -12  -6   4 131.328 66.2211   1
  -6  12  -4 159.445 60.1321   1
   6  12   6 1.55906 12.5212   1
  -6 -12   6-1.10732 21.5220   1
 -12   6  -6 8.95034 21.7086   1
  -6  12  -6 8.91108 20.3793   1
  12  -6  -6-23.7992 31.3302   1
   6 -12  -6 39.6593 21.2036   1
 -12  -6   6-7.06493 29.6726   1
   7  12  -7 1.28784 20.1284   1
  -7 -12  -7-0.79740 15.3628   1
 -12  -7  -7 13.1806 24.4822   1
   7 -12   7 1.24065 18.4440   1
 -12   7   7 2.53389 25.8137   1
  12   7  -7 18.7710 22.2813   1
  -7  12   7 13.7943 17.5111   1
  12  -7   7-4.69775 18.5927   1
   7  12  -5 54.0448 34.2402   1
  12  -7   5-4.31077 28.1010   1
 -12   7   5 35.9501 80.6546   1
  -7  12   5 54.3926 35.5695   1
  12   7  -5 22.0874 29.6496   1
   7 -12   5 49.0439 24.8998   1
   7 -12   3 57.2751 27.3590   1
  12   7  -3-66.7613 56.2841   1
   7  12  -3 65.3457 29.3755   1
   7  12  -1 162.338 52.4940   1
  -7 -12   1 72.8596 30.7737   1
  -7 -12   3 62.7257 32.2063   1
  -7  12  -3 99.7742 32.3957   1
 -12  -7   3-16.5448 48.3191   1
  -7 -12   5 53.5089 30.9504   1
 -12   7  -5 16.4286 25.7824   1
   7 -12  -5 3.45451 31.4015   1
  12  -7  -5 23.0436 37.0278   1
 -12  -7   5 39.8490 32.1257   1
  -7  12  -5 6.25776 20.9670   1
  -7 -12   7-18.3358 18.8164   1
  -7  12  -7 10.3651 20.6398   1
  12  -7  -7 11.3994 21.9691   1
 -12   7  -7-16.3208 20.2481   1
   7 -12  -7 7.51945 19.0073   1
   7  12   7-15.4274 12.5591   1
 -12  -7   7-17.9518 20.2806   1
   8  12  -6 13.2200 26.3352   1
  12  -8   6 8.92066 20.4215   1
 -12   8   6 15.7911 41.0856   1
  -8  12   6 55.8298 23.3211   1
  12   8  -6-8.66274 27.9393   1
  -8 -12  -6 62.2528 20.8937   1
   8 -12   6-21.6974 18.4769   1
   8 -12   4 2.85414 28.6818   1
  12   8  -4 34.3130 36.9393   1
   8  12  -4 55.2647 31.0873   1
   8 -12   2 21.1956 25.7631   1
  12   8  -2 1.45234 53.3181   1
   8  12  -2 75.0689 28.2092   1
   8  12   0 104.824 54.1265   1
  -8 -12   0 10.4700 31.4753   1
  -8  12  -2 14.6660 23.6986   1
  -8 -12   2 110.639 31.5733   1
 -12  -8   2 96.2457 48.0313   1
  -8 -12   4 105.417 33.6631   1
  -8  12  -4-18.3132 28.0393   1
 -12  -8   4 30.1156 35.3157   1
 -12   8  -6 3.27960 19.7443   1
  -8 -12   6 63.4878 25.5645   1
  12  -8  -6 18.9824 34.7581   1
   8 -12  -6-1.52727 19.7552   1
  -8  12  -6 17.3050 17.9013   1
 -12  -8   6 26.8619 26.0691   1
   9  12  -7-34.6950 28.2546   1
  -9 -12  -7 4.36316 17.2232   1
 -12   9   7-12.6108 29.1424   1
  -9  12   7 26.7712 23.1709   1
  12  -9   7 10.1380 20.1627   1
  12   9  -7 2.72859 21.9686   1
   9 -12   7-5.79141 16.7414   1
   9  12  -5 14.1097 24.5767   1
  12  -9   5 14.6305 21.5297   1
 -12   9   5 148.971 99.2753   1
   9 -12   5-17.9517 24.9656   1
  -9  12   5-13.4632 74.2165   1
  12   9  -5 34.0184 30.2763   1
  12   9  -3 24.0736 52.1550   1
   9  12  -3 172.169 45.2779   1
   9 -12   3 72.3403 36.4629   1
   9  12  -1-32.1495 46.8865   1
  -9 -12   1 161.337 57.9392   1
  -9  12  -3 22.4336 27.3006   1
 -12  -9   3 22.7497 39.1303   1
  -9 -12   3 93.5397 39.5026   1
  -9 -12   5 10.0868 25.3489   1
  -9  12  -5 48.7255 22.2916   1
  12  -9  -5-14.6508 38.1616   1
   9 -12  -5 0.84817 28.3470   1
 -12  -9   5-16.3942 32.6794   1
 -12   9  -5 31.4587 23.1757   1
  -9 -12   7 28.7267 23.7907   1
 -12   9  -7-1.35067 21.8320   1
  12  -9  -7 20.5094 22.7305   1
   9 -12  -7 16.7042 17.1871   1
   9  12   7-15.1256 14.0159   1
  -9  12  -7 15.9915 17.6753   1
 -12  -9   7-6.71641 21.9162   1
  10  12  -6-19.6575 23.0946   1
  10 -12   6-8.41660 19.7131   1
  12 -10   6-18.9201 19.6833   1
 -10  12   6 6.38938 38.5387   1
 -12  10   6-72.3045 61.5310   1
  12  10  -6 22.0525 24.9942   1
  12 -10   4 59.0480 34.0328   1
  10 -12   4 76.0445 31.1140   1
  12  10  -4-8.91565 33.7817   1
  10  12  -4 85.4776 37.9831   1
  12  10  -2 19.3286 55.1839   1
  10  12  -2 11.0740 34.6266   1
 -12 -10   2 38.2092 54.9639   1
 -10 -12   2 5.32562 30.7102   1
 -10  12  -4 77.3322 30.5435   1
 -12 -10   4-7.44073 35.8292   1
 -10 -12   4 63.6187 36.5351   1
 -12  10  -4 123.750 35.5591   1
 -10 -12   6-1.28420 23.3051   1
 -10  12  -6 26.4070 19.7790   1
  12 -10  -6 10.2356 34.7134   1
  10 -12  -6-12.7578 30.3021   1
 -12 -10   6 16.7972 24.1775   1
 -12  10  -6 19.6348 20.3417   1
  11  12  -7-4.20154 22.1139   1
  11 -12   7 16.0311 19.5834   1
 -12  11   7 75.8064 32.5220   1
 -11  12   7 36.6618 28.9348   1
  12 -11   7 34.5105 21.7585   1
  12  11  -7-4.06035 20.3842   1
  11 -12   5 27.9956 20.4317   1
 -11  12   5-26.0163 259.920   1
  12  11  -5-8.44792 29.8817   1
  11  12  -5 2.53138 25.5903   1
  12 -11   5-11.5812 20.0780   1
  12  11  -3 100.097 40.2464   1
  11  12  -3-40.1995 33.9477   1
  11  12  -1 142.502 71.0822   1
 -12 -11   1-48.6179 47.3103   1
 -11 -12   1-13.2529 40.6595   1
 -11  12  -3 56.6036 31.8026   1
 -12 -11   3-15.0224 35.6395   1
 -11 -12   3 61.5361 31.8671   1
 -12  11  -5 14.1109 21.4307   1
 -12 -11   5 13.9342 29.9572   1
 -11 -12   5-16.4963 24.6170   1
 -11  12  -5 1.04947 20.2584   1
 -12 -11   7 22.2854 23.0039   1
 -11 -12   7-7.15122 23.5040   1
 -11  12  -7 10.3548 17.3860   1
 -12  11  -7 27.0381 22.2427   1
  12 -11  -7 26.3331 25.8156   1
  11 -12  -7-6.42362 21.7455   1
  12 -12   6-3.41046 17.8912   1
 -12  12   6-6.70349 78.2426   1
  12  12  -6-33.1585 24.1695   1
  12 -12   4-26.2318 26.2242   1
  12  12  -4 46.7817 27.7830   1
  12  12  -2 32.3744 61.8582   1
 -12 -12   2-34.9515 49.9735   1
 -12  12  -4-1.00891 22.4974   1
 -12 -12   4 29.0062 26.7611   1
  12 -12  -6 2.21054 26.8396   1
 -12  12  -6-6.14687 19.4521   1
 -12 -12   6 44.6501 22.9515   1
   0  13   1 126.081 26.4304   1
   0  13  -1 139.520 29.9840   1
   0 -13   1 55.8501 28.4812   1
   0 -13  -1 59.8574 25.9165   1
   0 -13  -3 45.1652 21.1417   1
   0  13   3 92.1997 21.0023   1
   0 -13   3 99.4051 30.6279   1
  13   0  -5 16.2792 46.6555   1
   0 -13  -5 35.9543 14.8190   1
   0  13   5 31.5639 16.0256   1
   0  13  -5-7.62638 26.6143   1
   0 -13   5 45.4271 26.9544   1
 -13   0   5 6.22275 49.3384   1
 -13   0  -7-11.8136 20.4927   1
   0  13   7 10.1405 12.9307   1
  13   0   7-10.6772 17.9918   1
   0 -13  -7-17.5632 11.0949   1
  13   0  -7-30.2512 19.8430   1
   0  13  -7 10.8790 18.2666   1
 -13   0   7-14.0649 26.2573   1
   0 -13   7 38.4709 19.3054   1
  -1  13   6-5.90802 12.5268   1
 -13   1   6 53.7191 32.3162   1
  13   1  -6 60.4971 29.6360   1
   1  13  -6 21.7844 17.6337   1
  -1 -13  -6 27.6551 12.5990   1
   1 -13   6 9.26647 19.2224   1
  -1  13   4 208.185 76.1450   1
   1  13  -4 319.683 81.0173   1
  -1 -13  -4 344.649 76.2183   1
 -13   1   4 528.837 109.788   1
  13   1  -4 241.356 95.0939   1
   1 -13   4 205.045 80.5120   1
   1 -13   2 10.9883 21.2598   1
  -1 -13  -2 59.7137 15.9904   1
   1  13  -2 68.4790 22.7068   1
   1  13   0 167.423 49.7522   1
  -1 -13   0 109.705 49.7338   1
  -1  13   0 182.299 49.8775   1
   1 -13   0 252.020 50.1449   1
  -1  13  -2 82.4155 21.3019   1
   1  13   2 24.0604 13.2815   1
  -1 -13   2 110.727 21.0540   1
 -13  -1   4 266.068 117.860   1
   1 -13  -4 266.090 90.7971   1
  -1 -13   4 281.364 93.4552   1
  13  -1  -4 305.193 105.123   1
   1  13   4 433.983 90.5483   1
  -1  13  -4 219.969 93.9882   1
   1  13   6 15.5839 11.9057   1
 -13   1  -6 14.2426 26.9023   1
   1 -13  -6 5.67071 12.3499   1
  13  -1  -6 40.9462 27.8062   1
 -13  -1   6 39.4870 27.8830   1
  -1 -13   6 0.92864 17.6037   1
  -1  13  -6-10.1266 18.8979   1
   2 -13   7 13.4901 16.6454   1
  -2 -13  -7-0.53710 10.8614   1
  13  -2   7-22.0502 18.1385   1
   2  13  -7-13.5422 17.5767   1
 -13   2   7-10.1697 23.8448   1
  -2  13   7-0.58975 12.1691   1
 -13  -2  -7 28.7399 21.7404   1
  13   2  -7-19.3109 25.9162   1
   2 -13   5 33.2800 27.7554   1
  -2  13   5 56.7052 20.1025   1
  -2 -13  -5 58.7748 20.6156   1
 -13   2   5 104.068 66.7839   1
  13   2  -5 2.52687 39.8801   1
   2  13  -5 40.9749 29.8714   1
   2 -13   3 71.1933 26.9463   1
  13   2  -3-6.57594 64.2423   1
  -2  13   3 98.7168 37.1683   1
   2  13  -3 41.6733 27.0613   1
  -2 -13  -1 16.7069 16.2472   1
  -2  13   1 56.2083 15.4286   1
   2 -13   1 10.6354 19.2283   1
  -2  13  -1 87.5620 19.6006   1
  -2 -13   1 59.3828 18.4746   1
   2  13   1 15.2412 13.9843   1
   2 -13  -1 17.6915 13.5970   1
  -2  13  -3 76.5211 31.0841   1
 -13  -2   3 64.0275 73.9874   1
  -2 -13   3 86.7151 31.7695   1
  -2  13  -5 15.9062 24.7842   1
   2 -13  -5-3.19357 20.2036   1
   2  13   5 74.4044 17.8135   1
  13  -2  -5 44.2351 54.0015   1
  -2 -13   5 31.6393 27.2515   1
 -13  -2   5 36.8674 41.1664   1
   2  13   7 19.9115 12.6680   1
   2 -13  -7-7.09865 13.7905   1
 -13   2  -7 7.20792 19.3065   1
  -2 -13   7-18.5863 15.8122   1
  13  -2  -7-1.15660 21.4616   1
 -13  -2   7 23.0638 28.8812   1
  13   2   7-16.2258 20.1447   1
  -2  13  -7-12.5160 17.9798   1
   3 -13   6-33.2924 19.7820   1
  -3  13   6 17.2902 13.0904   1
  13  -3   6-5.68985 23.4257   1
  -3 -13  -6 17.9574 12.6875   1
   3  13  -6 9.53732 19.4495   1
 -13   3   6 6.96969 33.3294   1
  13   3  -6 21.8179 24.1125   1
  -3 -13  -4 106.461 31.2258   1
   3 -13   4 88.4456 40.1311   1
   3  13  -4 164.698 40.0918   1
  13   3  -4 107.469 66.9001   1
 -13   3   4 121.840 101.716   1
  -3  13   4 56.7068 32.9676   1
   3  13  -2 129.407 34.6015   1
   3 -13   2 75.3114 34.6466   1
   3  13   0 59.9217 24.3267   1
  -3 -13   0 21.1974 24.6553   1
  -3  13   0 113.231 24.0353   1
   3 -13   0 73.7763 24.7425   1
  -3 -13   2 110.954 32.4772   1
  -3  13  -2 75.3064 31.6154   1
   3  13   4 95.3477 30.5047   1
  -3  13  -4 114.466 39.9445   1
  13  -3  -4 235.449 64.5817   1
  -3 -13   4 117.871 41.2103   1
 -13  -3   4 16.0343 68.6018   1
   3 -13  -4 89.5710 33.5676   1
   3 -13  -6 29.1231 18.5398   1
  -3  13  -6 10.0414 17.1097   1
  -3 -13   6 12.0769 20.3310   1
   3  13   6-11.7152 11.8775   1
 -13  -3   6 15.7938 25.9709   1
 -13   3  -6 1.19118 24.3445   1
  13  -3  -6 17.5133 28.4132   1
  -4  13   7 15.8608 14.2595   1
   4 -13   7-22.9841 19.7828   1
   4  13  -7-3.60615 18.6858   1
  -4 -13  -7 14.9103 13.1572   1
 -13   4   7 7.60238 24.1891   1
  13  -4   7 2.25189 16.8261   1
  13   4  -7-1.53855 26.7717   1
 -13  -4  -7 13.5873 24.1229   1
   4 -13   5 57.1418 28.5219   1
   4  13  -5 57.2332 29.6453   1
  -4 -13  -5 30.6692 19.9029   1
 -13   4   5 17.0999 77.3870   1
  13   4  -5 31.5141 36.3738   1
  -4  13   5 56.0899 23.0220   1
   4  13  -3 183.211 46.0695   1
  13   4  -3 108.536 68.0726   1
   4 -13   3 103.354 44.8335   1
   4  13  -1 63.9134 31.4304   1
  -4 -13  -1 73.8266 31.8708   1
   4 -13   1 140.585 31.6363   1
  -4 -13   1 38.0442 27.8055   1
   4  13   1 9.09355 35.7592   1
  -4 -13   3 149.689 47.0112   1
 -13  -4   3 51.5960 68.1352   1
  -4  13  -3 161.328 47.3946   1
  -4  13  -5 11.8582 30.9918   1
  -4 -13   5 49.2626 29.4387   1
  13  -4  -5 26.6043 48.4504   1
 -13  -4   5 133.191 42.4808   1
   4 -13  -5 67.5035 27.0424   1
   4  13   5 70.0535 21.5043   1
   4 -13  -7-19.2985 19.8012   1
  -4  13  -7 8.13272 16.8106   1
 -13   4  -7-1.23253 19.3864   1
  -4 -13   7 33.9017 19.6042   1
  13  -4  -7 8.69367 23.8191   1
   4  13   7 5.18672 11.7015   1
 -13  -4   7-17.0229 27.4592   1
  -5 -13  -6 21.8735 13.8447   1
   5  13  -6 9.83564 20.2495   1
   5 -13   6 1.09201 18.4142   1
  13   5  -6 4.80242 25.4205   1
  13  -5   6 1.10619 21.1082   1
 -13   5   6-1.58017 36.6860   1
  -5  13   6 2.85966 14.5735   1
   5  13  -4 265.007 55.4303   1
  -5  13   4 213.281 83.4486   1
  13   5  -4 162.867 68.8767   1
   5 -13   4 81.7384 51.0368   1
   5  13  -2 16.2150 23.1122   1
   5 -13   2 21.6681 19.9155   1
   5  13   0 70.3803 29.2243   1
  -5 -13   0 76.1948 28.2475   1
  -5  13   0 87.9852 27.3250   1
  -5 -13   2 79.2374 33.5857   1
  -5  13  -2 76.9454 27.2133   1
  -5 -13   4 127.563 43.9121   1
   5 -13  -4 82.8180 42.9205   1
  -5  13  -4 150.292 43.9877   1
 -13  -5   4 74.1918 57.1557   1
 -13   5  -6-8.55358 20.3025   1
  -5  13  -6 18.2907 19.3587   1
  -5 -13   6 10.8496 19.5937   1
  13  -5  -6-51.0261 36.1819   1
   5  13   6 5.50289 11.8277   1
 -13  -5   6-21.7325 28.6978   1
   5 -13  -6-16.8176 16.8791   1
  -6 -13  -7 1.35047 13.2063   1
   6  13  -7-33.2537 20.7457   1
  13  -6   7-17.8717 18.1583   1
   6 -13   7-15.2169 19.3141   1
 -13   6   7-12.9813 28.7972   1
  13   6  -7 48.7478 28.7128   1
  -6  13   7 7.30296 15.4956   1
   6  13  -5 18.6992 23.8520   1
 -13   6   5-25.6115 70.2684   1
  -6  13   5 25.9810 24.6248   1
  13   6  -5 19.8400 32.3016   1
   6 -13   5-8.69459 21.6826   1
   6  13  -3 96.4022 38.1948   1
   6 -13   3 93.5149 33.5066   1
  13   6  -3 38.0366 62.6268   1
   6 -13   1 66.3950 24.9363   1
   6  13  -1 46.4674 28.7203   1
  -6  13  -1 68.5222 30.6975   1
  -6 -13   1 149.507 36.5965   1
  -6  13  -3 74.2950 33.2552   1
  -6 -13   3 135.187 40.6657   1
 -13  -6   3 13.9199 65.8796   1
 -13   6  -5-19.5986 29.1003   1
  -6 -13   5 11.2246 23.9375   1
  13  -6  -5 124.544 41.6622   1
   6 -13  -5-9.63582 23.8784   1
  -6  13  -5 45.1611 23.6867   1
 -13  -6   5 4.77406 30.9673   1
 -13   6  -7 4.78431 18.6581   1
  -6  13  -7-10.6277 19.7038   1
  -6 -13   7-6.46304 18.5736   1
   6  13   7 34.0386 15.1278   1
  13  -6  -7 6.04441 24.2710   1
 -13  -6   7-2.92584 24.9140   1
   6 -13  -7-21.3006 17.3863   1
   7  13  -6 26.1540 22.9315   1
  13  -7   6-1.03475 18.7615   1
 -13   7   6 33.5037 47.0641   1
  -7  13   6 3.74299 18.7091   1
   7 -13   6 13.6493 17.2744   1
  13   7  -6 4.10477 26.5272   1
  -7 -13  -6 21.3544 15.2772   1
   7  13  -4 81.3565 32.9026   1
   7 -13   4 1.58040 25.9014   1
  13   7  -4 58.2037 42.8415   1
   7 -13   2 112.735 36.0827   1
   7  13  -2 84.2411 40.6998   1
   7  13   0-19.0168 45.6184   1
  -7 -13   0 24.2218 30.6954   1
 -13  -7   2 25.3425 58.1965   1
  -7  13  -2 79.2578 26.8878   1
  -7 -13   2 53.2838 29.9684   1
  -7  13  -4 42.6397 25.5990   1
  -7 -13   4 50.0748 35.0777   1
 -13  -7   4-37.0325 40.1384   1
   7  13   6 4.95612 12.3975   1
  -7 -13   6 11.5981 20.3510   1
  13  -7  -6 54.8952 37.8039   1
  -7  13  -6-6.83751 18.9311   1
   7 -13  -6 9.81070 17.4140   1
 -13   7  -6 9.28185 20.1543   1
 -13  -7   6-40.4450 30.7239   1
  -8 -13  -7 4.68749 14.8694   1
   8  13  -7 28.3512 24.4504   1
  13  -8   7 3.56661 18.3928   1
 -13   8   7-1.52233 30.0212   1
   8 -13   7-17.6490 18.3434   1
  -8  13   7 37.6747 22.3856   1
  13   8  -7 16.4333 25.9478   1
  13  -8   5 69.5370 27.6271   1
   8  13  -5 10.5657 26.8180   1
   8 -13   5 30.8676 20.5999   1
 -13   8   5 24.3123 106.928   1
  -8  13   5-47.9935 68.2172   1
  13   8  -5 18.4272 28.6372   1
   8 -13   3 84.4372 37.0671   1
  13   8  -3 42.8973 67.9699   1
   8  13  -3 131.740 41.9488   1
   8  13  -1 48.8160 31.4983   1
  -8 -13   1 58.3920 30.2645   1
 -13  -8   3 56.7044 61.4688   1
  -8  13  -3 79.0100 37.8390   1
  -8 -13   3 139.493 41.5977   1
  -8  13  -5 8.51003 20.2485   1
  -8 -13   5 24.7456 31.1166   1
 -13   8  -5 25.7814 25.9736   1
  13  -8  -5-1.35093 40.9205   1
   8 -13  -5 20.0996 25.9031   1
 -13  -8   5 89.2010 30.1693   1
  -8 -13   7 18.8885 20.7303   1
  13  -8  -7 15.0139 25.5855   1
  -8  13  -7-1.27607 18.7797   1
   8 -13  -7-17.2608 18.1320   1
   8  13   7 3.71204 11.6046   1
 -13  -8   7 11.1987 23.1749   1
 -13   8  -7 31.6027 18.9707   1
   9  13  -6 38.6223 23.7316   1
   9 -13   6-5.12857 17.3241   1
 -13   9   6 116.377 65.9210   1
  -9  13   6 63.7833 30.2639   1
  13   9  -6 59.5323 30.2411   1
  13  -9   6-13.4276 19.7254   1
  13   9  -4 12.3659 34.1864   1
   9 -13   4 12.9514 23.4632   1
   9  13  -4-4.03794 26.8087   1
  13   9  -2 6.66903 61.7054   1
   9  13  -2 79.2550 34.0900   1
  -9 -13   0 2.35589 32.5991   1
   9  13   0-72.9689 66.6767   1
 -13  -9   2 163.132 55.8846   1
  -9 -13   2 93.6580 40.3796   1
  -9  13  -2 90.6229 37.5979   1
  -9  13  -4 19.7744 26.1256   1
 -13  -9   4-5.99084 34.4983   1
  -9 -13   4 18.1040 27.3516   1
  -9  13  -6 22.5002 18.1423   1
 -13   9  -6 17.9292 19.6383   1
  -9 -13   6-7.76396 25.6230   1
 -13  -9   6 6.07661 27.8072   1
  13  -9  -6-7.14733 32.5857   1
   9 -13  -6-9.91823 26.5166   1
  13 -10   7-6.06816 18.6357   1
  10  13  -7-8.94376 22.0610   1
  10 -13   7 13.7250 17.5277   1
 -10 -13  -7 27.1967 22.6271   1
 -13  10   7 75.8072 39.7590   1
 -10  13   7-6.93941 24.9949   1
  13  10  -7 1.43402 23.2191   1
  13 -10   5 58.5364 25.4394   1
 -10  13   5 126.819 204.585   1
  10 -13   5 5.45842 21.0022   1
  13  10  -5 3.60949 25.5091   1
  10  13  -5 17.7926 22.2060   1
  13  10  -3 51.1341 55.2826   1
  10  13  -3 59.3940 35.1790   1
  10 -13   3 64.7100 33.6638   1
  10  13  -1 19.0608 57.1299   1
 -10 -13   1 35.2786 42.9671   1
 -10  13  -3 29.9009 27.4309   1
 -13 -10   3 49.3127 45.5665   1
 -10 -13   3 121.603 41.9733   1
 -13  10  -5 57.5255 24.2284   1
 -10  13  -5 29.1187 24.6823   1
 -13 -10   5 31.8075 29.2240   1
 -10 -13   5 25.3948 25.6088   1
 -10 -13   7-5.19052 27.0636   1
  13 -10  -7 29.0115 30.6790   1
  10 -13  -7-17.0450 20.5981   1
 -13  10  -7 8.04350 20.1314   1
 -13 -10   7 36.9788 25.4283   1
 -10  13  -7 26.3495 18.7012   1
 -13  11   6-72.4193 80.1177   1
  13 -11   6-18.3352 21.0683   1
 -11  13   6-6.02310 71.5460   1
  11 -13   6 16.7323 20.6556   1
  11  13  -6-5.09673 20.4010   1
  13  11  -4 98.4209 34.3621   1
  11  13  -4 43.9559 32.1437   1
  11 -13   4 1.97545 25.3029   1
  13  11  -2 90.0363 57.8349   1
  11  13  -2 1.16468 39.7325   1
 -13 -11   2 53.4196 56.0297   1
 -11 -13   2-29.3856 32.4813   1
 -11  13  -4 31.2506 22.5435   1
 -13  11  -4 32.6575 28.5218   1
 -13 -11   4 4.61404 28.5618   1
 -11 -13   4-15.2616 32.4456   1
 -11 -13   6-5.18164 23.0246   1
 -13  11  -6 12.8518 18.5029   1
 -11  13  -6 7.48420 19.8504   1
  13 -11  -6-20.5600 28.4430   1
  11 -13  -6-14.7162 25.7444   1
 -13 -11   6 17.3451 25.3380   1
  13 -12   5-11.8688 19.5096   1
  13  12  -5 17.8178 26.7902   1
  12  13  -5 7.45297 29.4942   1
  13  12  -3 5.40069 38.1058   1
  12  13  -3-23.5375 33.7739   1
  12  13  -1 1.74130 66.3942   1
 -13 -12   1 96.9540 59.5167   1
 -12 -13   1 117.623 53.9444   1
 -13 -12   3-14.1092 34.7364   1
 -12 -13   3 89.5316 34.4594   1
 -12  13  -5-12.7744 19.6093   1
 -13 -12   5 32.4274 28.8886   1
 -13  12  -5-1.08215 19.0086   1
 -12 -13   5 34.6604 26.8745   1
  13 -13   6 1.21660 19.6641   1
 -13  13   6 90.7508 140.944   1
  13  13  -6 48.9614 26.6792   1
  13 -13   4-9.02984 24.7698   1
  13  13  -4 8.55517 26.0972   1
  13  13  -2-20.4233 64.9120   1
 -13 -13   2 52.1457 54.6896   1
 -13  13  -4 34.6911 26.8912   1
 -13 -13   4 61.9346 28.8747   1
 -13  13  -6 28.1779 20.3013   1
  13 -13  -6 6.30941 29.0492   1
 -13 -13   6 13.9100 23.1761   1
   0  14   0 98.8578 18.0175   1
   0 -14   0 0.95699 16.0522   1
   0  14   2 92.1211 28.1929   1
   0 -14  -2 110.368 28.2867   1
   0  14  -2 142.080 34.8423   1
   0 -14   2 85.0159 33.6568   1
 -14   0   4 166.908 78.3910   1
   0  14   4 102.216 27.8935   1
  14   0  -4 47.8565 60.5552   1
   0 -14  -4 73.1184 27.7901   1
   0  14  -4 88.4262 39.4511   1
   0 -14   4 153.275 39.4160   1
   0 -14  -6 8.28731 10.6344   1
  14   0  -6 9.22660 28.6255   1
 -14   0   6 10.0500 32.1375   1
   0  14   6 14.1857 12.5015   1
   0  14  -6 14.3725 20.7509   1
   0 -14   6 41.7274 20.9361   1
 -14  -1  -7 25.3628 23.6927   1
  -1  14   7 12.3042 11.0397   1
   1  14  -7-7.22843 14.7551   1
  14   1  -7-21.1636 23.4648   1
 -14   1   7-26.4794 26.0524   1
  14  -1   7 1.18548 20.2785   1
  -1 -14  -7 1.59577 11.0087   1
   1 -14   7 9.42660 17.0367   1
  -1  14   5-1.53444 11.1240   1
 -14   1   5-109.398 67.5128   1
  14   1  -5 55.9286 47.7776   1
   1  14  -5 41.9470 19.5859   1
  -1 -14  -5-5.50163 10.6922   1
   1 -14   5 6.48898 22.9862   1
   1 -14   3 28.8199 23.4031   1
  -1 -14  -3 26.3891 7.69763   1
  -1  14   3-3.00838 13.5702   1
   1  14  -3 9.67671 22.5063   1
  -1  14   1 79.3781 27.8045   1
  -1 -14  -1 92.2377 27.9453   1
   1  14  -1 83.0081 30.3881   1
   1 -14   1 146.565 30.4270   1
  -1  14  -1 126.590 36.7900   1
   1  14   1 140.318 34.9344   1
  -1 -14   1 101.998 36.6805   1
   1 -14  -1 110.132 34.6736   1
  -1 -14   3 88.9706 26.3632   1
  -1  14  -3 23.3153 27.2045   1
   1  14   5 11.7865 11.5345   1
   1 -14  -5 6.52100 12.4858   1
  14  -1  -5 11.1486 53.6410   1
 -14  -1   5-19.9228 50.2036   1
  -1 -14   5 4.20864 19.6560   1
  -1  14  -5 10.1708 21.2487   1
 -14   1  -7-13.1204 21.9051   1
  14  -1  -7 10.7072 24.9061   1
  -1 -14   7 12.8971 16.1833   1
 -14  -1   7 69.0564 25.7900   1
  -1  14  -7 8.10630 17.3690   1
   1 -14  -7-5.27369 12.5477   1
   1  14   7 0.53804 11.3467   1
   2 -14   6 26.5741 18.3134   1
  -2 -14  -6 17.6452 11.4808   1
  -2  14   6 4.58604 12.0933   1
   2  14  -6 12.8716 19.5427   1
 -14   2   6 30.8193 34.0101   1
  14   2  -6 15.7167 28.0955   1
   2 -14   4 77.0415 31.0913   1
 -14   2   4 76.2887 101.930   1
  14   2  -4 26.8771 55.1538   1
   2  14  -4 54.0984 33.8748   1
  -2  14   4 56.1384 21.8029   1
  -2 -14  -4 58.1371 19.4342   1
   2 -14   2 51.8836 22.9251   1
   2  14  -2 29.8942 21.3280   1
  -2 -14  -2 36.0761 15.9632   1
   2  14   0 37.0065 16.2838   1
  -2 -14   0 51.9995 17.4101   1
  -2  14   0 34.6447 16.1392   1
   2 -14   0 21.5677 15.3981   1
  -2  14  -2 26.7954 21.0560   1
   2  14   2 5.10191 25.5054   1
  -2 -14   2 73.5923 22.6116   1
  -2  14  -4 17.2811 31.4061   1
   2  14   4 69.4896 21.5044   1
 -14  -2   4 156.616 78.4869   1
  -2 -14   4 97.6912 35.0368   1
   2 -14  -4 65.3166 24.2668   1
   2 -14  -6 17.2821 12.5074   1
   2  14   6-0.48609 12.2323   1
  14  -2  -6 16.0925 33.5611   1
  -2 -14   6-16.0747 17.0200   1
 -14  -2   6-12.5938 30.5268   1
  -2  14  -6 6.28975 16.6992   1
   3 -14   7 21.7489 18.0114   1
  -3 -14  -7 20.2397 12.4484   1
  -3  14   7 6.98773 12.6731   1
   3  14  -7 14.6457 18.1042   1
 -14   3   7 56.9002 28.1314   1
 -14  -3  -7-12.1541 26.9980   1
  14  -3   7-18.7065 20.9919   1
  14   3  -7-27.3144 24.6679   1
   3 -14   5 10.6560 23.2215   1
   3  14  -5 16.3729 22.7764   1
 -14   3   5 114.050 75.8245   1
  14   3  -5 35.6938 39.3786   1
  -3 -14  -5 38.5207 13.7728   1
  -3  14   5 15.3221 15.1815   1
   3 -14   3 117.328 35.3512   1
   3  14  -3 54.7827 32.5276   1
   3  14  -1 93.2339 27.6154   1
   3 -14   1 56.1919 25.3084   1
  -3 -14  -1 94.9082 26.4350   1
  -3  14   1 71.2354 22.9865   1
  -3 -14   1 43.4078 27.5135   1
  -3  14  -1 78.5196 26.7546   1
   3  14   1 106.550 26.8083   1
  -3  14  -3 55.5783 29.4547   1
 -14  -3   3 141.635 77.6759   1
  -3 -14   3 48.1704 29.4109   1
  -3  14  -5 5.67046 20.7318   1
   3  14   5 19.7820 13.4271   1
  14  -3  -5-28.2765 41.8526   1
  -3 -14   5 50.6218 23.4056   1
 -14  -3   5 34.8947 38.6670   1
   3 -14  -5 13.4460 15.3628   1
   3  14   7-0.60302 12.3276   1
 -14   3  -7 24.9720 20.7028   1
  -3  14  -7 11.3489 16.3004   1
   3 -14  -7-19.1927 14.7930   1
  -3 -14   7 25.7025 19.5089   1
  14  -3  -7 5.24193 24.5530   1
 -14  -3   7 31.3008 24.9769   1
  -4  14   6 6.42999 13.2918   1
   4 -14   6-11.4142 19.4168   1
 -14   4   6 9.37747 41.9204   1
  14   4  -6 21.3686 28.4042   1
   4  14  -6-2.13560 18.2112   1
  -4 -14  -6 11.5508 10.9437   1
   4  14  -4 42.8037 28.6339   1
   4 -14   4 38.5094 28.3242   1
  14   4  -4-7.76554 61.5067   1
  -4  14   4 5.95939 49.3407   1
   4  14  -2 81.0834 27.3876   1
   4 -14   2 36.2371 22.9739   1
   4 -14   0 60.5803 22.8043   1
   4  14   0 45.3228 23.9956   1
  -4 -14   0 100.547 23.9943   1
  -4  14   0 46.7094 21.2867   1
  -4 -14   2 70.0473 26.7852   1
  -4  14  -2 42.3812 24.2167   1
  -4  14  -4 28.1297 29.9921   1
  -4 -14   4 36.0684 29.7623   1
   4 -14  -4 44.7076 26.5103   1
 -14  -4   4 10.0788 66.9979   1
 -14   4  -6 1.33328 24.0197   1
   4  14   6 9.15237 11.2059   1
  -4  14  -6 3.29796 18.1232   1
  -4 -14   6 2.23812 19.3045   1
  14  -4  -6-27.3639 39.3627   1
 -14  -4   6-50.4153 26.9888   1
   4 -14  -6 12.2357 13.6495   1
  -5  14   7-21.0755 16.7291   1
  14  -5   7 1.09549 17.5551   1
   5 -14   7-10.4017 19.4280   1
   5  14  -7 26.5275 19.5448   1
 -14   5   7-6.20713 31.0824   1
  14   5  -7-20.7262 24.6460   1
  -5 -14  -7-0.57486 11.6379   1
   5  14  -5 2.98108 21.5502   1
 -14   5   5-112.089 77.0450   1
   5 -14   5 16.3684 21.7030   1
  14   5  -5-12.0176 32.5931   1
  -5  14   5-0.55287 19.5470   1
   5  14  -3 76.3870 40.3700   1
  14   5  -3 105.389 66.4647   1
   5 -14   3 106.921 35.6725   1
  -5 -14  -1 30.5550 27.1737   1
   5 -14   1-12.3136 17.6145   1
   5  14  -1 6.01114 17.9690   1
   5  14   1 35.9773 43.7735   1
  -5  14  -1 8.25758 19.1250   1
  -5 -14   1 45.2260 20.9827   1
  -5 -14   3 98.5588 36.1342   1
 -14  -5   3 33.2330 61.8548   1
  -5  14  -3 67.1162 32.6163   1
  -5 -14   5-9.15908 22.7315   1
  -5  14  -5-44.7211 22.6863   1
  14  -5  -5-20.9091 41.6797   1
   5 -14  -5 20.9222 17.5144   1
 -14  -5   5 48.1589 31.9638   1
   5  14   7-0.59132 12.3692   1
  -5  14  -7-7.38936 19.2114   1
  -5 -14   7 3.65694 17.3058   1
  14  -5  -7-21.0530 25.4746   1
 -14   5  -7-3.82193 19.7723   1
 -14  -5   7-27.0041 30.1686   1
   5 -14  -7 19.0687 15.1011   1
  -6 -14  -6-1.70884 14.0558   1
  14  -6   6 27.5532 22.6479   1
   6  14  -6 3.33919 18.4724   1
 -14   6   6 47.5765 56.4131   1
   6 -14   6-10.8159 21.1109   1
  14   6  -6-18.6178 24.1904   1
  -6  14   6-10.9181 18.9655   1
   6  14  -4-14.7188 31.0984   1
  14   6  -4 3.62580 57.5133   1
   6 -14   4 7.31991 22.9158   1
   6 -14   2 83.9212 28.7051   1
   6  14  -2 22.9413 25.9335   1
   6  14   0 115.779 32.9517   1
  -6 -14   0 50.6577 29.6313   1
  -6 -14   2 51.9404 29.0137   1
  -6  14  -2 49.0418 26.9039   1
  -6 -14   4 18.2908 29.8811   1
 -14  -6   4-21.4786 51.0084   1
  -6  14  -4 3.33031 22.4654   1
  -6 -14   6 4.61920 20.0903   1
  -6  14  -6 2.24599 18.6887   1
  14  -6  -6 10.8263 38.6066   1
   6 -14  -6 3.56992 14.3580   1
 -14  -6   6-9.30432 26.0673   1
 -14   6  -6 41.3327 23.4440   1
   6  14   6 2.59398 10.1012   1
   7  14  -7 20.4577 19.9646   1
 -14   7   7-16.9859 33.1490   1
  -7 -14  -7 30.4213 16.5548   1
   7 -14   7 20.6113 20.6621   1
  14   7  -7 34.6251 28.4363   1
  14  -7   7-4.91143 20.1745   1
  -7  14   7-18.0932 18.7765   1
   7  14  -5 62.2072 29.4556   1
 -14   7   5 137.648 117.622   1
  -7  14   5 78.4913 52.3607   1
  14   7  -5 45.0077 32.2201   1
   7 -14   5 6.65348 19.8282   1
   7  14  -3 83.1891 38.3590   1
  14   7  -3 54.9885 61.2985   1
   7 -14   3 107.927 38.2961   1
   7 -14   1 10.3342 23.5432   1
   7  14  -1 2.64797 24.7882   1
  -7  14  -1 30.7340 19.7774   1
  -7 -14   1-4.87149 25.5229   1
  -7 -14   3 50.8215 32.9487   1
  -7  14  -3 52.8838 28.3731   1
 -14  -7   3-35.2274 60.2141   1
  -7 -14   5 57.2784 26.8966   1
   7 -14  -5-0.77360 26.7158   1
 -14  -7   5 53.2255 32.9794   1
  -7  14  -5 20.1368 20.6325   1
   7  14   7 13.8668 12.4876   1
  -7 -14   7 34.9291 20.8838   1
 -14   7  -7 5.23640 19.6845   1
  -7  14  -7 3.90025 20.4342   1
  14  -7  -7 5.82008 29.0968   1
   7 -14  -7-21.6509 20.9603   1
 -14  -7   7 41.2526 28.1534   1
   8  14  -6 27.3882 24.7221   1
 -14   8   6-58.3758 67.4591   1
  -8  14   6 32.2736 25.2180   1
  14   8  -6-32.4069 24.4150   1
   8 -14   6-3.22733 17.1758   1
  14  -8   6 32.8226 21.3035   1
   8  14  -4 18.0207 26.8201   1
   8 -14   4 32.1892 25.8384   1
  14   8  -4 64.4833 44.9594   1
   8 -14   2 33.7576 25.2095   1
   8  14  -2 27.3330 35.4510   1
   8  14   0-22.6546 54.7062   1
  -8 -14   0-19.5476 40.2092   1
 -14  -8   2 14.2977 64.3685   1
  -8  14  -2 76.4765 32.8479   1
  -8 -14   2 116.118 40.6317   1
  -8 -14   4 25.9890 32.1767   1
  -8  14  -4 105.409 31.5401   1
 -14  -8   4 90.9490 43.5544   1
  -8 -14   6-26.4171 22.2605   1
 -14   8  -6 10.1706 19.3779   1
   8 -14  -6-14.4340 21.4129   1
  -8  14  -6-5.42743 17.7109   1
 -14  -8   6-33.3083 30.1454   1
  14  -8  -6 10.8654 30.1104   1
   9  14  -5-9.16892 22.9995   1
   9 -14   5-6.65075 19.5377   1
  -9  14   5-43.2223 145.027   1
  14   9  -5 1.34753 27.6747   1
   9 -14   3 1.77291 27.6449   1
  14   9  -3-7.90550 64.8859   1
   9  14  -3 53.2969 34.7560   1
   9  14  -1 72.1634 42.4590   1
  -9 -14   1 72.6901 36.3043   1
  -9  14  -3 20.5733 26.2713   1
 -14  -9   3 63.8924 63.0362   1
  -9 -14   3 71.4966 34.5752   1
  -9 -14   5-1.25532 24.0316   1
  -9  14  -5 31.0774 18.0438   1
 -14  -9   5-2.42737 25.9306   1
 -14   9  -5-8.95658 24.8971   1
  10  14  -6 21.9638 21.6324   1
  10 -14   6 11.9800 18.2166   1
  14 -10   6 9.07931 18.4548   1
 -14  10   6 33.9411 79.8169   1
 -10  14   6-52.9831 60.7656   1
  14  10  -6-39.8335 26.2744   1
  10 -14   4 60.5146 25.0160   1
  14  10  -4 61.7981 36.3014   1
  10  14  -4 11.5560 28.1540   1
  14  10  -2 32.8019 70.3597   1
  10  14  -2 38.9411 36.6778   1
 -10 -14   0 27.8841 38.8724   1
  10  14   0 58.0817 88.5856   1
 -14 -10   2-17.7680 49.3260   1
 -10 -14   2 59.9086 32.5360   1
 -14 -10   4 5.08458 32.2935   1
 -10  14  -4 52.0981 23.6580   1
 -10 -14   4 24.7992 26.1458   1
 -10 -14   6-28.2024 23.7150   1
 -10  14  -6 18.0421 16.4730   1
  14 -10  -6-17.1529 29.4475   1
  10 -14  -6-31.5378 26.9017   1
 -14  10  -6-17.2183 21.6225   1
 -14 -10   6 25.6327 27.5068   1
  11 -14   5 10.5974 17.9606   1
  14  11  -5-12.5099 24.4719   1
  14 -11   5 33.1076 25.1306   1
  11  14  -5 9.77199 22.6408   1
  11 -14   3 23.2237 27.4751   1
  14  11  -3-7.69703 55.9268   1
  11  14  -3 11.0336 27.0888   1
  11  14  -1 53.2266 67.1409   1
 -11 -14   1 78.3644 55.4612   1
 -14 -11   3-4.61158 43.7688   1
 -11 -14   3 45.4306 28.5700   1
 -11  14  -3-13.5741 23.0752   1
 -14  11  -5 22.7358 24.0041   1
 -11  14  -5 19.0706 21.7386   1
 -14 -11   5 21.3259 26.6569   1
 -11 -14   5 74.3194 25.8168   1
 -12  14   6 9.44324 110.913   1
 -14  12   6-151.591 153.435   1
  14  12  -6 27.9410 29.4486   1
  12 -14   6 9.80553 18.4522   1
  12  14  -6 25.6694 21.4094   1
  14 -12   6-22.0423 20.2912   1
  12 -14   4 17.8343 21.5687   1
  14  12  -4-29.7135 31.8510   1
  12  14  -4 35.2024 25.5246   1
  14  12  -2 78.8808 63.0612   1
 -14 -12   2-9.06768 48.5603   1
 -12 -14   2 35.8098 34.0170   1
 -14 -12   4-7.69262 28.3893   1
 -12 -14   4 14.8534 29.1677   1
 -12  14  -4 14.7011 19.7099   1
  12 -14  -6 57.4023 29.0783   1
 -14  12  -6 19.0341 20.1561   1
 -12  14  -6-15.9112 19.9402   1
 -14 -12   6 16.2768 27.2461   1
 -12 -14   6 1.34268 21.9744   1
  14 -13   5 11.8600 21.3698   1
  14  13  -5-27.4193 23.3835   1
  13  14  -5-1.52907 27.4367   1
  13 -14   5 9.29522 19.4060   1
  14  13  -3 22.6902 39.5380   1
  13  14  -3-8.99753 30.8399   1
  13  14  -1-29.1777 74.7864   1
 -14 -13   1 29.9574 51.7788   1
 -13 -14   1 84.6693 42.6747   1
 -14 -13   3 33.5013 32.0790   1
 -13 -14   3 3.47531 27.3505   1
 -14  13  -5 2.17220 18.1575   1
 -13  14  -5-10.4334 18.8549   1
 -14 -13   5 41.2326 26.3192   1
 -13 -14   5 10.5386 26.0026   1
  14  14  -4 24.8169 28.9407   1
  14  14  -2 132.115 73.2834   1
 -14 -14   2-18.6261 45.6058   1
 -14  14  -4 12.1480 21.6216   1
 -14 -14   4 21.2931 23.2879   1
   0  15   1 126.730 30.9849   1
   0  15  -1 133.565 34.4264   1
   0 -15   1 121.526 33.4093   1
   0 -15  -1 72.3904 30.4278   1
   0 -15  -3 55.9880 19.4602   1
   0  15   3 76.6689 19.3418   1
  15   0  -5 24.9983 53.1757   1
 -15   0   5-2.45909 72.0706   1
   0 -15  -5 66.1847 20.8556   1
   0  15   5 69.0111 21.2401   1
   0  15  -5 52.1418 28.6748   1
   0 -15   5 78.5266 28.5438   1
 -15   0   7 35.3579 27.5080   1
   0  15  -7-11.3205 18.2042   1
   0 -15   7-8.74847 17.7169   1
  15   0  -7-36.5985 27.3919   1
 -15   0  -7-27.9898 25.5222   1
  -1  15   6-3.32630 10.3378   1
 -15   1   6 15.3197 34.4855   1
  15   1  -6-1.44813 29.5136   1
   1  15  -6 33.1642 16.1710   1
  -1 -15  -6-3.88027 9.79986   1
   1 -15   6-18.2872 18.3194   1
  -1 -15  -4 18.1542 10.1479   1
  -1  15   4 21.0234 12.0035   1
 -15   1   4 83.1591 101.029   1
  15   1  -4-38.3013 56.9413   1
   1  15  -4 12.4352 23.7819   1
   1 -15   4-13.3128 24.5903   1
   1 -15   2 31.2687 26.6444   1
  -1 -15  -2 63.7951 19.7642   1
   1  15  -2 83.3277 26.6895   1
  -1  15   2 71.0076 19.9527   1
  -1  15   0 31.5209 14.8637   1
   1 -15   0 31.4509 15.5258   1
   1  15   0 19.3164 15.2862   1
  -1 -15   0 28.0554 15.3200   1
   1 -15  -2 81.4539 20.9481   1
  -1 -15   2 38.0396 25.8699   1
   1  15   2 64.0575 20.6402   1
  -1  15  -2 73.3175 27.1649   1
 -15  -1   4 69.6323 68.8250   1
  -1 -15   4-34.7210 23.8035   1
   1  15   4 44.3553 11.0407   1
  -1  15  -4 17.3455 24.2943   1
   1 -15  -4 2.06895 12.6679   1
   1  15   6-3.52858 9.64915   1
   1 -15  -6-4.60781 10.4433   1
  15  -1  -6 20.2999 38.2965   1
 -15  -1   6-6.11779 30.6620   1
  -1 -15   6-8.60823 17.1252   1
  -1  15  -6 19.0849 16.8336   1
   2 -15   7 22.2163 17.8783   1
  15  -2   7 65.0150 23.5133   1
   2  15  -7 11.7106 17.9039   1
 -15   2   7-1.59440 30.0493   1
  15   2  -7-21.9572 25.4633   1
   2 -15   5 49.7228 23.3049   1
  -2  15   5 51.1539 17.0528   1
  -2 -15  -5 26.0377 15.1466   1
 -15   2   5 29.4219 68.1495   1
  15   2  -5 39.7744 51.1280   1
   2  15  -5 53.6672 24.0194   1
   2 -15   3 168.505 42.8217   1
   2  15  -3 70.9938 42.6730   1
  -2  15   1 174.082 40.5518   1
  -2 -15  -1 122.312 41.7161   1
   2  15  -1 86.7376 42.4983   1
   2 -15   1 160.216 43.8023   1
   2  15   1 21.2466 22.4343   1
   2 -15  -1 123.913 23.4536   1
  -2  15  -1 104.030 26.8733   1
  -2 -15   1 42.8002 25.2990   1
  -2  15  -3 156.315 47.5258   1
  -2 -15   3 125.550 47.9515   1
   2 -15  -5 65.1089 17.6497   1
  -2  15  -5 95.0657 24.3403   1
  15  -2  -5 33.9490 42.9041   1
 -15  -2   5 35.9527 54.9775   1
  -2 -15   5-20.8600 23.3623   1
   2  15   5 38.5289 14.8090   1
 -15   2  -7 38.0285 24.6023   1
  15  -2  -7-17.9865 25.7226   1
  -2 -15   7-1.07790 16.1395   1
 -15  -2   7-14.1953 24.8935   1
  -2  15  -7-10.6786 17.0664   1
  -3  15   6 23.5596 13.3651   1
   3 -15   6 5.43674 18.6717   1
  -3 -15  -6 9.55536 11.4625   1
   3  15  -6 4.48917 18.8870   1
 -15   3   6 48.0521 46.7606   1
  15   3  -6 1.39007 28.1140   1
   3 -15   4-14.7579 25.9116   1
   3  15  -4 14.7259 25.2445   1
  15   3  -4 74.0303 51.9908   1
  -3  15   4 48.4333 23.6635   1
   3  15  -2 114.448 35.9920   1
  -3 -15  -2 94.4118 35.2680   1
   3 -15   2 94.0795 35.7002   1
  -3  15   0 65.8050 20.5969   1
   3  15   0 56.7483 23.8431   1
  -3 -15   0 12.5136 24.1641   1
   3 -15   0 74.9894 21.8385   1
  -3 -15   2 85.9331 30.9809   1
  -3  15  -2 60.9077 31.2465   1
  -3  15  -4-3.49636 23.6605   1
   3 -15  -4 35.0824 24.3950   1
 -15  -3   4-18.5400 62.6242   1
  -3 -15   4-22.0693 25.9141   1
   3 -15  -6-10.3551 14.0265   1
  -3  15  -6-5.26449 17.3122   1
  -3 -15   6-6.87082 18.6568   1
  15  -3  -6 32.8527 41.5954   1
 -15  -3   6 10.3757 30.1191   1
   3  15   6 5.97360 9.80222   1
   4 -15   7-10.0651 18.1181   1
   4  15  -7 2.48788 18.9463   1
 -15   4   7 1.66412 31.1667   1
  15  -4   7 3.88413 19.6117   1
  15   4  -7-14.6852 23.3843   1
   4  15  -5 5.84213 20.4643   1
   4 -15   5 33.7024 22.8079   1
 -15   4   5-21.0007 77.0844   1
  15   4  -5 5.19500 42.5427   1
  -4  15   5 32.8162 16.8674   1
  -4 -15  -5 11.2315 12.5380   1
   4  15  -3 285.260 79.7309   1
   4 -15   3 252.441 80.0711   1
   4  15  -1 25.4029 32.5086   1
  -4 -15  -1 54.0389 28.6171   1
  -4 -15   1 36.5177 30.2798   1
   4  15   1 46.6925 27.6315   1
  -4  15  -1 110.249 26.5294   1
 -15  -4   3 39.4001 102.544   1
  -4  15  -3 166.575 75.1152   1
  -4  15  -5 14.0585 21.3875   1
  15  -4  -5 59.9904 42.1389   1
  -4 -15   5 51.3463 22.7603   1
 -15  -4   5 15.2329 40.8627   1
   4 -15  -5 31.7761 15.3836   1
   4  15   5 14.7155 11.2616   1
  -4  15  -7 2.42445 19.0565   1
 -15   4  -7 31.5827 20.2503   1
  -4 -15   7 1.27983 20.3177   1
  15  -4  -7-35.9308 29.5531   1
 -15  -4   7-20.3556 26.4387   1
   5  15  -6 2.35116 18.7717   1
   5 -15   6-17.2908 19.8140   1
  -5 -15  -6 7.12166 12.7710   1
 -15   5   6-11.4409 62.2199   1
  15   5  -6 5.64844 26.9018   1
  -5  15   6 14.4730 14.3790   1
   5  15  -4 45.0124 26.4002   1
  15   5  -4 26.3651 61.1407   1
   5 -15   4 41.0264 25.9952   1
   5  15  -2 110.569 39.4173   1
   5 -15   2 93.2286 34.7500   1
   5 -15   0 49.4814 21.8979   1
  -5  15   0 32.0759 18.0403   1
   5  15   0 17.3126 23.2054   1
  -5 -15   0 52.0316 25.9558   1
  -5 -15   2 55.2624 41.1158   1
  -5  15  -2 135.692 36.7741   1
  -5 -15   4 74.0808 28.5525   1
 -15  -5   4-43.2517 65.5318   1
  -5  15  -4 45.2867 28.6941   1
   5  15   6 2.53353 9.90997   1
 -15   5  -6 38.1586 25.8020   1
  -5  15  -6 17.9605 19.8556   1
  -5 -15   6 14.7037 17.9462   1
  15  -5  -6-27.8155 41.5893   1
 -15  -5   6-53.0816 27.8115   1
   5 -15  -6 7.85618 16.0418   1
   6  15  -7-2.54999 18.9585   1
   6 -15   7-2.53912 18.4008   1
 -15   6   7-51.0201 40.5823   1
  15   6  -7-33.0436 24.0112   1
  15  -6   7 14.0267 20.6748   1
   6  15  -5 30.2726 22.2656   1
 -15   6   5-138.819 118.360   1
  -6  15   5 6.54587 34.6511   1
  15   6  -5 26.5901 33.1783   1
   6 -15   5 8.09137 18.9566   1
   6 -15   3 47.4853 28.5734   1
   6  15  -3 89.0201 37.9759   1
  15   6  -3 80.0111 67.6359   1
   6 -15   1 8.62734 21.2142   1
  -6 -15  -1 52.9806 31.3951   1
   6  15  -1 6.14638 25.0304   1
  -6  15  -1-2.10729 18.3394   1
   6  15   1 39.9940 49.3267   1
  -6 -15   1 18.5099 24.0772   1
  -6 -15   3 142.138 39.6879   1
 -15  -6   3 112.796 63.2826   1
  -6  15  -3 30.0728 29.4909   1
  -6 -15   5 18.8350 20.4240   1
   6 -15  -5-27.3804 24.0435   1
  -6  15  -5 3.29595 20.2707   1
 -15  -6   5 1.45737 34.0423   1
 -15   6  -7 10.5048 19.6526   1
  -6  15  -7 18.6150 19.5126   1
  -6 -15   7-9.39413 19.8050   1
  15  -6  -7 10.0335 31.2836   1
 -15  -6   7 3.15326 24.6483   1
   7  15  -6 31.9211 20.7274   1
 -15   7   6 26.9483 74.4146   1
  -7  15   6 39.9987 21.4500   1
  15   7  -6 19.2527 24.6637   1
   7 -15   6-14.8635 17.7481   1
  -7 -15  -6-17.6047 17.6851   1
   7 -15   4 17.0487 20.7515   1
   7  15  -4 35.1663 28.6422   1
  15   7  -4-16.6514 55.9778   1
   7 -15   2 29.8828 27.1164   1
   7  15  -2 82.2161 32.3390   1
   7  15   0 72.6240 35.4751   1
  -7 -15   0 30.8437 28.3814   1
  -7  15  -2 71.7616 31.3607   1
  -7 -15   2 75.2770 34.5453   1
  -7 -15   4 25.0662 29.9261   1
 -15  -7   4-11.5175 51.7422   1
  -7  15  -4 30.9677 21.8504   1
  -7 -15   6-8.45850 19.1870   1
  15  -7  -6-16.1959 33.4938   1
  -7  15  -6 3.71883 18.6483   1
   7 -15  -6 22.5433 17.5900   1
 -15   7  -6-23.5833 23.0741   1
 -15  -7   6 19.9232 24.4230   1
   8  15  -5-20.8280 26.0384   1
  15   8  -5 17.3421 30.3243   1
  -8  15   5-103.264 106.464   1
  15   8  -3 62.1493 57.2557   1
   8 -15   3 52.9653 27.0753   1
   8  15  -3 12.2753 27.7333   1
   8  15  -1 40.1935 31.4274   1
  -8  15  -1 27.4566 24.5580   1
  -8 -15   1 12.7117 25.1665   1
 -15  -8   3 44.8111 59.8353   1
  -8  15  -3 68.7696 28.2481   1
  -8 -15   3 10.9188 28.4323   1
  -8 -15   5 20.4531 25.2932   1
 -15  -8   5-16.8550 30.3525   1
  -8  15  -5-2.95724 17.4157   1
   9 -15   6 19.7341 17.3220   1
  15  -9   6-20.5904 24.3341   1
   9  15  -6 38.2156 24.4207   1
 -15   9   6-17.9206 85.9623   1
  -9  15   6-1.98848 49.1590   1
  15   9  -6-16.0442 24.7018   1
  15   9  -4 28.8513 45.4517   1
   9 -15   4 1.00307 20.8930   1
   9  15  -4-10.3180 23.3020   1
   9 -15   2 117.350 37.4249   1
   9  15  -2 48.5424 38.5293   1
   9  15   0 17.8368 64.0359   1
  -9 -15   0 35.7695 44.3386   1
 -15  -9   2-15.1787 62.6099   1
  -9 -15   2 12.7670 34.0338   1
  -9 -15   4 4.23519 23.8389   1
  -9  15  -4 33.7293 22.4682   1
 -15  -9   4 36.2024 39.6741   1
  -9 -15   6-41.3775 26.7254   1
  15  -9  -6-1.44660 32.4923   1
   9 -15  -6 13.0932 27.7390   1
 -15   9  -6 1.31195 19.4393   1
 -15  -9   6 35.2208 26.6218   1
  -9  15  -6-11.1152 18.5611   1
  10 -15   5-9.54636 19.6468   1
  15  10  -5-22.9425 28.7654   1
  10  15  -5-1.17096 19.6315   1
  10 -15   3 13.8607 22.0807   1
  15  10  -3 47.3086 54.9497   1
  10  15  -3-54.3040 32.4540   1
  10  15  -1 62.3616 51.2565   1
 -10 -15   1 46.2225 35.7499   1
 -15 -10   3 21.4783 58.6711   1
 -10  15  -3 19.4899 20.3879   1
 -10 -15   3 28.8311 31.4753   1
 -10 -15   5 29.3931 23.0674   1
 -10  15  -5-10.2731 20.2374   1
 -15 -10   5-1.34115 26.2005   1
 -15  11   6-208.618 171.883   1
 -11  15   6 119.538 98.2047   1
  11 -15   6 9.59776 20.6463   1
  15  11  -6 8.37061 22.6993   1
  15 -11   6 2.66095 20.1511   1
  11  15  -6 13.2060 19.9501   1
  11 -15   4-8.32510 20.1336   1
  15  11  -4 15.3219 34.3810   1
  11  15  -4 29.1287 27.7319   1
  15  11  -2 103.990 71.4448   1
  11  15  -2 28.7123 35.6340   1
 -11 -15   0 78.0305 45.4976   1
 -15 -11   2-13.0849 47.6879   1
 -11 -15   2-21.5566 29.5899   1
 -11  15  -4 0.96402 17.9540   1
 -15 -11   4 48.3109 31.4005   1
 -11 -15   4-22.0341 25.1742   1
 -11 -15   6-9.72745 22.2580   1
  11 -15  -6 78.0447 26.5772   1
 -15  11  -6-13.0755 19.7561   1
 -11  15  -6 16.0327 18.9198   1
 -15 -11   6 10.7868 24.1732   1
  12 -15   5 10.2882 18.0684   1
  15  12  -5-2.78902 26.8588   1
  12  15  -5 4.12280 22.9983   1
  15  12  -3-67.0891 55.6600   1
  12  15  -3 14.8574 26.2836   1
  12  15  -1-14.9207 61.7450   1
 -12 -15   1 44.0307 48.1457   1
 -12  15  -3 17.3618 22.0861   1
 -15 -12   3 10.6808 43.4812   1
 -12 -15   3-1.04288 23.7879   1
 -15  12  -5 30.6785 23.6873   1
 -15 -12   5-7.73556 22.7695   1
 -12 -15   5 16.7674 23.3550   1
 -12  15  -5 2.14744 17.9356   1
  13 -15   4 30.4660 22.4041   1
  15  13  -4-1.49425 29.4150   1
  13  15  -4-18.3052 24.2948   1
  15  13  -2-67.9639 54.8191   1
  13  15  -2 77.0035 49.2314   1
 -15 -13   2 53.5343 42.2930   1
 -13 -15   2 34.2294 36.2997   1
 -13  15  -4-7.89786 18.2533   1
 -15 -13   4-31.0426 27.0608   1
  14 -15   5 8.31676 19.8348   1
  15 -14   5-26.2249 24.0205   1
  15  14  -5-24.3817 25.3663   1
  14  15  -5 19.3126 26.0466   1
  15  14  -3-56.4126 47.4068   1
  14  15  -3-28.1180 33.3294   1
  14  15  -1 71.8602 73.8492   1
 -15 -14   1 13.0389 41.7816   1
 -14 -15   1 17.1424 36.2325   1
 -15 -14   3 34.2740 32.8334   1
 -14 -15   3 23.2861 27.8473   1
 -15 -14   5-16.5631 23.4121   1
 -14 -15   5-25.3588 29.4570   1
 -15  14  -5 36.3896 20.2608   1
 -14  15  -5-11.4730 18.3067   1
  15  15  -4 34.0089 29.0430   1
  15  15  -2-2.23712 53.5956   1
 -15 -15   2 65.0615 48.7560   1
 -15 -15   4-22.1690 24.4239   1
   0  16   0 66.6202 21.9007   1
   0 -16   0 43.0247 20.7576   1
   0  16   2 59.7225 17.3285   1
   0  16  -2 75.3836 28.3760   1
   0 -16   2 41.3837 25.8559   1
   0 -16  -2 47.5290 16.9693   1
   0 -16  -4 22.1744 11.9212   1
 -16   0   4-5.78342 92.9395   1
   0  16   4 44.1510 12.0744   1
   0  16  -4 37.8024 26.0504   1
   0 -16   4 69.4072 25.8686   1
  16   0  -6-5.91688 39.3553   1
   0 -16  -6-6.06092 8.87493   1
 -16   0   6 37.6677 39.4368   1
   0  16   6-5.11477 10.1465   1
   0  16  -6 17.3273 19.8390   1
   0 -16   6 13.7500 17.0427   1
  16   1  -7-11.8511 26.2059   1
 -16   1   7 11.7732 31.3127   1
   1  16  -7 15.0165 14.7107   1
   1 -16   7 12.2453 18.4576   1
  -1  16   5-8.64680 8.78107   1
 -16   1   5 94.4100 70.3154   1
  16   1  -5-37.4325 47.7660   1
   1  16  -5-7.76511 16.2904   1
  -1 -16  -5 8.79543 8.24269   1
   1 -16   5-1.94636 17.9576   1
   1 -16   3 49.5396 29.1560   1
   1  16  -3 39.8892 26.3262   1
   1 -16   1 119.493 28.5815   1
  -1  16   1 76.0775 25.9141   1
  -1 -16  -1 69.2708 25.7737   1
   1  16  -1 73.8827 28.7797   1
  -1  16  -1 41.4441 28.8549   1
   1  16   1 106.008 26.6725   1
  -1 -16   1 61.1345 28.9965   1
   1 -16  -1 105.398 26.9422   1
  -1 -16   3 78.8006 31.5021   1
  -1  16  -3 70.5355 33.3661   1
   1  16   5 9.77273 9.22740   1
   1 -16  -5-2.85380 9.93692   1
  16  -1  -5 44.9426 41.5072   1
 -16  -1   5-28.9352 66.0501   1
  -1 -16   5-11.4733 16.9622   1
  -1  16  -5 8.75801 18.4487   1
  16  -1  -7 7.49717 28.0199   1
 -16  -1   7 11.4612 29.3776   1
  -1 -16   7 1.21772 17.8967   1
  -1  16  -7 9.64627 17.4691   1
   2 -16   6 7.47368 16.4120   1
  -2 -16  -6 18.9450 10.0702   1
  -2  16   6 5.20838 10.1310   1
 -16   2   6-28.0802 54.1803   1
  16   2  -6-1.68476 33.5819   1
   2  16  -6-8.93842 17.8200   1
   2 -16   4-4.15856 20.4980   1
  -2 -16  -4 10.9707 8.93061   1
  16   2  -4 16.5051 54.6278   1
   2  16  -4 14.2534 21.5508   1
  -2  16   4-15.0928 11.6509   1
   2 -16   2 31.8546 35.4279   1
  -2 -16  -2 118.698 30.5538   1
   2  16  -2 117.985 36.3968   1
   2  16   0 87.3565 25.4435   1
  -2 -16   0 79.6451 26.1525   1
  -2  16   0 69.0966 26.1253   1
   2 -16   0 56.9203 25.6022   1
  -2  16  -2 64.3623 37.2520   1
   2  16   2 116.308 32.3545   1
  -2 -16   2 126.937 39.2008   1
  -2  16  -4-40.8811 21.1325   1
 -16  -2   4 43.3007 64.6500   1
   2 -16  -4 4.78268 13.6868   1
  -2 -16   4 6.85408 20.3007   1
   2 -16  -6-18.7705 12.5626   1
   2  16   6 23.1153 10.6802   1
  16  -2  -6-49.9480 44.6465   1
 -16  -2   6 6.66405 33.7415   1
  -2 -16   6 15.7128 15.9213   1
  -2  16  -6 17.5647 17.5008   1
   3 -16   7-7.13929 15.7734   1
   3  16  -7 14.0502 18.4615   1
 -16   3   7-3.64449 34.6365   1
  16   3  -7-6.06354 24.4096   1
  -3 -16  -5 8.79227 9.84114   1
   3 -16   5 12.2078 18.6269   1
 -16   3   5-117.313 80.6975   1
   3  16  -5-15.0988 20.6009   1
  16   3  -5 56.0878 48.4455   1
  -3  16   5 8.04638 11.6881   1
   3 -16   3 66.2052 33.9431   1
   3  16  -3 81.8983 32.7107   1
   3  16  -1-1.58313 22.0292   1
   3 -16   1 44.1224 21.6301   1
  -3  16   1 43.8592 16.0822   1
  -3 -16  -1 46.3891 19.0607   1
  -3 -16   1 18.1435 22.0794   1
   3 -16  -1 22.1805 17.2785   1
  -3  16  -1 37.4217 22.6782   1
   3  16   1 45.8513 18.2577   1
  -3  16  -3 51.9919 36.2382   1
  -3 -16   3 137.470 38.0892   1
  -3  16  -5 21.0075 18.3760   1
  16  -3  -5-40.2640 43.5804   1
  -3 -16   5-19.9573 20.3453   1
 -16  -3   5-33.8686 55.9723   1
   3  16   5-3.08474 8.46313   1
  -3  16  -7 14.2055 18.5663   1
  16  -3  -7-19.9532 31.2067   1
 -16   3  -7-19.1552 26.2429   1
  -3 -16   7 33.0358 20.5674   1
 -16  -3   7 38.0579 27.1369   1
  -4 -16  -6 4.71133 9.24865   1
   4 -16   6-17.8734 18.0596   1
   4  16  -6 2.21797 17.5620   1
 -16   4   6 21.6332 67.3206   1
  16   4  -6 24.2421 29.7423   1
  -4  16   6 16.5880 12.7476   1
  16   4  -4-6.91316 49.2196   1
   4  16  -4 40.0591 23.5131   1
   4 -16   4 10.7711 23.5856   1
   4  16  -2 114.307 34.3462   1
  -4 -16  -2 96.6143 30.7642   1
   4 -16   2 31.7626 30.2480   1
  -4 -16   0 41.4704 22.8849   1
  -4  16   0 27.3927 21.3366   1
   4 -16   0 88.4727 21.7579   1
   4  16   0 13.2204 21.6490   1
  -4 -16   2 86.5329 28.8427   1
  -4  16  -2 19.0125 27.4250   1
  -4  16  -4 9.55355 21.4580   1
  -4 -16   4 15.3773 21.6936   1
 -16  -4   4-42.1290 54.9938   1
  -4  16  -6 8.06094 16.8092   1
   4  16   6 3.49715 10.4572   1
  16  -4  -6-1.79195 37.8553   1
  -4 -16   6-22.1571 20.4145   1
 -16  -4   6-3.13135 31.2030   1
   4 -16  -6-10.9707 13.9949   1
   5  16  -5 9.31712 19.9258   1
 -16   5   5-125.617 124.281   1
   5 -16   5-12.8678 19.5837   1
  16   5  -5 2.03299 44.9610   1
  -5  16   5-48.5140 23.4369   1
   5  16  -3 38.6989 28.9250   1
   5 -16   3 29.2291 23.3349   1
   5  16  -1 44.8764 25.6059   1
   5 -16   1 45.0309 25.6976   1
  -5 -16  -1 39.7548 24.0930   1
  -5 -16   1 19.9050 25.9219   1
  -5  16  -1 34.6988 23.3996   1
   5  16   1 51.0519 31.0360   1
  -5 -16   3-11.7417 25.9344   1
  -5  16  -3-5.50289 22.8715   1
 -16  -5   3 4.35674 77.0384   1
  -5 -16   5 8.83695 20.5709   1
  -5  16  -5-5.66194 20.6977   1
   5 -16  -5 32.8620 22.5433   1
 -16  -5   5 28.8438 41.4259   1
   6  16  -6 20.7546 19.5999   1
 -16   6   6-58.8465 77.8879   1
   6 -16   6-7.24666 19.9265   1
  16   6  -6-7.47080 27.5297   1
  -6  16   6-11.8939 17.4686   1
   6  16  -4 18.5778 24.5135   1
  16   6  -4 29.9030 53.2377   1
   6 -16   4 35.0161 20.6177   1
   6  16  -2 98.6990 39.9141   1
   6 -16   2 102.753 39.1303   1
  -6  16   0 93.8857 28.3431   1
   6  16   0 7.87918 31.2008   1
  -6 -16   0 105.424 31.7439   1
  -6 -16   2 93.9260 41.4952   1
  -6  16  -2 113.018 38.0076   1
  -6 -16   4 74.3512 28.0134   1
 -16  -6   4 43.8005 60.4333   1
  -6  16  -4 35.7740 25.2340   1
  -6 -16   6 12.0621 19.0055   1
  -6  16  -6 9.38888 18.6339   1
  16  -6  -6 1.52084 35.3349   1
   6 -16  -6 6.00340 14.7643   1
 -16  -6   6-1.54677 29.5616   1
   7  16  -5 16.4088 21.7073   1
  -7  16   5 180.531 75.8905   1
  16   7  -5 1.73046 37.6407   1
   7 -16   5 2.93237 17.6879   1
   7  16  -3 0.91080 25.7818   1
   7 -16   3 14.9676 23.6335   1
  16   7  -3-8.42321 66.0986   1
   7 -16   1 45.0278 27.5238   1
  -7 -16  -1 45.2783 38.0500   1
   7  16  -1 72.2806 34.4024   1
   7  16   1-2.61390 69.4356   1
  -7  16  -1 38.4529 24.0728   1
  -7 -16   1 52.2632 34.2455   1
  -7 -16   3 22.9208 27.6780   1
  -7  16  -3-5.89625 19.5881   1
 -16  -7   3 56.9907 56.1250   1
  -7 -16   5-9.31600 20.1924   1
 -16  -7   5 38.1329 32.5424   1
  -7  16  -5-11.5359 17.3151   1
   8  16  -6 34.2233 23.2168   1
 -16   8   6-19.4605 90.9784   1
  -8  16   6-27.5986 35.1513   1
  16   8  -6 10.6896 27.8220   1
   8 -16   6 13.2104 17.2976   1
   8  16  -4-2.11448 22.5748   1
   8 -16   4-5.86806 19.3948   1
  16   8  -4 59.2681 55.2480   1
   8 -16   2 14.1110 25.0795   1
   8  16  -2 51.5799 33.8354   1
   8  16   0 1.11348 49.3104   1
  -8 -16   0 94.9550 35.4641   1
  -8  16  -2 20.1954 23.4740   1
  -8 -16   2 42.1496 29.2594   1
  -8 -16   4-28.3594 27.0991   1
  -8  16  -4 10.2707 17.0555   1
 -16  -8   4 49.2585 52.1243   1
  -8 -16   6-1.30938 20.2723   1
  16  -8  -6 48.5881 35.9470   1
   8 -16  -6 6.15177 24.7737   1
 -16   8  -6-21.0574 25.4536   1
 -16  -8   6 20.4793 25.8970   1
  -8  16  -6-14.1653 18.0882   1
   9  16  -5-15.6562 19.9375   1
   9 -16   5 18.8283 17.6229   1
  16   9  -5-14.3408 31.4998   1
   9 -16   3-22.9817 22.1487   1
  16   9  -3 36.6086 55.1881   1
   9  16  -3-34.3554 27.0110   1
   9  16  -1 41.5274 36.0564   1
  -9 -16   1 115.224 43.7619   1
 -16  -9   3 28.2758 47.3013   1
  -9  16  -3-10.1762 19.2766   1
  -9 -16   3 17.6431 23.7151   1
  -9 -16   5 11.1968 24.1612   1
  -9  16  -5-9.05253 16.6103   1
 -16  -9   5-26.6191 29.8863   1
  10  16  -6-13.5205 21.6761   1
  10 -16   6 1.23750 18.3635   1
 -16  10   6 217.665 185.962   1
 -10  16   6 35.8262 87.0130   1
  16  10  -6 5.91305 25.4994   1
  16 -10   6-4.48677 22.7402   1
  16  10  -4 38.4446 47.4655   1
  10  16  -4-31.0657 23.1696   1
  10 -16   4-21.6094 20.0457   1
  10 -16   2-28.9782 28.5619   1
  10  16  -2-21.2577 26.5117   1
  10  16   0-46.2390 60.3487   1
 -10 -16   0 32.5371 39.3746   1
 -10  16  -2 9.11945 22.7756   1
 -10 -16   2 48.0159 28.2784   1
 -16 -10   4-7.19708 39.6031   1
 -10  16  -4 2.03523 18.1457   1
 -10 -16   4 8.69006 20.8795   1
 -10  16  -6 28.2280 19.4854   1
 -10 -16   6 29.7391 26.9358   1
  10 -16  -6 32.3244 24.8954   1
 -16  10  -6 51.8603 26.3268   1
 -16 -10   6 8.61305 24.1839   1
  16  11  -5 39.7099 29.9002   1
  11 -16   5-3.43099 17.5277   1
  11  16  -5 17.4692 22.5310   1
  16  11  -3-67.9744 55.4829   1
  11  16  -3 2.16665 24.1988   1
  11 -16   3 12.7230 22.3942   1
  11  16  -1-41.7361 52.9861   1
 -11 -16   1 6.31873 34.1396   1
 -11  16  -3-27.3202 20.4857   1
 -16 -11   3-51.2946 50.4021   1
 -11 -16   3 1.22994 28.5779   1
 -11  16  -5 26.7356 18.6755   1
 -16 -11   5 29.6188 28.3999   1
 -11 -16   5 13.7292 21.3035   1
  12 -16   4 38.5293 20.2656   1
  16  12  -4-10.8656 37.5713   1
  12  16  -4 15.5987 27.8886   1
  16  12  -2-59.0703 72.4605   1
  12  16  -2-12.6138 31.9042   1
 -12 -16   0 50.7501 40.0924   1
 -16 -12   2-13.8514 44.6188   1
 -12 -16   2 17.6886 26.2081   1
 -12  16  -4-11.2043 18.4522   1
 -16 -12   4 28.5076 30.3529   1
 -12 -16   4 8.32342 26.3246   1
  13 -16   5 20.7926 20.2549   1
  16  13  -5-23.2427 28.0730   1
  13  16  -5-3.23183 25.4654   1
  16  13  -3 14.8867 53.2551   1
  13  16  -3 27.2701 28.9181   1
  13  16  -1-11.4733 54.9989   1
 -13 -16   1-11.6512 39.9029   1
 -16 -13   3-27.7344 45.8029   1
 -13 -16   3 6.77239 22.3841   1
 -13  16  -5 6.82462 19.0315   1
 -16  13  -5 18.5664 23.5366   1
 -16 -13   5 21.2479 26.5694   1
 -13 -16   5 73.4948 27.7020   1
  16  14  -4 4.98382 29.3732   1
  14  16  -4 3.83334 23.9311   1
  14 -16   4 32.9045 25.4208   1
  16  14  -2-15.9505 53.8341   1
  14  16  -2 57.6601 53.1551   1
 -16 -14   2 40.3570 41.8324   1
 -14 -16   2 85.9825 42.0336   1
 -14  16  -4-2.35887 18.6840   1
 -16 -14   4-9.92286 28.6821   1
 -14 -16   4 3.70359 23.0708   1
  16  15  -3 43.8155 49.2685   1
  15  16  -3 35.3713 34.4041   1
  15  16  -1 161.651 93.6879   1
 -15 -16   1 15.6438 34.4327   1
 -16 -15   3 15.2909 34.8419   1
 -15 -16   3-26.5482 27.5405   1
  16  16  -4 20.6473 28.3462   1
  16  16  -2-15.5287 47.4284   1
 -16 -16   2-10.9388 39.4059   1
 -16 -16   4 45.9798 28.9277   1
   0  17   1 74.4530 22.0698   1
   0  17  -1 39.4970 27.1058   1
   0 -17   1 42.1232 25.4861   1
   0 -17  -1 64.8727 21.2598   1
   0  17   3 9.48123 3.08382   1
   0  17  -3 76.5504 25.8065   1
   0 -17   3 55.8720 23.0343   1
  17   0  -5 50.5146 43.5983   1
   0 -17  -5 26.8306 9.51873   1
 -17   0   5 9.72382 59.0689   1
   0  17   5 11.9466 9.28462   1
   0  17  -5 2.10548 19.8434   1
   0 -17   5-10.4186 20.1505   1
 -17   1   6 51.4665 56.1749   1
  17   1  -6-28.8106 41.7051   1
   1  17  -6-13.8317 15.2889   1
   1 -17   6 8.97639 17.2206   1
  -1 -17  -4 5.54762 5.64976   1
   1  17  -4 7.00348 17.2327   1
  -1  17   4 4.15246 6.62602   1
   1 -17   4-6.15070 18.1610   1
   1 -17   2 23.9528 23.9197   1
  -1 -17  -2 41.8142 14.6580   1
  -1  17   2 36.5979 14.1620   1
   1  17  -2 36.4888 23.7931   1
  -1  17   0 21.7422 17.3894   1
   1 -17   0 31.0277 18.0072   1
   1  17   0-1.22306 18.3515   1
  -1 -17   0 45.5141 17.5343   1
   1  17   2 48.6182 19.0363   1
  -1 -17   2 38.6307 25.6232   1
  -1  17  -2 65.3699 27.9498   1
   1 -17  -2 70.0393 19.4269   1
 -17  -1   4 15.0147 86.6960   1
   1 -17  -4 8.48104 7.18762   1
  -1 -17   4-10.3445 17.2580   1
  -1  17  -4-2.62432 18.7817   1
   1  17   4 7.54391 5.52603   1
  17  -1  -6-38.2616 45.0439   1
 -17  -1   6 29.5547 47.2235   1
  -1 -17   6 19.0652 18.5097   1
  -1  17  -6 15.5181 17.3718   1
  -2  17   5 9.01863 10.8159   1
   2 -17   5-0.96598 16.8960   1
  -2 -17  -5 3.51563 8.47361   1
  17   2  -5 78.0428 42.3161   1
 -17   2   5 38.2770 76.4375   1
   2  17  -5 21.4397 18.5464   1
   2 -17   3 56.3389 28.2551   1
   2  17  -3 76.1448 30.9849   1
  -2 -17  -1 70.7213 21.9794   1
   2 -17   1 61.8363 27.2264   1
   2  17  -1 14.4817 25.3387   1
  -2  17   1 63.6886 20.6927   1
   2  17   1 40.9233 22.8032   1
  -2  17  -1 31.6827 25.8049   1
  -2 -17   1 54.9073 25.6885   1
   2 -17  -1 68.7944 20.2184   1
  -2  17  -3 53.0224 27.5954   1
  -2 -17   3 70.6129 29.2794   1
  -2  17  -5 35.9408 18.9868   1
  17  -2  -5 9.23149 44.7218   1
 -17  -2   5-10.6315 60.6383   1
  -2 -17   5 9.59257 17.6666   1
   2 -17  -5 28.3524 12.2934   1
   2  17   5 22.0206 9.52571   1
   3 -17   6 11.3451 17.6088   1
 -17   3   6-53.4650 66.7898   1
   3  17  -6-11.6681 17.4034   1
  17   3  -6 11.6364 36.4860   1
   3 -17   4 23.8385 22.8678   1
  17   3  -4 140.718 59.7581   1
  -3  17   4 148.292 50.1438   1
   3  17  -4 28.2167 22.1508   1
   3  17  -2 28.9783 31.1197   1
   3 -17   2 104.344 31.6831   1
  -3 -17  -2 79.2772 25.2567   1
   3  17   0 61.8553 33.2092   1
  -3 -17   0 74.4373 31.7815   1
  -3  17   0 104.805 29.3543   1
   3 -17   0 88.8972 29.4544   1
  -3 -17   2 35.7666 26.8851   1
   3  17   2-3.23678 29.6562   1
  -3  17  -4-21.4593 20.9544   1
 -17  -3   4-59.1465 64.0724   1
  -3 -17   4-7.56769 21.6560   1
  -3  17  -6-11.9523 17.6071   1
  17  -3  -6-15.1699 38.5740   1
  -3 -17   6-20.0119 19.7275   1
 -17  -3   6 19.9729 34.7899   1
   4 -17   5 8.83412 19.5317   1
 -17   4   5 125.363 112.492   1
   4  17  -5 18.2780 17.9294   1
  17   4  -5 75.4769 50.3646   1
  -4 -17  -5 21.7193 11.5465   1
  -4  17   5-1.85043 15.2126   1
   4  17  -3 9.62103 22.9146   1
   4 -17   3 55.5538 24.7665   1
   4  17  -1 12.5637 26.2466   1
  -4  17   1-5.03998 13.9014   1
  -4 -17  -1 59.9625 23.1641   1
   4 -17   1 6.40035 19.6958   1
  -4 -17   1 7.26126 25.0878   1
   4  17   1 40.4599 21.5456   1
  -4  17  -1 22.8223 20.5114   1
  -4 -17   3 13.8301 24.2302   1
  -4  17  -3 12.9957 21.6534   1
  -4  17  -5-6.34082 18.0980   1
  -4 -17   5-20.4148 17.5310   1
 -17  -4   5-10.0605 55.6310   1
   4 -17  -5 12.0205 14.7620   1
   5  17  -6 6.09445 18.6806   1
   5 -17   6-3.86239 19.1014   1
 -17   5   6-42.8410 66.9930   1
  17   5  -6 14.9293 30.1077   1
   5  17  -4-0.92281 19.9466   1
  17   5  -4-15.1641 49.9588   1
   5 -17   4 12.0108 19.0899   1
   5 -17   2 42.7951 22.0829   1
   5  17  -2 29.4877 29.3465   1
  -5 -17  -2 0.79619 24.7927   1
  -5  17   0 69.8770 27.6425   1
   5 -17   0 112.717 30.4921   1
   5  17   0 87.9378 32.8455   1
  -5 -17   0 29.2751 30.4621   1
  -5 -17   2 12.1855 29.5385   1
  -5  17  -2 24.3890 22.0359   1
  -5 -17   4 21.4869 20.3912   1
 -17  -5   4 44.5347 54.2753   1
  -5  17  -4 15.6267 20.3335   1
  17  -5  -6-18.0234 36.6475   1
 -17  -5   6-54.1852 33.9415   1
  -5 -17   6 10.6037 19.1529   1
   6  17  -5 16.2305 19.7568   1
  -6  17   5-7.23542 56.0523   1
  17   6  -5 2.30161 45.6213   1
   6 -17   5 19.7213 19.3566   1
   6 -17   3 13.3149 20.5278   1
   6  17  -3 50.2407 28.7379   1
   6 -17   1 87.8753 25.2431   1
  -6 -17  -1 32.2141 27.9911   1
   6  17  -1 2.67149 26.9978   1
   6  17   1 41.2596 48.0821   1
  -6  17  -1 13.9274 20.9666   1
  -6 -17   1-0.67061 24.3283   1
  -6 -17   3 16.5769 26.7690   1
  -6  17  -3 7.64938 18.5865   1
  -6 -17   5 45.7326 20.3141   1
   6 -17  -5 4.54069 18.4416   1
  -6  17  -5-4.44468 16.8413   1
 -17  -6   5-32.9351 43.8421   1
   7  17  -6 1.27002 19.5595   1
 -17   7   6-116.311 94.9313   1
  17   7  -6-12.9951 27.7221   1
   7 -17   6 7.13313 17.3850   1
   7 -17   4 9.07934 17.2621   1
   7  17  -4 22.8780 23.7688   1
  17   7  -4-83.9953 47.9429   1
   7 -17   2 96.7595 31.3315   1
   7  17  -2 52.1696 31.1433   1
   7  17   0 68.6166 35.4243   1
  -7 -17   0 63.9997 29.5943   1
  -7 -17   2 14.7680 25.6287   1
  -7  17  -2 50.5411 24.7187   1
  -7 -17   4 12.0024 24.0638   1
 -17  -7   4 57.9888 56.8829   1
  -7  17  -4 23.9792 18.3056   1
  -7 -17   6-3.69499 18.8270   1
  17  -7  -6-6.85243 35.9354   1
  -7  17  -6-10.3371 19.2775   1
 -17  -7   6 66.5114 31.7686   1
   8 -17   5 16.5208 16.3239   1
   8  17  -5-10.1520 23.6973   1
  17   8  -5 72.2350 41.9538   1
  17   8  -3 42.3775 64.9397   1
   8 -17   3 3.87331 20.4467   1
   8  17  -3-0.93130 21.4550   1
  -8 -17  -1 39.9558 29.5231   1
   8  17  -1-13.1088 26.6749   1
   8 -17   1 67.9877 29.9174   1
   8  17   1 18.5316 81.2307   1
  -8  17  -1 28.1558 22.0191   1
  -8 -17   1 28.0812 28.1286   1
  -8 -17   3 2.95209 23.7838   1
  -8  17  -3 39.7562 23.1241   1
 -17  -8   3 64.2342 52.9804   1
  -8 -17   5-8.17903 22.0122   1
 -17  -8   5 38.6593 33.3543   1
  -8  17  -5 11.1256 16.0913   1
   9 -17   6-15.0427 17.5097   1
 -17   9   6-153.943 187.234   1
   9  17  -4-4.30935 20.0124   1
  17   9  -4-26.0648 51.0548   1
   9 -17   4-10.2311 20.4913   1
   9 -17   2-8.93986 20.9524   1
   9  17  -2-28.9123 28.9699   1
   9  17   0 1.53986 56.4654   1
  -9 -17   0 20.9018 33.5605   1
  -9  17  -2 5.25464 21.4013   1
  -9 -17   2 73.6045 30.1408   1
  -9 -17   4 40.1515 22.5007   1
  -9  17  -4-2.07767 18.6381   1
 -17  -9   4-40.8184 50.8415   1
 -17  -9   6 27.3758 29.4044   1
  -9  17  -6 27.2380 18.6977   1
  10  17  -5 1.21768 20.3739   1
  10 -17   5-1.27389 19.7067   1
  17  10  -5-29.7766 33.9210   1
  17  10  -3 15.0279 52.1744   1
  10 -17   3-12.6200 20.0772   1
  10  17  -3-1.21143 26.3833   1
  10  17  -1-32.2854 34.6654   1
 -10 -17   1 19.0378 26.4321   1
 -10  17  -3-16.4637 19.1102   1
 -17 -10   3 3.51353 43.6888   1
 -10 -17   3-26.8216 24.7002   1
 -10 -17   5-15.5327 21.5438   1
 -10  17  -5-29.4849 19.6166   1
 -17 -10   5 3.18926 28.2197   1
  11 -17   4-23.5349 20.2619   1
  17  11  -4 87.8780 51.2977   1
  11  17  -4-40.5548 25.0884   1
  11  17  -2 3.36237 26.9511   1
  11  17   0 38.2960 58.8024   1
 -11 -17   0 5.66487 29.6029   1
 -11 -17   2 7.34467 22.6126   1
 -11  17  -2-13.7786 19.9453   1
 -17 -11   4 51.3661 39.5115   1
 -11 -17   4-22.4517 20.9185   1
 -11  17  -4 5.85905 16.5952   1
  12 -17   5 1.16458 17.9264   1
  17  12  -5-40.1228 31.8242   1
  12  17  -5 2.64674 21.8781   1
  12 -17   3-8.70489 22.5913   1
  17  12  -3 23.4400 47.9415   1
  12  17  -3 37.6005 25.4074   1
  12  17  -1 24.3794 54.7364   1
 -12 -17   1-13.3038 37.0179   1
 -17 -12   3 64.6727 48.7308   1
 -12  17  -3-19.3861 20.1024   1
 -12 -17   3 17.6791 21.4266   1
 -17 -12   5-43.3806 28.3908   1
 -12  17  -5 19.2743 19.2330   1
 -12 -17   5 15.3587 19.2657   1
  17  13  -4-67.7940 42.4348   1
  13 -17   4-11.1470 20.2838   1
  13  17  -4 7.70312 23.0697   1
  17  13  -2-2.96256 73.3622   1
  13  17  -2 1.57605 33.5163   1
 -13 -17   0 38.6711 36.3638   1
 -17 -13   2 1.63464 42.2113   1
 -13 -17   2 73.8896 30.8408   1
 -17 -13   4 36.1612 35.5790   1
 -13 -17   4-24.9043 25.4555   1
 -13  17  -4-17.7746 18.8406   1
  17  14  -3 36.6070 55.6269   1
  14  17  -3-1.41203 28.4352   1
  14  17  -1 19.3252 54.7416   1
 -14 -17   1 19.5749 34.8946   1
 -17 -14   3-2.09343 45.6501   1
 -14 -17   3 35.0414 26.5428   1
  17  15  -4 5.87365 33.7593   1
  15  17  -4 39.0543 26.9980   1
  17  15  -2-20.8399 60.3833   1
  15  17  -2-22.5164 54.6005   1
 -17 -15   2 27.1380 34.5933   1
 -15 -17   2-1.68380 36.6504   1
 -15  17  -4 7.61622 19.0789   1
 -17 -15   4 10.6754 28.1507   1
 -15 -17   4-26.5898 24.0606   1
  17  16  -3 34.6955 50.1001   1
  16  17  -3 20.9224 39.3173   1
  16  17  -1-68.6523 87.6456   1
 -16 -17   1 8.28184 32.5732   1
 -17 -16   3-1.79240 36.4092   1
 -16 -17   3-8.63589 27.7368   1
  17  17  -2 2.52185 53.1206   1
 -17 -17   2 5.77694 40.3640   1
   0  18   0 67.3676 20.0948   1
   0 -18   0-9.44031 17.8742   1
   0  18   2 25.6030 11.3401   1
   0  18  -2 42.3740 22.9438   1
   0 -18   2-10.4690 21.2410   1
   0 -18  -2 19.8857 10.4551   1
   0 -18  -4 8.15087 4.92242   1
   0  18   4 7.45988 4.20724   1
   0  18  -4 38.9678 19.5727   1
   0 -18   4-11.7187 17.9749   1
  18   0  -6-9.12185 42.8366   1
 -18   0   6-3.03484 61.5828   1
   0  18  -6-2.41070 17.9002   1
   0 -18   6 13.1325 19.1547   1
 -18   1   5-152.040 77.7753   1
  18   1  -5-7.55783 41.9297   1
   1 -18   3 29.4530 18.9597   1
   1  18  -3 32.8891 18.2100   1
  -1 -18  -3 2.40877 3.74533   1
   1 -18   1 84.2386 24.7712   1
  -1  18   1 34.2811 20.5293   1
  -1 -18  -1 51.6405 20.2201   1
   1  18  -1 59.4457 24.8266   1
   1 -18  -1 102.631 24.0425   1
   1  18   1 48.6418 22.5916   1
  -1 -18   1 43.4204 25.0714   1
  -1  18  -1 60.4860 26.5155   1
   1  18   3-0.20603 12.8750   1
  -1 -18   3 3.54373 16.8057   1
  -1  18  -3 24.3122 19.4733   1
   1 -18  -5-6.23868 10.6436   1
   1  18   5 10.2931 7.41161   1
  18  -1  -5-6.01342 45.8340   1
 -18  -1   5 17.9221 56.5000   1
  -1 -18   5 2.05051 15.9034   1
  -1  18  -5 19.4209 17.1772   1
   2 -18   6 11.1307 16.7379   1
 -18   2   6-36.7434 67.3681   1
  18   2  -6-14.2551 45.6178   1
   2  18  -6-7.85087 16.8196   1
   2 -18   4 44.7515 19.0795   1
  -2  18   4 34.7960 25.7338   1
   2  18  -4-8.32278 18.9459   1
  -2 -18  -2 28.1823 13.6059   1
   2 -18   2 60.3822 21.0729   1
  -2  18   2 1.15604 10.8114   1
   2  18  -2 14.1929 21.7999   1
   2  18   0 36.3895 24.0820   1
  -2  18   0 60.7256 26.4230   1
  -2 -18   0 59.8354 24.5661   1
   2 -18   0 86.5749 25.9489   1
  -2  18  -2 30.4228 22.4190   1
   2 -18  -2 35.4988 13.9883   1
  -2 -18   2 1.41568 22.7396   1
   2  18   2 28.2082 14.5872   1
  -2  18  -4 28.2680 18.4105   1
  -2 -18   4 2.70424 17.7847   1
  18  -2  -6-28.9856 36.7019   1
 -18  -2   6-26.1870 50.6978   1
  -2 -18   6 11.3850 16.5870   1
  -2  18  -6-1.14786 17.4006   1
   3 -18   5 9.59455 16.3899   1
  -3 -18  -5 3.93003 8.60695   1
 -18   3   5-73.4689 112.449   1
  18   3  -5 1.92129 42.1205   1
   3  18  -5-17.8632 18.8313   1
  -3  18   5-13.0682 12.9744   1
   3 -18   3-6.01086 20.2722   1
   3  18  -3 29.9316 19.4250   1
  -3 -18  -1 66.9955 23.4675   1
  -3  18   1 45.9694 19.4207   1
   3  18  -1 38.7550 23.9602   1
   3 -18   1 17.5512 23.2474   1
  -3 -18   1 26.0329 25.2371   1
  -3  18  -1 52.1667 25.4436   1
   3 -18  -1 46.0636 20.4216   1
   3  18   1 55.6444 21.1971   1
  -3  18  -3 20.7240 18.7097   1
  -3 -18   3-15.9100 19.7027   1
  -3  18  -5-11.0481 16.8681   1
 -18  -3   5 10.0620 56.6756   1
  -3 -18   5-13.1801 17.9541   1
   3  18   5 8.79891 6.98261   1
   4 -18   6 1.19693 17.7254   1
   4  18  -6-14.2847 17.1283   1
 -18   4   6-12.9823 66.6526   1
  18   4  -6 9.00874 41.1313   1
   4  18  -4 14.6444 19.3250   1
   4 -18   4 9.28573 19.3768   1
  18   4  -4-2.23918 54.1838   1
   4  18  -2 26.9683 21.4140   1
  -4 -18  -2-22.5225 16.7617   1
   4 -18   2 35.5235 20.4161   1
   4  18   0 31.4376 20.7788   1
  -4 -18   0 22.5862 23.8211   1
  -4  18   0-27.8777 19.0502   1
   4 -18   0 62.5851 22.0758   1
  -4 -18   2-7.41958 21.7262   1
   4  18   2 16.4553 42.8540   1
  -4  18  -2 9.90227 21.4568   1
  -4  18  -4 3.95129 18.0687   1
 -18  -4   4-11.9808 58.9018   1
  -4 -18   4-19.0262 19.6613   1
  -4  18  -6-8.13574 18.4757   1
  18  -4  -6 15.8738 37.8057   1
  -4 -18   6 28.4153 19.8878   1
 -18  -4   6 48.0286 41.7995   1
   5  18  -5 46.4579 20.7671   1
   5 -18   5 24.8706 18.2423   1
  18   5  -5-33.6045 49.5099   1
  -5  18   5-37.2657 43.8074   1
   5  18  -3 28.2158 19.5530   1
   5 -18   3-26.5190 19.1453   1
   5  18  -1 10.5713 22.0847   1
   5 -18   1 3.25534 20.6879   1
  -5 -18  -1-31.9564 18.9466   1
  -5 -18   1-14.1080 26.9743   1
  -5  18  -1 36.4126 17.9455   1
   5  18   1 10.6444 23.7079   1
  -5 -18   3 6.95307 20.4016   1
  -5  18  -3-10.3824 19.8744   1
  -5  18  -5 19.4244 18.9691   1
  -5 -18   5 2.18288 18.0997   1
 -18  -5   5 15.9663 54.6306   1
   6  18  -6-3.65004 19.1118   1
 -18   6   6 83.1373 95.3066   1
   6 -18   6 12.5687 19.3934   1
  18   6  -6-3.84710 32.3608   1
   6  18  -4 19.5046 21.1763   1
  18   6  -4-39.5071 50.8135   1
   6 -18   4-31.2315 18.4512   1
   6  18  -2 89.6141 31.0314   1
   6 -18   2 47.6830 27.9607   1
   6 -18   0 32.6124 23.2341   1
  -6  18   0 18.9656 17.4929   1
   6  18   0 13.8763 24.5848   1
  -6 -18   0 15.0280 24.9868   1
  -6  18  -2 25.6400 23.6531   1
  -6 -18   2 144.231 33.2496   1
  -6 -18   4 4.11996 18.6803   1
 -18  -6   4 20.3300 48.5827   1
  -6  18  -4-26.0091 19.6838   1
  -6 -18   6 14.3169 20.2625   1
  18  -6  -6 14.7717 36.4213   1
  -6  18  -6-14.6019 21.2319   1
 -18  -6   6-39.2900 35.6715   1
   7  18  -5 8.61185 20.0280   1
  18   7  -5-4.97301 49.8754   1
   7 -18   5 6.27017 16.3544   1
   7  18  -3-3.02421 21.7303   1
   7 -18   3 12.4132 18.1704   1
  -7 -18  -1-19.9563 27.1969   1
   7 -18   1 4.26811 20.2288   1
   7  18  -1 11.1784 26.6394   1
  -7  18  -1 32.6174 18.9631   1
   7  18   1-16.3899 53.7774   1
  -7 -18   1 5.94415 22.2089   1
  -7  18  -3 34.2817 17.9630   1
  -7 -18   3-8.46166 27.9849   1
  -7 -18   5-7.02591 18.5749   1
 -18  -7   5-54.3150 47.3335   1
  -7  18  -5-4.54308 18.0707   1
   8  18  -4-17.4444 21.6115   1
   8 -18   4-0.91268 15.1096   1
  18   8  -4 94.0798 45.9448   1
   8 -18   2-11.2978 19.4354   1
   8  18  -2 4.40685 21.8622   1
   8  18   0 7.07743 29.2818   1
  -8 -18   0-31.6967 24.4990   1
  -8  18  -2 21.0439 18.2118   1
  -8 -18   2 5.12378 20.7212   1
  -8  18  -4-8.27874 15.7651   1
  -8 -18   4-4.16849 22.9735   1
 -18  -8   4 43.8071 50.0674   1
   9  18  -5-42.1812 24.2497   1
  18   9  -5-65.7139 45.0123   1
  18   9  -3 71.3131 63.8170   1
   9  18  -3-22.2025 20.9691   1
   9 -18   3 39.9150 19.3470   1
  -9 -18  -1-26.0175 26.3776   1
   9  18  -1 16.9012 24.3612   1
  -9 -18   1 10.1356 20.9694   1
  -9  18  -1 6.63814 18.6882   1
 -18  -9   3-43.4912 50.5819   1
  -9  18  -3-8.24824 19.8858   1
  -9 -18   3-25.3486 22.3130   1
  -9  18  -5 10.6272 17.0484   1
  -9 -18   5 12.5501 25.7373   1
 -18  -9   5-1.92693 35.5096   1
  18  10  -4-2.32010 47.0652   1
  10 -18   4 22.2796 18.6516   1
  10  18  -4 5.54299 19.0862   1
  10 -18   2 6.25675 21.9460   1
  10  18  -2 6.97465 22.6806   1
  10  18   0 164.934 61.0002   1
 -10 -18   0 26.0433 36.2674   1
 -10  18  -2 11.1013 16.1760   1
 -10 -18   2 21.1252 24.6703   1
 -18 -10   4 7.18135 50.0793   1
 -10  18  -4 16.6201 17.8867   1
 -10 -18   4 12.8023 18.9671   1
  18  11  -5 13.9931 35.5454   1
  11 -18   5-11.1055 17.9603   1
  11  18  -5-15.2095 21.9121   1
  11 -18   3-25.5244 19.9224   1
  18  11  -3-28.9920 56.1548   1
  11  18  -3-30.1356 28.0101   1
  11  18  -1-2.75968 34.3480   1
 -11 -18   1 12.3721 25.0150   1
 -18 -11   3 24.6986 41.1107   1
 -11  18  -3 0.91920 16.7946   1
 -11 -18   3 36.8824 26.4348   1
 -11 -18   5 1.30574 21.1339   1
 -11  18  -5 23.2037 20.8196   1
 -18 -11   5-1.72230 31.9380   1
  18  12  -4 53.2818 49.8317   1
  12 -18   4 16.1907 20.0167   1
  12  18  -4-9.00609 26.5317   1
  12  18  -2 47.0176 30.8593   1
  12  18   0 28.9817 66.4763   1
 -12 -18   0 3.07614 29.0434   1
 -12 -18   2-22.5349 23.7159   1
 -12  18  -4 10.3718 17.2447   1
 -18 -12   4 47.8947 45.2511   1
 -12 -18   4 2.67041 23.6450   1
  18  13  -3-49.8289 50.6535   1
  13  18  -3 15.1338 23.0149   1
  13  18  -1-17.9450 51.3148   1
 -13 -18   1-50.9717 41.8057   1
 -18 -13   3-11.8081 41.4778   1
 -13  18  -3 6.41826 17.7065   1
 -13 -18   3-32.8735 24.5737   1
  18  14  -4 67.5412 45.5480   1
  14 -18   4 12.6585 24.6438   1
  14  18  -4 7.99264 23.4341   1
  14  18  -2 30.3745 40.0101   1
 -14 -18   0-19.4370 32.4170   1
 -18 -14   2 53.1171 38.9381   1
 -14 -18   2-2.48442 25.8381   1
 -14  18  -4 3.13471 17.0306   1
 -18 -14   4-19.9254 32.7532   1
 -14 -18   4 38.0881 26.2484   1
  18  15  -3-10.3927 55.6336   1
  15  18  -3 7.88834 30.7078   1
  15  18  -1-17.7048 59.2099   1
 -15 -18   1-15.6200 32.2233   1
 -18 -15   3-4.41330 45.7160   1
 -15 -18   3-19.7181 25.4167   1
  18  16  -2 21.0855 64.0569   1
  16  18  -2-10.7382 54.2248   1
 -18 -16   2 15.8488 36.6864   1
 -16 -18   2 52.3570 39.0388   1
 -17 -18   1-42.5460 35.0620   1
   0  19   1 16.3350 13.0065   1
   0  19  -1 18.3391 18.1992   1
   0 -19   1-18.2521 17.2597   1
   0 -19  -1-2.19331 11.9092   1
   0 -19  -3-1.46073 2.96229   1
   0  19   3 8.30276 3.36055   1
   0  19  -3 33.0749 18.8207   1
   0 -19   3-4.00524 16.5621   1
  19   0  -5 69.7672 51.9639   1
 -19   0   5-6.43590 72.3704   1
   0  19  -5-20.9640 18.6285   1
   0 -19   5-4.19124 17.5196   1
  19   1  -6 35.0392 41.5848   1
 -19   1   6-34.7266 65.4912   1
   1  19  -6 15.4348 16.0474   1
   1 -19   6-7.01189 17.4044   1
  -1 -19  -4 3.15733 2.50616   1
  -1  19   4 0.11046 4.74342   1
   1  19  -4-8.19339 14.1143   1
   1 -19   4 4.62755 15.3682   1
   1 -19   2 7.91739 16.6481   1
  -1  19   2 21.8850 9.62657   1
  -1 -19  -2 14.7496 9.86086   1
   1  19  -2-1.92460 16.2147   1
  -1  19   0 7.76364 14.7668   1
   1 -19   0-6.77777 15.4326   1
   1  19   0 11.2148 15.6572   1
  -1 -19   0 5.94566 13.4798   1
   1  19   2 11.4295 8.98250   1
   1 -19  -2-2.32810 8.60598   1
  -1 -19   2 32.3145 16.9165   1
  -1  19  -2 7.53168 17.9392   1
  -1 -19   4-9.28906 16.5699   1
  -1  19  -4-12.0124 16.4538   1
  19  -1  -6-42.7269 36.9605   1
 -19  -1   6 93.0061 65.8476   1
  -1 -19   6-2.33457 18.3598   1
  -1  19  -6 1.15719 17.3684   1
   2 -19   5 2.02271 15.5121   1
  19   2  -5 66.0697 45.6924   1
   2  19  -5 12.8015 16.0321   1
   2 -19   3 16.1775 16.9606   1
   2  19  -3 12.5943 16.6798   1
  -2 -19  -3 8.11876 7.48760   1
   2 -19   1-6.13516 19.0044   1
  -2 -19  -1 21.4199 15.4797   1
   2  19  -1 21.4637 18.4829   1
  -2  19   1 36.3622 14.6892   1
  -2  19  -1 38.0304 17.6166   1
   2  19   1 15.9419 13.6401   1
  -2 -19   1 43.5857 19.2107   1
   2 -19  -1-17.9742 12.2475   1
  -2  19  -3 18.8528 17.5042   1
  -2 -19   3 11.3413 17.1508   1
  -2  19  -5 33.5584 17.5827   1
 -19  -2   5 10.2404 55.5764   1
  -2 -19   5 17.0451 17.1770   1
 -19   3   6-39.1165 71.8098   1
  19   3  -6-71.1791 53.2479   1
   3 -19   4 23.1809 17.2394   1
   3  19  -4 3.82213 17.1613   1
   3  19  -2 13.2104 17.8781   1
   3 -19   2 18.6466 18.9529   1
  -3  19   2 13.2216 10.0216   1
  -3 -19  -2 7.48953 13.0180   1
   3  19   0 19.3085 19.8896   1
  -3 -19   0 28.2519 18.2377   1
  -3  19   0 46.2672 18.5071   1
   3 -19   0 29.9773 17.5056   1
  -3  19  -2 8.25287 17.7436   1
  -3 -19   2-13.4093 19.1752   1
   3  19   2 4.83241 12.9364   1
  -3  19  -4 4.72863 16.9719   1
  -3 -19   4-7.02856 18.2918   1
  19  -3  -6-43.9723 39.0572   1
 -19  -3   6 49.7037 53.6525   1
   4 -19   5-25.9728 20.7346   1
   4  19  -5 6.34968 18.7461   1
  19   4  -5-53.6336 41.9914   1
   4  19  -3 11.8634 18.5701   1
   4 -19   3 28.1146 19.0734   1
   4  19  -1-19.3712 21.6328   1
   4 -19   1 15.4832 16.6900   1
  -4  19   1 6.60075 11.4540   1
  -4 -19  -1-0.83257 14.9923   1
  -4 -19   1 12.4166 18.7521   1
   4 -19  -1 23.1995 15.2183   1
  -4  19  -1 1.15395 15.9136   1
   4  19   1-39.1513 18.4929   1
  -4  19  -3 1.87396 19.3068   1
  -4 -19   3 3.45516 18.2837   1
  -4  19  -5 17.6060 17.5156   1
 -19  -4   5 55.5004 55.2260   1
  -4 -19   5 17.9718 19.5460   1
   5  19  -4-0.98332 15.9699   1
  19   5  -4 51.7675 56.2311   1
   5 -19   4 11.5658 17.4175   1
   5  19  -2 11.4285 22.2938   1
  -5 -19  -2 8.70646 21.0497   1
   5 -19   2 6.29224 16.4301   1
   5 -19   0 6.40045 16.1090   1
  -5  19   0 4.58586 14.9509   1
   5  19   0-11.3288 18.0566   1
  -5 -19   0 15.5693 18.1571   1
  -5 -19   2-21.5792 20.0956   1
   5  19   2-39.3266 42.5222   1
  -5 -19   4-13.8255 20.2335   1
 -19  -5   4-121.975 62.9103   1
   6  19  -5-9.90859 16.7795   1
  19   6  -5-48.8045 46.5730   1
   6 -19   5-9.54210 18.5034   1
   6  19  -3 36.9754 22.9599   1
   6 -19   3-6.59633 16.0861   1
  -6 -19  -1 1.98080 16.8395   1
   6 -19   1 7.02637 17.7702   1
   6  19  -1 1.38871 18.9722   1
  -6 -19   1-4.43519 20.0218   1
  -6  19  -1 17.4908 18.4189   1
   6  19   1-22.6293 23.7363   1
  -6 -19   3 28.7795 21.2401   1
  -6  19  -3 12.4279 16.5835   1
  -6 -19   5 49.0582 21.5852   1
  -6  19  -5 11.6410 18.7488   1
 -19  -6   5-11.1967 54.4451   1
   7  19  -4-6.28367 21.6723   1
  19   7  -4-32.1929 50.7262   1
   7 -19   4 5.69840 14.8892   1
   7 -19   2 21.8159 20.0943   1
   7  19  -2 3.35081 18.9739   1
  -7  19   0 7.66321 15.6940   1
   7  19   0-2.01926 20.4138   1
  -7 -19   0 29.1067 21.2442   1
  -7 -19   2-23.4528 21.1555   1
  -7  19  -2 32.1170 18.6923   1
  -7 -19   4 2.36532 20.9812   1
 -19  -7   4-14.8862 47.2641   1
  -7  19  -4 15.2701 16.6873   1
   8  19  -5 18.5415 23.0553   1
  19   8  -5 34.8672 49.3818   1
   8 -19   5 21.4956 17.9512   1
   8  19  -3-24.4223 20.7339   1
   8 -19   3-5.19187 19.7634   1
   8 -19   1 45.3506 22.3297   1
  -8 -19  -1 27.4881 29.5422   1
   8  19  -1 12.3649 24.0382   1
   8  19   1 9.24673 50.4047   1
  -8  19  -1 23.6384 18.5057   1
  -8 -19   1 46.0557 26.1158   1
  -8 -19   3 21.0430 20.7987   1
  -8  19  -3 5.43537 16.2991   1
  -8 -19   5-2.67216 20.6231   1
 -19  -8   5-18.2312 49.8594   1
  -8  19  -5-5.40175 16.2607   1
   9  19  -4-6.83468 19.2774   1
   9 -19   4 8.97005 18.2277   1
  19   9  -4-26.2418 44.1717   1
   9 -19   2 29.7640 21.0592   1
   9  19  -2 37.4251 26.7836   1
   9  19   0 27.1246 33.2375   1
  -9 -19   0 3.77237 20.2233   1
  -9  19  -2-0.77178 15.3524   1
  -9 -19   2 0.94893 20.9595   1
  -9 -19   4 1.27002 21.7234   1
  -9  19  -4 2.07591 16.8371   1
 -19  -9   4-2.29816 48.6070   1
  10 -19   3-0.99652 18.4686   1
  10  19  -3 34.8718 23.3102   1
 -10 -19  -1 12.8030 25.4467   1
  10  19  -1-38.8554 27.4500   1
 -10 -19   1 0.85757 20.3907   1
 -19 -10   3-18.5357 47.2024   1
 -10 -19   3 49.9614 21.9190   1
 -10  19  -3-0.92716 17.4436   1
  11 -19   4-9.80793 17.3749   1
  19  11  -4 48.1707 48.2331   1
  11  19  -4 31.8171 21.8431   1
  11 -19   2 3.66254 23.3401   1
  11  19  -2 19.7077 23.6630   1
  11  19   0 23.3220 49.1880   1
 -11 -19   0-3.72388 32.0236   1
 -11 -19   2 38.1520 22.3556   1
 -11  19  -2 11.6421 18.4937   1
 -19 -11   4 90.4986 52.8195   1
 -11  19  -4 5.50263 19.1461   1
 -11 -19   4 63.0250 23.7047   1
  19  12  -3 5.39533 54.3753   1
  12  19  -3 31.1560 22.3538   1
  12 -19   3 1.19064 20.1593   1
  12  19  -1-13.6125 39.6053   1
 -12 -19   1 3.15270 23.4892   1
 -12  19  -3 5.68294 16.5205   1
 -19 -12   3 66.4719 40.5281   1
 -12 -19   3 10.7848 24.5427   1
  13  19  -2-13.9873 29.1339   1
  13  19   0 39.6748 79.3361   1
 -13 -19   0-36.9496 28.2915   1
 -13 -19   2 51.0647 28.0233   1
  19  14  -3 88.2746 48.6026   1
  14  19  -3-38.7744 25.8541   1
  14  19  -1 46.7570 54.6794   1
 -14 -19   1-19.2344 36.3145   1
 -19 -14   3 39.2134 45.5303   1
 -14 -19   3 17.5011 21.9400   1
 -14  19  -3 16.2597 19.8996   1
  15  19  -2 39.2264 48.4956   1
 -19 -15   2 8.94457 41.0492   1
 -15 -19   2 27.2430 29.1438   1
  16  19  -1-53.9936 67.7862   1
 -16 -19   1-12.4188 29.9705   1
   0  20   0 7.32152 14.4933   1
   0 -20   0 7.75758 13.3796   1
   0  20   2 12.1180 8.77672   1
   0  20  -2 5.96412 17.7612   1
   0 -20   2 18.2056 15.8279   1
   0 -20  -2 3.27110 7.44252   1
   0  20  -4-7.00999 16.8082   1
   0 -20   4 18.0070 16.0198   1
   1  20  -5 9.44979 14.8948   1
   1 -20   5-12.7950 16.2554   1
   1 -20   3-5.75291 15.1495   1
  -1 -20  -3 3.43957 4.44509   1
   1  20  -3 11.6182 15.4212   1
  -1  20   3 1.08112 4.82331   1
   1 -20   1 15.0645 14.5706   1
  -1  20   1 27.7663 11.9971   1
  -1 -20  -1-9.14018 11.2596   1
   1  20  -1 35.9814 15.3704   1
   1 -20  -1 20.2476 13.4017   1
   1  20   1 34.1583 13.4684   1
  -1 -20   1 29.8889 15.7732   1
  -1  20  -1 10.6254 16.1274   1
  -1 -20   3-2.24969 14.0591   1
   1  20   3 1.01884 4.70771   1
  -1  20  -3-11.5630 15.7529   1
 -20  -1   5 6.63402 71.7807   1
  -1 -20   5 13.9252 16.8250   1
  -1  20  -5-5.30202 16.2789   1
   2 -20   4-1.84696 16.1614   1
   2  20  -4 37.8698 17.0428   1
  -2 -20  -2 18.2678 11.8439   1
   2 -20   2 15.3103 17.5345   1
   2  20  -2 14.6872 17.0527   1
  -2  20   2 31.5070 10.2712   1
  -2  20   0 7.65827 13.8079   1
   2  20   0 15.4541 13.7767   1
   2 -20   0-15.4452 13.9549   1
  -2 -20   0-2.00227 14.7045   1
  -2  20  -2-0.69796 15.2938   1
   2 -20  -2 8.77839 9.78411   1
  -2 -20   2 11.1741 16.0241   1
   2  20   2 12.0994 10.1443   1
  -2  20  -4-2.79908 15.0244   1
  -2 -20   4 1.82908 14.4449   1
   3 -20   5 6.69079 17.0307   1
  20   3  -5-71.5140 47.3596   1
   3  20  -5 16.7294 16.6244   1
   3 -20   3 19.5700 17.1266   1
  -3 -20  -3 20.5089 14.4366   1
   3  20  -3 11.1763 15.8972   1
  -3 -20  -1-2.88325 14.5888   1
   3  20  -1-26.4672 16.3086   1
   3 -20   1 4.62147 15.9628   1
  -3  20   1-1.04067 10.6461   1
   3  20   1-5.20855 14.1314   1
   3 -20  -1-25.9790 14.4317   1
  -3  20  -1 20.4846 17.1781   1
  -3 -20   1-26.5120 16.5657   1
  -3  20  -3 10.5001 17.4576   1
  -3 -20   3-2.70121 16.5783   1
  -3  20  -5 22.1450 19.2259   1
 -20  -3   5-34.6440 57.2096   1
  -3 -20   5 38.4794 19.4124   1
   4 -20   4-15.1855 18.5877   1
   4  20  -4 25.1095 17.3448   1
   4  20  -2-2.95074 16.1351   1
   4 -20   2 16.9248 16.6556   1
  -4 -20  -2 23.6456 12.5207   1
   4  20   0 23.9393 17.0497   1
  -4 -20   0-12.4112 18.0165   1
   4 -20   0-6.40376 14.2597   1
  -4  20   0 0.47846 12.7521   1
  -4 -20   2-4.75252 18.0435   1
  -4  20  -2-3.15266 16.4227   1
   4  20   2-9.48295 17.2984   1
  -4  20  -4 59.4568 21.4122   1
  -4 -20   4 11.3546 19.4576   1
   5  20  -5 22.1348 19.0538   1
   5 -20   5-1.12955 17.2529   1
  20   5  -5-8.59321 40.9580   1
   5  20  -3-5.35098 16.4030   1
   5 -20   3-12.2382 16.6025   1
   5  20  -1 17.5034 20.5360   1
   5 -20   1 9.29574 15.3574   1
  -5  20   1 12.7962 11.8237   1
  -5 -20  -1 10.7211 17.6385   1
  -5 -20   1 13.7701 20.8402   1
   5 -20  -1 8.03528 17.4286   1
   5  20   1 3.11429 16.1230   1
  -5  20  -1 9.04934 14.7206   1
  -5 -20   3-10.2866 17.6088   1
  -5  20  -3-15.3079 17.4925   1
  -5  20  -5-2.39689 16.9618   1
  -5 -20   5-13.6736 18.8388   1
 -20  -5   5-48.2939 51.2092   1
   6  20  -4-1.07086 17.0189   1
   6 -20   4-5.03056 16.1089   1
   6  20  -2-21.1423 20.9192   1
   6 -20   2 11.4149 15.1461   1
  -6 -20  -2-41.7187 22.6900   1
  -6  20   0-6.68169 12.6202   1
   6 -20   0-5.56773 15.8343   1
   6  20   0-22.4118 20.7494   1
  -6 -20   0 26.1566 16.8259   1
  -6 -20   2 38.3454 23.2695   1
   6  20   2 6.40808 57.9248   1
  -6  20  -2 3.64026 14.5215   1
  -6 -20   4 16.9281 18.0943   1
 -20  -6   4-10.2984 60.1005   1
  -6  20  -4 47.1668 20.0153   1
   7  20  -5 17.0174 20.6774   1
  20   7  -5 13.1608 40.4685   1
   7 -20   5 9.79168 16.3192   1
   7  20  -3 14.6426 21.1766   1
   7 -20   3 29.9182 16.2629   1
   7 -20   1 33.5740 17.4240   1
  -7 -20  -1 14.4996 17.1432   1
   7  20  -1-1.56352 18.3264   1
   7  20   1 14.6118 29.0359   1
  -7  20  -1 11.8361 15.2407   1
  -7 -20   1 14.4584 18.0932   1
  -7 -20   3-13.3108 24.1148   1
  -7  20  -3-10.2335 14.7797   1
  -7 -20   5-20.3474 19.0915   1
 -20  -7   5 11.1529 53.5360   1
  -7  20  -5 20.1683 18.4140   1
   8  20  -4 9.04254 21.9660   1
   8 -20   4-22.5083 17.0742   1
  20   8  -4-40.3352 50.6056   1
   8 -20   2-6.94289 16.6473   1
   8  20  -2-0.90976 18.2730   1
   8  20   0 38.7536 23.5719   1
  -8 -20   0 17.7128 19.3034   1
  -8  20  -2 22.5438 18.8602   1
  -8 -20   2 39.8760 21.7851   1
  -8 -20   4-53.8992 25.8053   1
 -20  -8   4-35.3969 49.3207   1
   9 -20   3 1.02676 18.4848   1
   9  20  -3-16.1946 18.8372   1
  -9 -20  -1-8.92600 28.1705   1
   9  20  -1 24.8089 20.3538   1
   9 -20   1-1.01545 20.8590   1
  -9  20  -1-5.87287 14.5732   1
   9  20   1 41.2032 51.1259   1
  -9 -20   1-16.9152 21.9919   1
  -9 -20   3-24.6547 20.3175   1
  -9  20  -3-14.5396 19.0410   1
  20  10  -4 7.17475 46.4222   1
  10 -20   4 15.7976 19.0190   1
  10  20  -4-1.16854 19.6250   1
  10 -20   2 2.78856 16.5820   1
  10  20  -2-26.5187 24.5942   1
  10  20   0-9.83499 40.7144   1
 -10 -20   0 0.86397 21.4838   1
 -10  20  -2 5.75947 16.0785   1
 -10 -20   2-19.6900 23.5135   1
 -10 -20   4-8.67772 20.5381   1
 -10  20  -4-6.75801 16.3481   1
 -20 -10   4 46.1671 41.4265   1
  11 -20   3 5.45612 17.6874   1
  11  20  -3 1.38886 24.2210   1
 -11 -20  -1-5.30083 24.2752   1
  11  20  -1 27.9086 25.7306   1
 -11 -20   1 0.96511 21.3453   1
 -11  20  -3 16.9196 15.7841   1
 -20 -11   3-6.48682 46.7924   1
 -11 -20   3-20.9382 22.7348   1
  12  20  -2 8.75591 26.2345   1
  12  20   0 10.3728 48.6779   1
 -12 -20   0-6.73185 32.6675   1
 -12  20  -2 14.6322 18.4827   1
 -12 -20   2-12.4188 20.5263   1
  13 -20   3 18.0832 23.6217   1
  20  13  -3 6.10359 59.4456   1
  13  20  -3 5.02537 22.3483   1
  13  20  -1-29.7345 45.2169   1
 -13 -20   1 57.5739 31.0068   1
 -20 -13   3-3.84600 39.0173   1
 -13  20  -3 2.06500 15.9426   1
 -13 -20   3-1.30261 23.3290   1
  14  20  -2 1.59614 31.3568   1
  14  20   0 67.4894 95.8151   1
 -14 -20   0-6.77266 25.8309   1
 -14 -20   2 15.5710 23.8337   1
  15  20  -1-30.0067 57.1608   1
 -15 -20   1 61.4803 40.8348   1
   0  21   1 7.68130 11.0817   1
   0  21  -1 7.71223 14.9364   1
   0 -21   1-1.81598 13.3573   1
   0 -21  -1 8.63586 9.92920   1
   0 -21  -3 6.67129 4.65438   1
   0  21   3 10.8159 5.09191   1
   0  21  -3 9.89302 16.2255   1
   0 -21   3-19.4883 16.3864   1
   0  21  -5-3.46399 17.6924   1
   0 -21   5 1.09439 16.5037   1
   1  21  -4-6.88862 14.4555   1
   1 -21   4 3.89040 15.2196   1
   1 -21   2 7.76159 13.8270   1
  -1  21   2 1.87698 8.18532   1
  -1 -21  -2 1.93977 7.77450   1
   1  21  -2 8.91133 13.6268   1
   1 -21   0-0.96680 12.1440   1
   1  21   0 21.7982 13.0483   1
  -1 -21   0 13.0770 11.8832   1
  -1  21   0 5.28828 11.8070   1
   1  21   2-11.0675 8.19624   1
   1 -21  -2 17.6689 7.93790   1
  -1 -21   2-5.30028 13.6978   1
  -1  21  -2 13.2292 14.5899   1
  -1 -21   4 24.3720 16.9668   1
  -1  21  -4 19.4792 16.8494   1
   2 -21   5 19.0261 16.8685   1
   2  21  -5-18.9271 18.1484   1
   2 -21   3-13.7069 15.8547   1
   2  21  -3 7.09468 15.2197   1
  -2 -21  -3 6.14672 6.67631   1
   2 -21   1 14.9534 14.5732   1
  -2 -21  -1 11.7801 11.7880   1
  -2  21   1 21.6434 12.0093   1
   2  21  -1 10.0200 14.1653   1
  -2  21  -1-3.12420 14.0319   1
   2  21   1 29.0723 11.7851   1
  -2 -21   1-1.31690 14.8509   1
   2 -21  -1 7.67776 10.3727   1
  -2  21  -3 13.3648 15.7420   1
   2  21   3-3.79604 10.0433   1
  -2 -21   3-0.85511 14.8682   1
 -21  -2   5-75.7120 77.4561   1
  -2 -21   5 28.7948 18.9246   1
  -2  21  -5 36.2905 20.0039   1
   3 -21   4 1.01518 16.1563   1
   3  21  -4-12.0105 18.3714   1
   3 -21   2-3.31938 15.5016   1
   3  21  -2 28.8220 15.5222   1
  -3  21   2 3.92431 7.95218   1
  -3 -21  -2 6.27151 10.7743   1
   3  21   0-2.08840 13.3170   1
  -3 -21   0 7.19174 14.2594   1
  -3  21   0 9.03069 14.3874   1
   3 -21   0 28.1234 12.8325   1
  -3  21  -2 13.6987 15.8585   1
  -3 -21   2 19.0263 16.1221   1
   3 -21  -2 7.07473 11.8801   1
   3  21   2 8.80474 12.7983   1
  -3  21  -4 19.1376 16.7940   1
  -3 -21   4-6.31621 16.9591   1
   4  21  -3-18.4896 17.3923   1
  -4 -21  -3 13.1318 11.4677   1
   4 -21   3-3.57958 15.1432   1
  -4 -21  -1 23.2008 14.4238   1
   4  21  -1 4.12087 15.1617   1
  -4  21   1 2.64337 11.3229   1
   4 -21   1 0.60527 12.6449   1
  -4 -21   1 6.87737 14.8116   1
  -4  21  -1 12.1812 14.7101   1
   4  21   1 6.73682 12.9866   1
   4 -21  -1-6.34697 11.7468   1
  -4  21  -3 6.69398 16.8552   1
  -4 -21   3 0.91097 15.6734   1
   5  21  -4-1.02685 17.0852   1
   5 -21   4 35.0926 18.9514   1
   5  21  -2 4.36305 17.3336   1
  -5 -21  -2-2.04554 12.6124   1
   5 -21   2 2.91687 14.4410   1
  -5 -21   0 14.4411 16.7913   1
  -5  21   0-10.2611 12.8225   1
   5 -21   0-5.49894 13.3842   1
   5  21   0 23.9601 15.1936   1
  -5 -21   2-11.8855 17.1683   1
   5  21   2 21.2278 26.0412   1
  -5  21  -2-3.13524 15.2471   1
  -5 -21   4-1.11473 18.7355   1
  -5  21  -4 28.3310 17.9670   1
   6  21  -3-15.2692 20.2521   1
   6 -21   3-17.9112 15.1822   1
   6  21  -1 8.27949 16.8598   1
   6 -21   1 20.9487 17.2394   1
  -6 -21  -1-16.3323 16.7181   1
  -6  21   1 20.7469 12.2772   1
  -6 -21   1 21.2655 19.3581   1
  -6  21  -1 6.12982 14.3800   1
   6  21   1 8.79009 17.4608   1
  -6 -21   3 50.6668 18.2038   1
  -6  21  -3-13.7206 16.9667   1
   7  21  -4-21.2860 21.3694   1
   7 -21   4 11.7167 15.5740   1
   7  21  -2 15.2170 17.7853   1
   7 -21   2-0.93934 17.8614   1
  -7 -21  -2 25.4478 20.3338   1
   7 -21   0 0.79700 18.0895   1
  -7  21   0 12.0065 12.3520   1
   7  21   0 3.93300 18.8496   1
  -7 -21   0-0.80558 19.2185   1
  -7 -21   2 19.4668 21.9843   1
  -7  21  -2-0.72960 13.6005   1
   7  21   2 11.5703 91.2696   1
  -7 -21   4-3.54139 18.8813   1
 -21  -7   4-32.2038 57.4584   1
  -7  21  -4 2.09144 17.0858   1
   8  21  -3-15.8042 20.0230   1
   8 -21   3-5.13644 17.5019   1
   8 -21   1-4.03211 17.1483   1
   8  21  -1-13.3506 22.0795   1
  -8  21  -1 6.11656 14.3763   1
   8  21   1-2.87874 37.3835   1
  -8 -21   1 6.80877 17.8673   1
  -8 -21   3-33.7978 22.9568   1
  -8  21  -3-13.5700 15.5398   1
   9  21  -4-9.59007 20.0057   1
   9 -21   4-4.64047 20.0839   1
  21   9  -4-41.9522 52.7676   1
   9 -21   2-7.58337 17.0611   1
   9  21  -2-9.52895 21.0513   1
   9  21   0-3.00002 23.4468   1
  -9 -21   0-24.9732 18.9276   1
  -9  21  -2 7.47794 14.6215   1
  -9 -21   2-9.91786 18.3643   1
  -9 -21   4 9.94195 23.5721   1
  -9  21  -4 2.99197 15.3714   1
 -21  -9   4-94.1133 52.0904   1
  10 -21   3 6.08871 16.2162   1
  10  21  -3 15.7580 19.7173   1
 -10 -21  -1 1.04145 26.7321   1
  10  21  -1 2.02651 20.8681   1
 -10  21  -1-15.9069 17.1130   1
  10  21   1-39.1709 61.8848   1
 -10 -21   1-6.33044 20.0237   1
 -10  21  -3-12.9939 16.6689   1
 -10 -21   3-4.48584 20.2080   1
  11 -21   2 5.92820 21.4832   1
  11  21  -2 4.46535 20.6822   1
  11  21   0 26.6681 45.7875   1
 -11 -21   0-13.2716 23.8907   1
 -11  21  -2 22.4698 15.5627   1
 -11 -21   2 22.1998 25.0206   1
 -12 -21  -1-42.1521 28.3294   1
  12  21  -1-45.2726 32.8278   1
 -12 -21   1 20.4424 21.8583   1
  13  21  -2-42.5942 30.7293   1
  13  21   0 43.8843 58.4706   1
 -13 -21   0 23.4219 32.7293   1
 -13 -21   2-20.1190 23.2981   1
  14  21  -1-35.8832 55.5932   1
 -14 -21   1 1.40561 27.9632   1
   0  22   0 16.1796 13.1764   1
   0 -22   0 8.03810 12.5516   1
   0  22   2 12.8432 8.78612   1
   0  22  -2 14.3468 15.7295   1
   0 -22   2-2.23913 13.6792   1
   0 -22  -2 1.24812 7.21513   1
   0  22  -4 9.47770 17.3455   1
   0 -22   4-18.8924 16.8654   1
   1 -22   3 26.9346 15.2354   1
   1  22  -3-6.21614 14.3298   1
  -1  22   1-1.90609 9.45708   1
   1 -22   1 27.1581 12.9782   1
   1  22  -1 2.46701 12.3674   1
  -1 -22  -1-0.69771 8.72417   1
   1 -22  -1 29.1316 12.0155   1
   1  22   1 20.1728 11.4549   1
  -1 -22   1 1.72399 12.4561   1
  -1  22  -1 8.89364 14.1002   1
  -1 -22   3 0.87825 15.0275   1
  -1  22  -3 21.9028 15.7593   1
   2 -22   4-6.78815 15.5459   1
   2  22  -4 5.08996 15.8841   1
   2 -22   2 4.66924 14.2023   1
  -2 -22  -2 5.82354 8.63058   1
   2  22  -2 8.59734 14.9072   1
  -2  22   2-6.16861 7.58168   1
  -2  22   0-3.82024 12.1122   1
   2 -22   0-0.57521 12.9073   1
   2  22   0 14.8700 11.9628   1
  -2 -22   0-3.33613 12.5987   1
  -2  22  -2 2.21343 13.7603   1
   2  22   2-11.3057 10.5033   1
   2 -22  -2 3.82612 8.98530   1
  -2 -22   2 7.63601 14.8568   1
  -2  22  -4 14.0113 16.5610   1
  -2 -22   4 19.1683 15.7353   1
   3 -22   3 15.9866 16.1718   1
   3  22  -3-8.14951 16.0200   1
  -3 -22  -1 8.30316 11.9405   1
   3  22  -1 17.1187 14.4845   1
   3 -22   1 0.68596 13.5839   1
  -3  22   1-14.4969 9.66685   1
   3 -22  -1 4.72315 9.87407   1
   3  22   1 10.4760 13.4330   1
  -3  22  -1 11.3920 15.1550   1
  -3 -22   1 9.48257 14.6075   1
  -3  22  -3-25.9975 17.5578   1
  -3 -22   3-8.53992 16.2356   1
   4 -22   4 30.6130 18.7424   1
   4  22  -4-12.1125 16.0339   1
   4  22  -2-11.1456 15.3125   1
   4 -22   2 5.11607 16.2910   1
  -4  22   2-1.71504 7.43378   1
  -4 -22  -2 6.60592 12.3166   1
   4 -22   0 24.5826 11.8653   1
   4  22   0-3.65251 16.5213   1
  -4 -22   0 10.1748 14.6214   1
  -4  22   0 0.51514 11.6132   1
  -4 -22   2-6.10239 16.1758   1
  -4  22  -2-14.6244 15.7936   1
   4  22   2 2.50351 12.4240   1
  -4  22  -4 24.3683 18.6282   1
  -4 -22   4 38.9481 20.8589   1
   5  22  -3 0.91642 14.9862   1
   5 -22   3-20.0270 15.9668   1
  -5  22   1 0.85206 10.5908   1
   5 -22   1 24.0722 13.4204   1
   5  22  -1 7.27025 18.8187   1
  -5 -22  -1 31.1891 14.2968   1
  -5 -22   1-5.80438 16.3935   1
   5 -22  -1 8.35232 12.4008   1
   5  22   1-6.34060 15.6309   1
  -5  22  -1 15.5400 13.0470   1
  -5 -22   3 4.93812 17.0052   1
  -5  22  -3 6.83862 15.1349   1
   6  22  -4-20.4091 19.0160   1
   6 -22   4 23.1419 17.4925   1
   6 -22   2 14.6845 14.1968   1
   6  22  -2 31.5127 21.8606   1
  -6 -22  -2-5.96767 14.4149   1
   6 -22   0-1.30566 13.3364   1
  -6  22   0-6.53666 12.3967   1
   6  22   0 1.36460 15.1534   1
  -6 -22   0-9.51990 15.0459   1
  -6 -22   2 7.90641 18.5369   1
   6  22   2 38.9674 40.1357   1
  -6  22  -2 11.5840 13.9676   1
  -6 -22   4 3.38818 17.6053   1
  -6  22  -4 4.44478 17.0579   1
   7 -22   3-0.89491 14.9723   1
   7  22  -3-18.9650 24.6131   1
  -7 -22  -1 16.4769 14.1759   1
   7 -22   1-4.70824 14.7114   1
   7  22  -1 9.40847 16.4225   1
  -7 -22   1 7.50066 17.6181   1
  -7  22  -1 4.59391 15.1356   1
   7  22   1 33.6299 21.1306   1
  -7 -22   3 13.4169 21.6712   1
  -7  22  -3 6.18838 14.6510   1
  -8 -22  -2-1.90028 18.2798   1
   8 -22   2-14.0818 17.2738   1
   8  22  -2-3.73820 17.7194   1
  -8  22   0 17.8884 14.6399   1
   8  22   0 22.9143 19.1193   1
  -8 -22   0 22.5497 18.6402   1
  -8 -22   2-27.0046 21.0549   1
  -8  22  -2-9.34205 17.2558   1
   9 -22   3 1.12203 18.4092   1
   9  22  -3 1.07854 19.9370   1
   9 -22   1 6.71578 18.0313   1
  -9 -22  -1-22.0583 22.8869   1
   9  22  -1 20.2291 21.1080   1
   9  22   1 63.5125 50.4573   1
  -9  22  -1 5.10345 13.2829   1
  -9 -22   1 9.41003 21.0690   1
  -9 -22   3-2.33193 18.8196   1
  -9  22  -3 1.02669 16.2559   1
  10 -22   2 23.8289 18.7960   1
  10  22  -2 25.5803 24.4379   1
  10  22   0-52.7728 30.4641   1
 -10 -22   0-23.0631 22.2015   1
 -10  22  -2-10.1472 14.4058   1
 -10 -22   2-5.29299 20.3237   1
 -11 -22  -1-15.3059 25.9865   1
  11  22  -1 45.3607 26.6351   1
  11  22   1 44.9973 84.0238   1
 -11 -22   1 25.6039 20.8014   1
  12  22   0 27.0762 53.7606   1
 -12 -22   0-1.18393 25.7110   1
   0  23   1 0.87047 10.3559   1
   0  23  -1 6.94322 13.2300   1
   0 -23   1 13.6881 12.6325   1
   0 -23  -1-2.03244 9.47618   1
   0  23  -3-0.95132 16.0378   1
   0 -23   3 8.93834 14.8446   1
   1 -23   2 7.51653 12.7656   1
  -1  23   2-6.18497 8.17122   1
   1  23  -2-9.48988 13.4881   1
   1 -23   0 13.2791 12.3529   1
   1  23   0 28.8014 12.6902   1
  -1 -23   0 17.5007 11.9409   1
  -1  23   0 7.56095 13.0636   1
   1  23   2 1.77027 8.07085   1
  -1 -23   2 19.5279 14.6872   1
  -1  23  -2-1.57167 13.7650   1
   2 -23   3-0.86742 14.2673   1
   2  23  -3-14.9566 16.8509   1
   2 -23   1 17.5687 13.3374   1
  -2  23   1-2.90542 10.9861   1
  -2 -23  -1-0.90290 10.9190   1
   2  23  -1 15.4700 13.2348   1
  -2  23  -1 3.38664 12.9829   1
   2  23   1-7.28563 10.6915   1
   2 -23  -1-0.44321 10.3677   1
  -2 -23   1-4.87426 13.8282   1
  -2  23  -3 8.86088 14.7350   1
  -2 -23   3 1.74035 14.0818   1
  -3  23   2 6.10275 8.72729   1
   3 -23   2 22.0609 15.7129   1
   3  23  -2-7.83793 14.5543   1
   3  23   0 31.6322 12.2983   1
  -3 -23   0-14.7094 12.5728   1
  -3  23   0 15.5648 12.8947   1
   3 -23   0-15.6998 11.9825   1
  -3  23  -2-4.98637 13.8697   1
  -3 -23   2-13.4454 15.5219   1
   3  23   2-3.56070 9.84069   1
   3 -23  -2 22.2713 10.0729   1
   4  23  -3 11.6531 17.3394   1
   4 -23   3 27.3595 17.2767   1
  -4 -23  -1 23.9121 17.4325   1
  -4  23   1 21.0909 12.2649   1
   4  23  -1 31.7382 15.9363   1
   4 -23   1 5.96809 14.2671   1
  -4 -23   1 0.75160 14.8205   1
  -4  23  -1-0.76094 14.3493   1
   4 -23  -1 5.18000 12.1807   1
   4  23   1 7.62009 12.5049   1
  -4  23  -3-1.98068 15.5014   1
  -4 -23   3-2.97429 16.8971   1
   5  23  -2 8.76859 15.9530   1
   5 -23   2 7.90220 13.3020   1
   5  23   0 1.98346 13.8465   1
  -5  23   0 0.53004 10.4190   1
  -5 -23   0-7.70305 18.3623   1
   5 -23   0 16.1266 15.1081   1
  -5 -23   2-6.16718 15.6060   1
  -5  23  -2 4.32259 16.1886   1
   5  23   2-5.91325 17.0020   1
   6  23  -3 5.35906 18.5606   1
   6 -23   3-4.47013 14.4995   1
   6  23  -1-8.87301 15.5422   1
   6 -23   1-16.7972 16.5681   1
  -6  23   1-4.59498 10.1811   1
  -6 -23  -1 18.6009 17.2956   1
  -6  23  -1 2.67664 12.9336   1
  -6 -23   1-13.5812 21.5109   1
   6 -23  -1 9.23946 17.0492   1
   6  23   1-1.92135 15.3589   1
  -6 -23   3-13.3124 19.8183   1
  -6  23  -3-9.99507 16.4781   1
   7  23  -2 6.66345 17.3670   1
   7 -23   2 0.93263 16.1460   1
  -7  23   0-1.17959 11.8941   1
   7  23   0 1.82949 19.4584   1
   7 -23   0 3.72494 14.4429   1
  -7 -23   0-23.1733 15.6973   1
  -7  23  -2 16.6214 16.0276   1
  -7 -23   2 28.3139 23.8699   1
   7  23   2 65.3879 47.9034   1
   8 -23   1-5.24205 15.7553   1
  -8 -23  -1 8.24190 17.4062   1
   8  23  -1 16.2504 19.1142   1
   8  23   1-6.19178 24.5624   1
  -8  23  -1 3.68595 13.6992   1
  -8 -23   1-3.47240 16.6960   1
   9 -23   2 23.4911 16.2971   1
   9  23  -2-5.09804 18.7355   1
   9  23   0-8.97419 21.3008   1
  -9  23   0-2.82678 14.0945   1
  -9 -23   0 17.1808 16.4158   1
  -9  23  -2 14.4234 15.7113   1
  -9 -23   2-22.6824 18.9582   1
 -10 -23  -1 2.10185 24.6116   1
  10  23  -1 1.00796 19.9671   1
  10 -23   1-9.37028 21.1065   1
  10  23   1-70.5899 56.9488   1
 -10 -23   1 3.35896 20.6937   1
   0  24   0 2.95533 12.5618   1
   0 -24   0-16.6271 12.1221   1
   0  24  -2 13.5878 15.6636   1
   0 -24   2-3.96401 13.8669   1
   1 -24   1-6.49322 12.4632   1
   1  24  -1 8.32931 12.7428   1
  -1 -24  -1 0.39671 8.95361   1
  -1  24   1 16.8121 10.2085   1
   1  24   1-4.51550 10.2649   1
  -1 -24   1-18.4497 13.9311   1
  -1  24  -1-10.2938 12.8480   1
   2 -24   2-9.93304 14.6962   1
   2  24  -2 6.70244 14.6405   1
  -2  24   0-1.19032 12.1813   1
   2 -24   0 26.3882 13.4473   1
   2  24   0 9.22891 12.2760   1
  -2 -24   0 1.21710 12.8072   1
  -2  24  -2 1.57655 14.0155   1
  -2 -24   2 1.61771 14.3531   1
  -3 -24  -1 3.55274 11.9591   1
   3  24  -1 8.78380 14.7273   1
   3 -24   1 2.83739 13.0452   1
  -3  24   1 23.4910 11.3882   1
   3  24   1-7.77514 12.2704   1
  -3  24  -1 12.7817 13.9966   1
  -3 -24   1-2.24440 14.3408   1
   3 -24  -1 1.32427 10.2996   1
   4  24  -2-10.9643 15.5267   1
   4 -24   2-4.35766 15.0446   1
   4  24   0 3.57140 14.7093   1
  -4 -24   0-11.6690 13.5235   1
  -4  24   0 2.29968 11.2781   1
   4 -24   0 9.21400 12.0137   1
  -4  24  -2 12.2074 16.4432   1
  -4 -24   2 14.8175 16.3270   1
   5  24  -1 4.57710 17.4122   1
  -5  24   1-0.50044 10.7490   1
   5 -24   1 14.0291 13.3515   1
  -5 -24  -1 13.7491 13.6937   1
   5 -24  -1-7.09966 13.2195   1
  -5 -24   1-5.90253 16.1127   1
  -5  24  -1 10.5105 13.0946   1
   5  24   1 5.81865 14.1946   1
   6  24  -2-19.5148 21.1658   1
   6 -24   2 9.92062 14.6423   1
  -6 -24   0-3.05859 16.4831   1
  -6  24   0-8.27866 13.9384   1
   6 -24   0 7.99963 12.8675   1
   6  24   0 8.25761 14.7951   1
  -6 -24   2-0.99641 19.1460   1
  -6  24  -2 17.3541 15.0507   1
  -7  24   1-5.97377 11.5014   1
   7 -24   1-4.25042 15.0010   1
  -7 -24  -1-15.3529 16.5667   1
   7  24  -1 25.9617 16.8754   1
  -7 -24   1-9.20368 17.9411   1
  -7  24  -1-3.96881 15.2061   1
   7  24   1 37.0682 19.4298   1
  -8  24   0 7.01621 12.4000   1
   8  24   0-18.4084 19.0958   1
   8 -24   0 1.89366 17.9126   1
  -8 -24   0-10.2589 20.3188   1
   0  25  -1 30.6148 15.9012   1
   0 -25   1 3.49342 13.6404   1
   1 -25   0 4.63390 11.6703   1
   1  25   0-8.55038 12.0993   1
  -1 -25   0 8.77031 12.0764   1
  -1  25   0 25.4399 12.5460   1
   2 -25   1 0.72519 13.4116   1
   2  25  -1 18.3171 14.1877   1
  -2  25  -1 7.70629 13.5368   1
  -2 -25   1-2.15044 13.2200   1
   3  25   0 12.2171 13.4261   1
  -3  25   0 22.5562 14.3058   1
  -3 -25   0 24.7381 14.3321   1
   3 -25   0-6.91369 12.8630   1
   0   0   0    0.00    0.00   0

TITL COF-300-AR in I-42m
REM I-42m (#121 in standard setting)
CELL 0.02510  20.352361  20.352361   7.354676  90.0000  90.0000  90.0000
ZERR    7.00   0.004742   0.004742   0.001666   0.0000   0.0000   0.0000
LATT -2
SYMM -x,-y, z
SYMM  y,-x,-z
SYMM -y, x,-z
SYMM -x, y,-z
SYMM  x,-y,-z
SYMM -y,-x, z
SYMM  y, x, z
REM SFAC C H N O
REM ED SFAC according to UCLA
SFAC C 0.600 40.938 0.136 0.374 0.547 3.278 1.225 13.013 0 0 0.000 0.00 0.00 1.000
SFAC H 0.129 37.737 0.036 0.553 0.127 3.772 0.236 13.518 0 0 0.000 0.00 0.00 1.000
SFAC N 0.482 31.526 0.135 0.324 0.519 2.607 1.075 10.017 0 0 0.000 0.00 0.00 1.000
SFAC O 0.392 25.675 0.144 0.306 0.511 2.272 0.937 8.270 0 0 0.000 0.00 0.00 1.000
UNIT 77.00 70.00 7.00 7.00
REM  CrysAlisPro recorded range (K): Min=298.0; max=298.0; aver:298.0
TEMP 25
TREF
HKLF 4
END
;
_shelx_hkl_checksum                51201
_shelx_fab_file
;
0 0 4 -5.6075 -0.0000
0 0 8 0.9520 0.0000
0 1 1 -3.4635 0.0000
0 1 3 -0.1082 0.0000
0 1 5 1.7254 0.0000
0 1 7 0.6897 0.0000
0 1 9 0.0547 0.0000
0 2 0 57.1296 -0.0000
0 2 2 -1.2348 0.0000
0 2 4 -3.9210 -0.0000
0 2 6 -0.0197 -0.0000
0 2 8 0.5970 0.0000
0 3 1 -7.4277 0.0000
0 3 3 -1.1258 -0.0000
0 3 5 3.3515 0.0000
0 3 7 1.5573 0.0000
0 3 9 0.1024 0.0000
0 4 0 25.7195 -0.0000
0 4 2 -3.6247 0.0000
0 4 4 -1.1671 -0.0000
0 4 6 -0.4036 0.0000
0 4 8 0.0001 0.0000
0 5 1 -5.5892 0.0000
0 5 3 -2.8713 -0.0000
0 5 5 1.7958 0.0000
0 5 7 1.1470 -0.0000
0 5 9 0.0210 0.0000
0 6 0 3.4194 -0.0000
0 6 2 -3.6149 0.0000
0 6 4 -0.1090 -0.0000
0 6 6 -1.0309 0.0000
0 6 8 -0.1299 0.0000
0 7 1 -1.0048 -0.0000
0 7 3 -3.2014 -0.0000
0 7 5 -0.3838 -0.0000
0 7 7 -0.2774 -0.0000
0 8 0 1.6001 -0.0000
0 8 2 0.8630 0.0000
0 8 4 0.1782 -0.0000
0 8 6 -0.9755 0.0000
0 8 8 0.1645 -0.0000
0 9 1 1.2732 -0.0000
0 9 3 -1.3373 -0.0000
0 9 5 -0.3331 -0.0000
0 9 7 -1.3176 -0.0000
0 10 0 7.7065 -0.0000
0 10 2 6.0213 0.0000
0 10 4 1.0241 0.0000
0 10 6 -0.3571 0.0000
0 10 8 0.2766 -0.0000
0 11 1 0.2348 0.0000
0 11 3 0.5670 0.0000
0 11 5 1.1878 0.0000
0 11 7 -0.9959 0.0000
0 12 0 5.8661 -0.0000
0 12 2 6.2407 0.0000
0 12 4 1.4216 0.0000
0 12 6 -0.2336 0.0000
0 12 8 -0.0230 -0.0000
0 13 1 -0.9567 0.0000
0 13 3 0.3819 -0.0000
0 13 5 1.3761 0.0000
0 13 7 0.0543 -0.0000
0 14 0 -1.9590 0.0000
0 14 2 2.0131 -0.0000
0 14 4 0.9227 0.0000
0 14 6 -0.3885 -0.0000
0 15 1 -0.4901 -0.0000
0 15 3 -1.1848 -0.0000
0 15 5 -0.2911 0.0000
0 15 7 0.5932 -0.0000
0 16 0 -4.4380 0.0000
0 16 2 -1.4225 -0.0000
0 16 4 0.8373 0.0000
0 16 6 0.1557 0.0000
0 17 1 -0.0790 -0.0000
0 17 3 -1.9132 0.0000
0 17 5 -1.8354 -0.0000
0 18 0 -0.5044 0.0000
0 18 2 -1.6477 -0.0000
0 18 4 1.3461 0.0000
0 18 6 0.8830 0.0000
0 19 1 -0.8828 -0.0000
0 19 3 -0.9864 0.0000
0 19 5 -1.9824 -0.0000
0 20 0 2.2065 -0.0000
0 20 2 -0.2703 0.0000
0 20 4 1.1643 -0.0000
0 21 1 -1.1897 -0.0000
0 21 3 0.4275 -0.0000
0 21 5 -1.1929 -0.0000
0 22 0 1.2294 0.0000
0 22 2 0.9296 -0.0000
0 22 4 0.1903 -0.0000
0 23 1 0.1529 0.0000
0 23 3 0.8536 -0.0000
0 24 0 0.0079 0.0000
0 24 2 1.1296 -0.0000
0 25 1 1.4574 -0.0000
1 1 2 -0.0673 0.0000
1 1 4 2.4263 0.0000
1 1 6 0.7551 0.0000
1 1 8 -0.8255 0.0000
1 2 1 0.0465 -0.0000
1 2 3 1.8436 0.0000
1 2 5 -4.1797 -0.0000
1 2 7 1.2840 0.0000
1 2 9 0.4430 0.0000
1 3 2 0.7990 0.0000
1 3 4 0.7946 0.0000
1 3 6 1.7476 0.0000
1 3 8 -0.5825 0.0000
1 4 1 -2.1525 0.0000
1 4 3 3.0830 0.0000
1 4 5 -3.7681 0.0000
1 4 7 0.8137 0.0000
1 4 9 0.2053 0.0000
1 5 2 -0.7351 0.0000
1 5 4 -3.2683 -0.0000
1 5 6 1.4217 0.0000
1 5 8 -0.1199 -0.0000
1 6 1 -2.9414 0.0000
1 6 3 0.7152 -0.0000
1 6 5 -1.4786 0.0000
1 6 7 0.0880 -0.0000
1 7 2 -4.7916 -0.0000
1 7 4 -6.1510 -0.0000
1 7 6 0.6019 -0.0000
1 7 8 0.1203 -0.0000
1 8 1 -3.6741 0.0000
1 8 3 -3.8401 -0.0000
1 8 5 0.4802 0.0000
1 8 7 -0.0568 0.0000
1 9 2 -6.4584 -0.0000
1 9 4 -3.6604 -0.0000
1 9 6 0.5986 -0.0000
1 9 8 -0.1094 -0.0000
1 10 1 -3.2196 -0.0000
1 10 3 -5.0060 -0.0000
1 10 5 1.3219 0.0000
1 10 7 0.1138 0.0000
1 11 2 -2.9886 0.0000
1 11 4 1.7995 0.0000
1 11 6 1.2235 0.0000
1 11 8 -0.2935 -0.0000
1 12 1 -1.1642 -0.0000
1 12 3 -1.9325 0.0000
1 12 5 1.1672 0.0000
1 12 7 0.1234 0.0000
1 13 2 1.7849 0.0000
1 13 4 3.9297 0.0000
1 13 6 1.2350 0.0000
1 14 1 0.4760 0.0000
1 14 3 0.4849 0.0000
1 14 5 0.4030 0.0000
1 14 7 0.1869 0.0000
1 15 2 2.8634 -0.0000
1 15 4 1.5783 0.0000
1 15 6 0.5274 -0.0000
1 16 1 1.0001 0.0000
1 16 3 0.2028 -0.0000
1 16 5 -0.0718 0.0000
1 16 7 0.4191 0.0000
1 17 2 0.5449 -0.0000
1 17 4 -0.7318 0.0000
1 17 6 0.1569 -0.0000
1 18 1 1.4910 0.0000
1 18 3 -0.2260 -0.0000
1 18 5 0.1253 -0.0000
1 19 2 -1.3439 -0.0000
1 19 4 -0.4472 0.0000
1 19 6 0.3306 -0.0000
1 20 1 1.7108 -0.0000
1 20 3 0.2378 0.0000
1 20 5 0.2087 -0.0000
1 21 2 -1.1028 -0.0000
1 21 4 0.5260 -0.0000
1 22 1 0.8432 0.0000
1 22 3 0.2959 0.0000
1 23 2 -0.1326 0.0000
1 24 1 -0.1926 0.0000
2 1 1 4.0251 -0.0000
2 1 3 1.4827 -0.0000
2 1 5 1.2940 -0.0000
2 1 7 0.5008 0.0000
2 1 9 -0.5159 -0.0000
2 2 0 -46.3445 0.0000
2 2 2 -2.1035 0.0000
2 2 4 2.4750 -0.0000
2 2 6 -0.0981 0.0000
2 2 8 -0.3127 0.0000
2 3 1 8.0075 -0.0000
2 3 3 1.8144 -0.0000
2 3 5 -0.3847 -0.0000
2 3 7 -0.1972 0.0000
2 3 9 -0.5451 -0.0000
2 4 0 -22.2145 0.0000
2 4 2 -1.7048 0.0000
2 4 4 0.9014 0.0000
2 4 6 -0.1433 0.0000
2 4 8 -0.0390 0.0000
2 5 1 8.1292 0.0000
2 5 3 2.3896 -0.0000
2 5 5 -0.6551 0.0000
2 5 7 -0.2235 0.0000
2 6 0 -4.1576 0.0000
2 6 2 -2.7419 0.0000
2 6 4 1.0210 0.0000
2 6 6 0.1547 0.0000
2 6 8 -0.0486 0.0000
2 7 1 4.8270 0.0000
2 7 3 2.3402 0.0000
2 7 5 -0.5971 -0.0000
2 7 7 0.7228 0.0000
2 8 0 -2.5848 0.0000
2 8 2 -5.9801 0.0000
2 8 4 1.0258 0.0000
2 8 6 0.4710 0.0000
2 8 8 -0.0868 0.0000
2 9 1 2.5850 -0.0000
2 9 3 1.7699 0.0000
2 9 5 -0.5008 -0.0000
2 9 7 1.7615 0.0000
2 10 0 -7.9917 0.0000
2 10 2 -7.9499 -0.0000
2 10 4 0.1130 -0.0000
2 10 6 0.5940 0.0000
2 10 8 -0.0241 0.0000
2 11 1 3.2403 -0.0000
2 11 3 0.9279 -0.0000
2 11 5 -0.3435 0.0000
2 11 7 1.5765 -0.0000
2 12 0 -6.4872 0.0000
2 12 2 -5.6081 0.0000
2 12 4 0.0456 0.0000
2 12 6 0.8093 0.0000
2 12 8 0.0681 0.0000
2 13 1 3.6000 -0.0000
2 13 3 -0.0673 0.0000
2 13 5 -0.3473 -0.0000
2 13 7 0.2400 -0.0000
2 14 0 0.7164 0.0000
2 14 2 -1.3023 0.0000
2 14 4 0.9599 -0.0000
2 14 6 0.8504 0.0000
2 15 1 1.5167 -0.0000
2 15 3 -0.5309 0.0000
2 15 5 -0.4367 -0.0000
2 15 7 -0.8050 0.0000
2 16 0 3.5497 -0.0000
2 16 2 0.9150 0.0000
2 16 4 0.8863 -0.0000
2 16 6 0.1970 -0.0000
2 17 1 -0.4970 0.0000
2 17 3 -0.0016 -0.0000
2 17 5 -0.1803 0.0000
2 18 0 0.7935 0.0000
2 18 2 0.6746 -0.0000
2 18 4 -0.3190 -0.0000
2 18 6 -0.5530 -0.0000
2 19 1 -0.2551 -0.0000
2 19 3 0.6000 -0.0000
2 19 5 0.3988 0.0000
2 20 0 -1.0051 0.0000
2 20 2 -0.3413 -0.0000
2 20 4 -0.8451 0.0000
2 21 1 0.3098 -0.0000
2 21 3 0.3050 -0.0000
2 21 5 0.6484 -0.0000
2 22 0 -0.0326 -0.0000
2 22 2 -1.3167 0.0000
2 22 4 -0.2153 0.0000
2 23 1 -0.7310 -0.0000
2 23 3 -0.1973 0.0000
2 24 0 0.5238 -0.0000
2 24 2 -1.4316 0.0000
2 25 1 -1.7480 0.0000
3 1 2 0.7298 -0.0000
3 1 4 -1.6298 0.0000
3 1 6 -1.5476 -0.0000
3 1 8 0.5917 0.0000
3 2 1 -1.4481 0.0000
3 2 3 -1.4803 -0.0000
3 2 5 5.1963 0.0000
3 2 7 -1.6552 -0.0000
3 2 9 -0.4055 -0.0000
3 3 2 -0.0707 -0.0000
3 3 4 -1.1010 -0.0000
3 3 6 -3.5240 -0.0000
3 3 8 0.3672 0.0000
3 4 1 2.2149 -0.0000
3 4 3 -5.6094 -0.0000
3 4 5 4.4435 0.0000
3 4 7 -0.5500 -0.0000
3 4 9 -0.2753 -0.0000
3 5 2 0.6471 0.0000
3 5 4 2.6349 -0.0000
3 5 6 -3.1209 -0.0000
3 5 8 -0.0174 0.0000
3 6 1 0.7150 -0.0000
3 6 3 -6.6658 -0.0000
3 6 5 1.9675 0.0000
3 6 7 0.4835 0.0000
3 7 2 2.9145 0.0000
3 7 4 5.6852 0.0000
3 7 6 -1.7229 0.0000
3 7 8 -0.1245 0.0000
3 8 1 -2.3093 -0.0000
3 8 3 -3.2555 0.0000
3 8 5 -0.4847 -0.0000
3 8 7 0.5106 0.0000
3 9 2 3.8563 0.0000
3 9 4 3.6189 0.0000
3 9 6 -1.0231 0.0000
3 9 8 0.2502 0.0000
3 10 1 -3.3258 -0.0000
3 10 3 -0.0095 0.0000
3 10 5 -1.8372 -0.0000
3 10 7 0.0870 -0.0000
3 11 2 1.5317 0.0000
3 11 4 -1.1980 -0.0000
3 11 6 -1.1696 -0.0000
3 11 8 0.5062 0.0000
3 12 1 -2.0679 0.0000
3 12 3 0.2120 -0.0000
3 12 5 -1.7792 0.0000
3 12 7 0.1173 -0.0000
3 13 2 -2.2100 0.0000
3 13 4 -2.9064 -0.0000
3 13 6 -1.1493 -0.0000
3 14 1 -0.4132 0.0000
3 14 3 -0.2722 0.0000
3 14 5 -1.0378 0.0000
3 14 7 0.3742 -0.0000
3 15 2 -3.7081 0.0000
3 15 4 -0.6962 0.0000
3 15 6 -0.5056 0.0000
3 16 1 -0.2343 -0.0000
3 16 3 0.1540 0.0000
3 16 5 -0.8792 -0.0000
3 16 7 0.2305 -0.0000
3 17 2 -1.9153 0.0000
3 17 4 1.2339 -0.0000
3 17 6 0.0995 0.0000
3 18 1 -1.2084 -0.0000
3 18 3 0.1767 0.0000
3 18 5 -1.2445 -0.0000
3 19 2 0.5201 0.0000
3 19 4 0.7350 -0.0000
3 19 6 0.1058 0.0000
3 20 1 -1.4417 0.0000
3 20 3 -0.4285 0.0000
3 20 5 -0.9233 0.0000
3 21 2 0.9881 0.0000
3 21 4 -0.3382 0.0000
3 22 1 -0.6074 -0.0000
3 22 3 -0.3774 -0.0000
3 23 2 0.0595 -0.0000
3 24 1 -0.0393 -0.0000
4 1 1 -1.1552 0.0000
4 1 3 -1.7673 -0.0000
4 1 5 -2.2921 0.0000
4 1 7 -1.2640 -0.0000
4 1 9 0.1740 0.0000
4 2 0 23.4764 -0.0000
4 2 2 6.4940 -0.0000
4 2 4 0.2467 -0.0000
4 2 6 0.7465 -0.0000
4 2 8 -0.3534 -0.0000
4 3 1 -2.1014 0.0000
4 3 3 -2.1873 0.0000
4 3 5 -1.5961 0.0000
4 3 7 -1.2873 -0.0000
4 3 9 0.2245 0.0000
4 4 0 14.7723 -0.0000
4 4 2 5.0359 -0.0000
4 4 4 0.3873 -0.0000
4 4 6 1.1409 -0.0000
4 4 8 -0.3654 -0.0000
4 5 1 -4.2474 0.0000
4 5 3 -1.8955 -0.0000
4 5 5 -0.4632 0.0000
4 5 7 -0.8715 -0.0000
4 6 0 4.5778 -0.0000
4 6 2 2.5171 -0.0000
4 6 4 -1.5911 -0.0000
4 6 6 1.1666 -0.0000
4 6 8 -0.2003 -0.0000
4 7 1 -5.0415 0.0000
4 7 3 -0.9684 0.0000
4 7 5 0.9502 0.0000
4 7 7 -0.9234 -0.0000
4 8 0 0.4934 -0.0000
4 8 2 2.3463 -0.0000
4 8 4 -2.7978 -0.0000
4 8 6 0.6736 -0.0000
4 8 8 -0.3854 -0.0000
4 9 1 -4.6029 0.0000
4 9 3 -1.1444 -0.0000
4 9 5 0.8019 0.0000
4 9 7 -1.5228 -0.0000
4 10 0 2.2340 -0.0000
4 10 2 3.0797 -0.0000
4 10 4 -2.2166 0.0000
4 10 6 0.0265 -0.0000
4 10 8 -0.5952 0.0000
4 11 1 -4.2281 0.0000
4 11 3 -1.3475 -0.0000
4 11 5 -0.4084 -0.0000
4 11 7 -1.5269 0.0000
4 12 0 2.7077 -0.0000
4 12 2 2.2686 0.0000
4 12 4 -2.0582 -0.0000
4 12 6 -0.4779 -0.0000
4 13 1 -3.0470 0.0000
4 13 3 0.3268 0.0000
4 13 5 -0.1997 -0.0000
4 13 7 -0.4748 0.0000
4 14 0 -0.0757 -0.0000
4 14 2 1.1525 0.0000
4 14 4 -2.8962 0.0000
4 14 6 -0.6526 -0.0000
4 15 1 -0.2450 0.0000
4 15 3 2.1253 -0.0000
4 15 5 1.5568 0.0000
4 15 7 0.5578 0.0000
4 16 0 -1.6414 -0.0000
4 16 2 1.3601 0.0000
4 16 4 -2.7753 0.0000
4 16 6 -0.4127 -0.0000
4 17 1 1.9887 -0.0000
4 17 3 1.2737 -0.0000
4 17 5 2.4031 -0.0000
4 18 0 -0.5515 -0.0000
4 18 2 1.6832 0.0000
4 18 4 -1.1897 -0.0000
4 18 6 -0.0837 -0.0000
4 19 1 1.6195 0.0000
4 19 3 -0.9403 -0.0000
4 19 5 1.3016 -0.0000
4 20 0 0.0787 -0.0000
4 20 2 1.2856 -0.0000
4 20 4 0.1780 -0.0000
4 21 1 0.3141 0.0000
4 21 3 -1.3734 0.0000
4 22 0 -0.6623 0.0000
4 22 2 1.1895 -0.0000
4 22 4 0.3267 -0.0000
4 23 1 0.4013 0.0000
4 23 3 -0.2083 -0.0000
4 24 0 -0.7731 0.0000
4 24 2 1.1900 -0.0000
5 1 2 1.9011 -0.0000
5 1 4 -0.9806 -0.0000
5 1 6 1.3552 -0.0000
5 1 8 -0.2006 0.0000
5 2 1 0.5387 -0.0000
5 2 3 -0.5171 -0.0000
5 2 5 -2.2292 0.0000
5 2 7 1.0969 -0.0000
5 3 2 1.2653 -0.0000
5 3 4 0.8158 0.0000
5 3 6 2.4937 0.0000
5 3 8 -0.1089 -0.0000
5 4 1 -0.1133 0.0000
5 4 3 5.4054 -0.0000
5 4 5 -1.8617 0.0000
5 4 7 0.3240 -0.0000
5 5 2 -1.7442 0.0000
5 5 4 -0.4710 0.0000
5 5 6 1.8905 -0.0000
5 5 8 0.1249 -0.0000
5 6 1 3.8166 0.0000
5 6 3 9.8893 -0.0000
5 6 5 -1.0283 0.0000
5 6 7 -0.3105 -0.0000
5 7 2 -4.3648 0.0000
5 7 4 -2.5024 0.0000
5 7 6 0.9111 -0.0000
5 7 8 0.0885 -0.0000
5 8 1 6.8143 -0.0000
5 8 3 8.8279 -0.0000
5 8 5 0.1467 0.0000
5 8 7 -0.3180 -0.0000
5 9 2 -4.3192 -0.0000
5 9 4 -1.9529 -0.0000
5 9 6 0.2388 -0.0000
5 9 8 -0.3377 -0.0000
5 10 1 5.4220 -0.0000
5 10 3 4.5925 -0.0000
5 10 5 1.1243 -0.0000
5 10 7 -0.0541 -0.0000
5 11 2 -1.6245 -0.0000
5 11 4 0.4283 0.0000
5 11 6 0.0513 -0.0000
5 11 8 -0.5262 -0.0000
5 12 1 1.4195 -0.0000
5 12 3 1.4648 -0.0000
5 12 5 1.0173 -0.0000
5 12 7 -0.0637 0.0000
5 13 2 2.1512 -0.0000
5 13 4 1.4614 -0.0000
5 13 6 0.3816 0.0000
5 14 1 -1.1771 0.0000
5 14 3 0.3221 -0.0000
5 14 5 0.3058 -0.0000
5 14 7 -0.2476 -0.0000
5 15 2 4.3708 -0.0000
5 15 4 0.3928 -0.0000
5 15 6 0.7141 -0.0000
5 16 1 -0.7571 0.0000
5 16 3 0.1504 -0.0000
5 16 5 0.4665 0.0000
5 17 2 3.2143 -0.0000
5 17 4 -0.7032 0.0000
5 17 6 0.5189 -0.0000
5 18 1 0.4842 -0.0000
5 18 3 0.4296 -0.0000
5 18 5 1.2869 -0.0000
5 19 2 0.3782 -0.0000
5 19 4 -0.5067 0.0000
5 20 1 0.2972 -0.0000
5 20 3 0.5605 -0.0000
5 20 5 1.1652 -0.0000
5 21 2 -0.7284 0.0000
5 21 4 0.1598 -0.0000
5 22 1 -0.3609 -0.0000
5 22 3 0.0132 0.0000
5 23 2 0.2095 -0.0000
5 24 1 0.0335 0.0000
6 1 1 0.4467 -0.0000
6 1 3 -0.7485 -0.0000
6 1 5 1.5958 -0.0000
6 1 7 1.2345 0.0000
6 2 0 -5.8818 0.0000
6 2 2 -7.9779 0.0000
6 2 4 -1.1103 0.0000
6 2 6 -1.3303 0.0000
6 2 8 0.5946 0.0000
6 3 1 -2.2951 -0.0000
6 3 3 1.1382 -0.0000
6 3 5 2.1689 0.0000
6 3 7 1.6842 -0.0000
6 4 0 -6.5765 0.0000
6 4 2 -3.9317 0.0000
6 4 4 -0.3018 0.0000
6 4 6 -1.5822 0.0000
6 4 8 0.5459 0.0000
6 5 1 -1.4317 -0.0000
6 5 3 0.9392 -0.0000
6 5 5 1.0804 -0.0000
6 5 7 1.0607 -0.0000
6 6 0 -1.0093 0.0000
6 6 2 3.7012 0.0000
6 6 4 2.5803 0.0000
6 6 6 -1.6366 0.0000
6 6 8 0.1840 -0.0000
6 7 1 1.3502 -0.0000
6 7 3 -0.8013 -0.0000
6 7 5 -0.8386 -0.0000
6 7 7 0.4339 0.0000
6 8 0 5.5517 -0.0000
6 8 2 6.4791 0.0000
6 8 4 4.2137 0.0000
6 8 6 -1.1218 0.0000
6 8 8 0.2720 -0.0000
6 9 1 2.6485 0.0000
6 9 3 -0.1879 -0.0000
6 9 5 -0.7815 -0.0000
6 9 7 0.4257 0.0000
6 10 0 6.0560 -0.0000
6 10 2 3.7673 0.0000
6 10 4 3.2598 0.0000
6 10 6 -0.3571 0.0000
6 10 8 0.5219 -0.0000
6 11 1 1.7952 0.0000
6 11 3 1.4563 -0.0000
6 11 5 0.7424 0.0000
6 11 7 0.4485 0.0000
6 12 0 2.0259 -0.0000
6 12 2 0.3276 -0.0000
6 12 4 2.0728 0.0000
6 12 6 0.0995 0.0000
6 13 1 -0.0625 -0.0000
6 13 3 0.3664 -0.0000
6 13 5 0.6468 0.0000
6 13 7 0.0657 -0.0000
6 14 0 -0.7316 0.0000
6 14 2 -1.8753 -0.0000
6 14 4 2.1991 -0.0000
6 14 6 0.2292 0.0000
6 15 1 -1.9662 0.0000
6 15 3 -1.8749 0.0000
6 15 5 -1.3698 0.0000
6 15 7 -0.2975 -0.0000
6 16 0 -0.8202 0.0000
6 16 2 -3.2653 -0.0000
6 16 4 2.3684 0.0000
6 16 6 0.3143 0.0000
6 17 1 -2.8729 0.0000
6 17 3 -1.1667 0.0000
6 17 5 -2.4991 0.0000
6 18 0 -0.4313 0.0000
6 18 2 -3.2067 -0.0000
6 18 4 1.3909 0.0000
6 18 6 0.3690 0.0000
6 19 1 -2.0142 0.0000
6 19 3 1.4928 0.0000
6 19 5 -1.4361 0.0000
6 20 0 -0.3813 0.0000
6 20 2 -1.7932 -0.0000
6 20 4 -0.0253 0.0000
6 21 1 -0.3776 -0.0000
6 21 3 2.0231 -0.0000
6 22 0 -0.0708 0.0000
6 22 2 -0.8052 -0.0000
6 22 4 -0.6311 0.0000
6 23 1 0.2798 -0.0000
6 23 3 0.2946 0.0000
6 24 0 0.2712 -0.0000
6 24 2 -0.6117 0.0000
7 1 2 -7.1478 0.0000
7 1 4 4.0983 0.0000
7 1 6 -0.6717 0.0000
7 1 8 0.0661 -0.0000
7 2 1 1.1879 -0.0000
7 2 3 2.0468 0.0000
7 2 5 -1.4987 -0.0000
7 2 7 0.1790 0.0000
7 3 2 -4.6327 0.0000
7 3 4 1.8796 -0.0000
7 3 6 -0.4283 -0.0000
7 3 8 0.1332 -0.0000
7 4 1 -0.9421 -0.0000
7 4 3 -1.8755 0.0000
7 4 5 -1.6112 -0.0000
7 4 7 0.2384 0.0000
7 5 2 1.5690 -0.0000
7 5 4 0.5155 -0.0000
7 5 6 0.2907 -0.0000
7 5 8 -0.0997 0.0000
7 6 1 -4.0126 0.0000
7 6 3 -5.8504 0.0000
7 6 5 -0.6335 -0.0000
7 6 7 0.1220 0.0000
7 7 2 5.4850 -0.0000
7 7 4 -0.2805 0.0000
7 7 6 0.4047 0.0000
7 7 8 -0.1980 0.0000
7 8 1 -4.0216 0.0000
7 8 3 -6.4649 0.0000
7 8 5 0.0296 -0.0000
7 8 7 -0.0646 0.0000
7 9 2 4.8095 0.0000
7 9 4 -0.5735 -0.0000
7 9 6 0.5082 0.0000
7 9 8 0.0571 0.0000
7 10 1 -1.2643 0.0000
7 10 3 -3.8868 0.0000
7 10 5 -0.1900 0.0000
7 10 7 -0.1295 0.0000
7 11 2 1.8022 0.0000
7 11 4 -0.4842 -0.0000
7 11 6 0.7189 0.0000
7 12 1 1.2055 0.0000
7 12 3 -1.0865 0.0000
7 12 5 -0.1968 0.0000
7 12 7 -0.1214 0.0000
7 13 2 -1.3351 0.0000
7 13 4 -0.4511 0.0000
7 13 6 0.1769 -0.0000
7 14 1 1.3196 -0.0000
7 14 3 -0.0974 0.0000
7 14 5 0.3131 0.0000
7 14 7 -0.1339 0.0000
7 15 2 -3.1175 0.0000
7 15 4 -0.4521 0.0000
7 15 6 -0.7874 -0.0000
7 16 1 -0.1329 -0.0000
7 16 3 -0.5982 0.0000
7 16 5 0.1861 0.0000
7 17 2 -2.1379 0.0000
7 17 4 -0.1985 -0.0000
7 17 6 -0.8692 0.0000
7 18 1 -0.6686 0.0000
7 18 3 -1.1751 0.0000
7 18 5 -0.6193 0.0000
7 19 2 0.4591 0.0000
7 19 4 0.0323 -0.0000
7 20 1 0.3758 0.0000
7 20 3 -0.9200 0.0000
7 20 5 -0.7243 0.0000
7 21 2 1.3080 0.0000
7 21 4 -0.1226 -0.0000
7 22 1 0.8883 0.0000
7 22 3 -0.0654 -0.0000
7 23 2 -0.1621 0.0000
7 24 1 -0.1710 0.0000
8 1 1 -3.8800 0.0000
8 1 3 4.6392 0.0000
8 1 5 -0.7452 0.0000
8 1 7 -0.6926 0.0000
8 2 0 2.1544 0.0000
8 2 2 3.8443 -0.0000
8 2 4 0.7582 -0.0000
8 2 6 0.7110 -0.0000
8 2 8 -0.3006 0.0000
8 3 1 0.7623 0.0000
8 3 3 1.6155 0.0000
8 3 5 -1.9233 0.0000
8 3 7 -0.8318 0.0000
8 4 0 2.4970 -0.0000
8 4 2 -0.3269 -0.0000
8 4 4 -0.1485 0.0000
8 4 6 0.6202 -0.0000
8 4 8 -0.3918 0.0000
8 5 1 3.6101 0.0000
8 5 3 1.2529 -0.0000
8 5 5 -1.2027 0.0000
8 5 7 -0.3676 0.0000
8 6 0 -1.9603 -0.0000
8 6 2 -8.4104 -0.0000
8 6 4 -2.1897 0.0000
8 6 6 0.8131 -0.0000
8 6 8 0.0399 0.0000
8 7 1 2.1305 -0.0000
8 7 3 2.4005 -0.0000
8 7 5 0.3997 0.0000
8 7 7 -0.0521 0.0000
8 8 0 -8.4636 0.0000
8 8 2 -10.2246 0.0000
8 8 4 -2.9272 0.0000
8 8 6 0.5696 -0.0000
8 8 8 0.2597 0.0000
8 9 1 0.0830 -0.0000
8 9 3 0.3864 0.0000
8 9 5 0.5258 0.0000
8 9 7 -0.0170 -0.0000
8 10 0 -9.5616 0.0000
8 10 2 -5.0833 0.0000
8 10 4 -1.2863 -0.0000
8 10 6 -0.1049 -0.0000
8 11 1 0.5920 -0.0000
8 11 3 -2.8715 0.0000
8 11 5 -0.6022 -0.0000
8 11 7 0.0699 -0.0000
8 12 0 -4.3597 0.0000
8 12 2 0.1169 -0.0000
8 12 4 0.6904 -0.0000
8 12 6 -0.4728 0.0000
8 13 1 2.2502 -0.0000
8 13 3 -2.3896 0.0000
8 13 5 -0.8910 -0.0000
8 13 7 0.1347 -0.0000
8 14 0 0.6613 -0.0000
8 14 2 2.1414 -0.0000
8 14 4 0.9213 -0.0000
8 14 6 -0.3723 0.0000
8 15 1 2.7676 -0.0000
8 15 3 0.5281 -0.0000
8 15 5 0.0540 -0.0000
8 16 0 1.4790 -0.0000
8 16 2 2.7183 0.0000
8 16 4 -0.0710 -0.0000
8 16 6 -0.2591 -0.0000
8 17 1 2.1882 -0.0000
8 17 3 0.9051 -0.0000
8 17 5 0.7095 -0.0000
8 18 0 0.5395 -0.0000
8 18 2 2.7602 0.0000
8 18 4 -0.5009 -0.0000
8 19 1 1.3740 -0.0000
8 19 3 -1.2273 -0.0000
8 19 5 0.2837 -0.0000
8 20 0 0.6713 -0.0000
8 20 2 1.8212 0.0000
8 20 4 0.1344 -0.0000
8 21 1 0.4708 -0.0000
8 21 3 -1.8976 0.0000
8 22 0 0.9642 -0.0000
8 22 2 0.5858 0.0000
8 23 1 -0.2626 0.0000
8 24 0 0.2292 -0.0000
9 1 2 8.8079 -0.0000
9 1 4 -3.9659 -0.0000
9 1 6 -0.0453 -0.0000
9 1 8 -0.2586 0.0000
9 2 1 -2.5789 -0.0000
9 2 3 -0.9686 0.0000
9 2 5 1.3672 0.0000
9 2 7 -1.0331 -0.0000
9 3 2 5.9567 0.0000
9 3 4 -4.4074 -0.0000
9 3 6 -0.3974 -0.0000
9 3 8 -0.3101 0.0000
9 4 1 -1.3412 -0.0000
9 4 3 -0.9336 -0.0000
9 4 5 1.4803 0.0000
9 4 7 -0.7453 -0.0000
9 5 2 -0.1135 0.0000
9 5 4 -2.6557 0.0000
9 5 6 -0.6821 -0.0000
9 5 8 0.0438 0.0000
9 6 1 -1.0635 -0.0000
9 6 3 -0.4211 -0.0000
9 6 5 0.3976 0.0000
9 6 7 -0.1257 -0.0000
9 7 2 -3.3795 0.0000
9 7 4 0.4987 0.0000
9 7 6 -0.3020 0.0000
9 7 8 0.3132 -0.0000
9 8 1 -2.5425 -0.0000
9 8 3 0.5398 -0.0000
9 8 5 -0.4382 0.0000
9 8 7 0.3429 -0.0000
9 9 2 -2.4966 -0.0000
9 9 4 1.4592 0.0000
9 9 6 -0.1897 0.0000
9 10 1 -3.1852 -0.0000
9 10 3 0.7916 0.0000
9 10 5 -0.0342 -0.0000
9 10 7 0.2644 0.0000
9 11 2 -0.5757 -0.0000
9 11 4 -0.0871 0.0000
9 11 6 -0.4943 0.0000
9 12 1 -1.5694 -0.0000
9 12 3 0.0556 0.0000
9 12 5 0.6111 -0.0000
9 12 7 0.0291 0.0000
9 13 2 0.6421 -0.0000
9 13 4 -0.9445 0.0000
9 13 6 -0.2404 0.0000
9 14 1 0.9064 0.0000
9 14 3 -0.4005 0.0000
9 14 5 0.4887 -0.0000
9 15 2 1.0683 -0.0000
9 15 4 -0.0733 -0.0000
9 15 6 0.4016 0.0000
9 16 1 2.2052 0.0000
9 16 3 0.2156 -0.0000
9 16 5 0.1788 -0.0000
9 17 2 0.0408 -0.0000
9 17 4 0.6072 0.0000
9 17 6 0.3200 -0.0000
9 18 1 1.5849 -0.0000
9 18 3 1.0200 0.0000
9 18 5 0.2499 -0.0000
9 19 2 -1.8461 -0.0000
9 19 4 0.3834 0.0000
9 20 1 0.1541 -0.0000
9 20 3 0.9915 0.0000
9 21 2 -2.0492 0.0000
9 21 4 0.3121 -0.0000
9 22 1 -0.2506 -0.0000
9 22 3 0.3305 0.0000
9 23 2 -0.1688 -0.0000
10 1 1 5.9271 -0.0000
10 1 3 -5.1658 -0.0000
10 1 5 0.1972 -0.0000
10 1 7 0.1505 -0.0000
10 2 0 -4.8642 0.0000
10 2 2 2.4622 0.0000
10 2 4 -1.2759 0.0000
10 2 6 0.4586 0.0000
10 2 8 0.1274 -0.0000
10 3 1 1.6440 -0.0000
10 3 3 -2.9316 -0.0000
10 3 5 1.2507 0.0000
10 3 7 -0.1382 -0.0000
10 4 0 -2.8264 0.0000
10 4 2 3.7442 0.0000
10 4 4 -1.1647 -0.0000
10 4 6 0.5778 0.0000
10 4 8 0.3942 -0.0000
10 5 1 -3.2686 0.0000
10 5 3 -2.6744 0.0000
10 5 5 1.0255 -0.0000
10 5 7 -0.0858 -0.0000
10 6 0 -0.2215 0.0000
10 6 2 7.0984 -0.0000
10 6 4 -0.8417 -0.0000
10 6 6 -0.0440 0.0000
10 6 8 0.1558 -0.0000
10 7 1 -2.9559 0.0000
10 7 3 -2.4953 -0.0000
10 7 5 0.2674 -0.0000
10 7 7 0.5912 -0.0000
10 8 0 3.9837 -0.0000
10 8 2 5.9423 -0.0000
10 8 4 -0.9115 -0.0000
10 8 6 -0.1951 -0.0000
10 9 1 -0.1091 -0.0000
10 9 3 0.8547 -0.0000
10 9 5 -0.1069 0.0000
10 9 7 1.0447 0.0000
10 10 0 6.4121 -0.0000
10 10 2 1.1004 -0.0000
10 10 4 -1.8763 0.0000
10 10 6 0.4816 -0.0000
10 11 1 0.2059 -0.0000
10 11 3 4.3510 -0.0000
10 11 5 -0.0223 0.0000
10 11 7 0.7804 0.0000
10 12 0 4.4077 -0.0000
10 12 2 -1.4429 0.0000
10 12 4 -2.9054 0.0000
10 12 6 1.0209 -0.0000
10 13 1 -1.2889 -0.0000
10 13 3 3.3597 0.0000
10 13 5 0.3014 0.0000
10 13 7 0.4246 0.0000
10 14 0 0.8948 -0.0000
10 14 2 -0.5058 0.0000
10 14 4 -2.6403 0.0000
10 14 6 0.8127 -0.0000
10 15 1 -1.2421 -0.0000
10 15 3 -0.3227 0.0000
10 15 5 0.6869 0.0000
10 16 0 -0.2140 0.0000
10 16 2 0.1087 -0.0000
10 16 4 -1.1388 0.0000
10 16 6 0.2837 -0.0000
10 17 1 -0.0369 0.0000
10 17 3 -1.5844 0.0000
10 17 5 0.8395 0.0000
10 18 0 0.2788 0.0000
10 18 2 -0.9903 -0.0000
10 18 4 0.0525 -0.0000
10 19 1 0.0819 -0.0000
10 19 3 0.0828 0.0000
10 20 0 -0.1253 0.0000
10 20 2 -1.5579 0.0000
10 20 4 -0.0119 0.0000
10 21 1 -0.5066 0.0000
10 21 3 1.2055 -0.0000
10 22 0 -0.7646 0.0000
10 22 2 -0.5691 -0.0000
10 23 1 -0.3129 0.0000
11 1 2 -4.1422 0.0000
11 1 4 0.4192 0.0000
11 1 6 0.4636 0.0000
11 1 8 0.2753 -0.0000
11 2 1 2.9900 0.0000
11 2 3 -0.9309 -0.0000
11 2 5 1.5213 0.0000
11 2 7 0.8544 0.0000
11 3 2 -2.7275 0.0000
11 3 4 3.7386 -0.0000
11 3 6 -0.0753 0.0000
11 3 8 0.2111 -0.0000
11 4 1 4.2576 0.0000
11 4 3 1.0555 0.0000
11 4 5 1.3189 -0.0000
11 4 7 0.7846 0.0000
11 5 2 -0.2704 0.0000
11 5 4 3.5565 -0.0000
11 5 6 -0.2708 0.0000
11 5 8 -0.0900 -0.0000
11 6 1 5.1277 0.0000
11 6 3 2.8140 0.0000
11 6 5 1.0218 -0.0000
11 6 7 0.1529 0.0000
11 7 2 0.3761 0.0000
11 7 4 0.3603 -0.0000
11 7 6 -0.2646 0.0000
11 8 1 5.1869 -0.0000
11 8 3 1.9390 0.0000
11 8 5 0.5022 -0.0000
11 8 7 -0.4154 0.0000
11 9 2 -0.5006 0.0000
11 9 4 -0.8837 -0.0000
11 9 6 0.0863 -0.0000
11 10 1 3.2258 -0.0000
11 10 3 0.0725 -0.0000
11 10 5 -0.5402 0.0000
11 10 7 -0.2123 -0.0000
11 11 2 -0.9590 0.0000
11 11 4 0.8145 -0.0000
11 11 6 0.4365 0.0000
11 12 1 0.0813 -0.0000
11 12 3 -0.1081 -0.0000
11 12 5 -1.4527 -0.0000
11 12 7 0.2937 -0.0000
11 13 2 -0.8415 -0.0000
11 13 4 1.7268 -0.0000
11 13 6 0.3055 0.0000
11 14 1 -2.0535 0.0000
11 14 3 0.8727 -0.0000
11 14 5 -1.3745 0.0000
11 15 2 -0.6384 0.0000
11 15 4 0.5404 0.0000
11 15 6 0.0870 0.0000
11 16 1 -2.3493 0.0000
11 16 3 0.9199 -0.0000
11 16 5 -0.6331 0.0000
11 17 2 0.2919 0.0000
11 17 4 -0.4074 0.0000
11 18 1 -1.6707 -0.0000
11 18 3 -0.0433 -0.0000
11 18 5 -0.1059 0.0000
11 19 2 1.7428 0.0000
11 19 4 -0.2373 0.0000
11 20 1 -1.0529 0.0000
11 20 3 -0.6164 -0.0000
11 21 2 1.8552 -0.0000
11 22 1 -0.8274 -0.0000
12 1 1 -3.4088 0.0000
12 1 3 1.8376 0.0000
12 1 5 -0.1046 0.0000
12 1 7 -0.1671 0.0000
12 2 0 2.8985 0.0000
12 2 2 -4.7130 0.0000
12 2 4 2.0726 -0.0000
12 2 6 -0.6304 0.0000
12 2 8 -0.2458 0.0000
12 3 1 -0.6439 -0.0000
12 3 3 1.4947 -0.0000
12 3 5 -0.7743 0.0000
12 3 7 0.0590 0.0000
12 4 0 2.2989 -0.0000
12 4 2 -3.5599 0.0000
12 4 4 2.9851 0.0000
12 4 6 -0.5965 0.0000
12 5 1 2.9861 -0.0000
12 5 3 2.0908 0.0000
12 5 5 -0.9391 0.0000
12 5 7 -0.2478 0.0000
12 6 0 3.6074 -0.0000
12 6 2 -2.4487 0.0000
12 6 4 3.8794 -0.0000
12 6 6 0.1716 0.0000
12 7 1 1.8221 -0.0000
12 7 3 1.4457 0.0000
12 7 5 -0.9610 0.0000
12 7 7 -1.2142 0.0000
12 8 0 2.3410 -0.0000
12 8 2 0.1304 0.0000
12 8 4 3.7274 -0.0000
12 8 6 0.4175 0.0000
12 9 1 -1.9523 0.0000
12 9 3 -1.5529 0.0000
12 9 5 -0.3847 -0.0000
12 9 7 -1.7290 -0.0000
12 10 0 -1.5403 0.0000
12 10 2 2.3296 -0.0000
12 10 4 2.7040 -0.0000
12 10 6 -0.2365 0.0000
12 11 1 -2.7251 0.0000
12 11 3 -3.6653 0.0000
12 11 5 0.5798 -0.0000
12 11 7 -1.2965 -0.0000
12 12 0 -3.2968 0.0000
12 12 2 1.1592 -0.0000
12 12 4 1.7415 -0.0000
12 12 6 -0.8297 0.0000
12 13 1 -0.9312 0.0000
12 13 3 -2.0619 -0.0000
12 13 5 0.6147 -0.0000
12 14 0 -1.5331 0.0000
12 14 2 -2.0008 0.0000
12 14 4 1.0140 0.0000
12 14 6 -0.6232 0.0000
12 15 1 -0.7228 0.0000
12 15 3 1.1284 -0.0000
12 15 5 -0.4476 -0.0000
12 16 0 0.2112 -0.0000
12 16 2 -2.9155 0.0000
12 16 4 0.2363 0.0000
12 17 1 -1.9313 0.0000
12 17 3 2.1652 -0.0000
12 17 5 -1.1194 0.0000
12 18 0 0.0642 -0.0000
12 18 2 -0.8577 0.0000
12 18 4 -0.2521 -0.0000
12 19 1 -1.4667 0.0000
12 19 3 0.8222 -0.0000
12 20 0 -0.2766 -0.0000
12 20 2 0.8549 -0.0000
12 21 1 0.3058 0.0000
12 22 0 0.0198 -0.0000
13 1 2 -1.6659 0.0000
13 1 4 2.1926 -0.0000
13 1 6 -0.4770 -0.0000
13 2 1 -2.5394 0.0000
13 2 3 0.4751 -0.0000
13 2 5 -2.3271 0.0000
13 2 7 -0.2787 -0.0000
13 3 2 -1.5749 0.0000
13 3 4 -1.1368 -0.0000
13 3 6 0.3724 -0.0000
13 4 1 -4.4351 0.0000
13 4 3 -0.8736 -0.0000
13 4 5 -2.1758 0.0000
13 4 7 -0.5795 -0.0000
13 5 2 -0.6239 0.0000
13 5 4 -2.0668 -0.0000
13 5 6 0.5353 -0.0000
13 6 1 -4.0738 0.0000
13 6 3 -2.0215 0.0000
13 6 5 -1.0009 0.0000
13 6 7 -0.2244 -0.0000
13 7 2 0.8297 0.0000
13 7 4 -0.2490 0.0000
13 7 6 -0.1049 -0.0000
13 8 1 -2.3273 0.0000
13 8 3 -0.9851 0.0000
13 8 5 0.2623 0.0000
13 8 7 0.1300 -0.0000
13 9 2 1.5329 0.0000
13 9 4 0.8093 0.0000
13 9 6 -0.8551 -0.0000
13 10 1 -0.5808 0.0000
13 10 3 0.6905 -0.0000
13 10 5 1.0491 0.0000
13 10 7 -0.1407 0.0000
13 11 2 1.4471 -0.0000
13 11 4 0.0109 0.0000
13 11 6 -0.9090 -0.0000
13 12 1 0.1815 -0.0000
13 12 3 0.3481 -0.0000
13 12 5 1.2341 0.0000
13 13 2 1.5589 0.0000
13 13 4 -0.4553 -0.0000
13 13 6 -0.4182 -0.0000
13 14 1 0.0449 -0.0000
13 14 3 -1.3299 0.0000
13 14 5 0.7999 0.0000
13 15 2 1.7095 -0.0000
13 15 4 0.0272 -0.0000
13 16 1 -0.0567 0.0000
13 16 3 -1.7273 0.0000
13 16 5 0.1236 0.0000
13 17 2 0.8350 -0.0000
13 17 4 0.0202 -0.0000
13 18 1 0.4821 0.0000
13 18 3 -0.5098 0.0000
13 19 2 -0.6509 -0.0000
13 20 1 1.1859 -0.0000
13 20 3 0.4905 -0.0000
13 21 2 -1.0743 0.0000
14 1 1 0.1457 -0.0000
14 1 3 0.7172 0.0000
14 1 5 0.6819 0.0000
14 1 7 0.7561 -0.0000
14 2 0 2.9941 -0.0000
14 2 2 2.2819 -0.0000
14 2 4 -1.8674 0.0000
14 2 6 0.1281 -0.0000
14 3 1 -1.0319 0.0000
14 3 3 0.0555 -0.0000
14 3 5 0.9889 0.0000
14 3 7 0.7549 -0.0000
14 4 0 1.0218 -0.0000
14 4 2 1.5677 -0.0000
14 4 4 -3.0278 0.0000
14 4 6 0.0806 -0.0000
14 5 1 -2.2071 0.0000
14 5 3 -0.9977 0.0000
14 5 5 1.0758 -0.0000
14 5 7 0.6314 -0.0000
14 6 0 -2.9306 0.0000
14 6 2 -0.1115 -0.0000
14 6 4 -4.1747 0.0000
14 6 6 -0.2801 -0.0000
14 7 1 -0.0882 0.0000
14 7 3 -0.7636 0.0000
14 7 5 1.3572 -0.0000
14 7 7 0.7646 -0.0000
14 8 0 -3.7629 0.0000
14 8 2 -2.0011 0.0000
14 8 4 -3.6117 0.0000
14 8 6 -0.3440 -0.0000
14 9 1 3.3094 -0.0000
14 9 3 0.7346 -0.0000
14 9 5 0.8955 0.0000
14 10 0 -0.5198 0.0000
14 10 2 -2.4491 0.0000
14 10 4 -1.2697 0.0000
14 10 6 -0.0540 -0.0000
14 11 1 3.4809 -0.0000
14 11 3 1.4901 -0.0000
14 11 5 -0.2762 0.0000
14 12 0 1.5841 -0.0000
14 12 2 -0.4426 0.0000
14 12 4 0.8569 -0.0000
14 12 6 0.1083 0.0000
14 13 1 1.1697 -0.0000
14 13 3 0.5380 0.0000
14 13 5 -0.5750 0.0000
14 14 0 -0.2440 0.0000
14 14 2 2.4273 -0.0000
14 14 4 1.4247 -0.0000
14 15 1 0.5501 -0.0000
14 15 3 -0.8596 0.0000
14 15 5 0.2717 -0.0000
14 16 0 -2.3912 0.0000
14 16 2 3.2804 -0.0000
14 16 4 0.9343 -0.0000
14 17 1 1.6839 -0.0000
14 17 3 -1.2840 0.0000
14 18 0 -1.6902 0.0000
14 18 2 1.6662 -0.0000
14 18 4 0.2783 -0.0000
14 19 1 1.3751 -0.0000
14 19 3 -0.7284 0.0000
14 20 0 0.0384 0.0000
14 20 2 0.0270 -0.0000
14 21 1 -0.3644 -0.0000
15 1 2 3.0227 0.0000
15 1 4 -1.6561 -0.0000
15 1 6 0.5428 0.0000
15 2 1 1.7743 -0.0000
15 2 3 1.8517 -0.0000
15 2 5 0.1243 0.0000
15 2 7 0.0225 -0.0000
15 3 2 2.7929 -0.0000
15 3 4 -0.6300 0.0000
15 3 6 0.2715 -0.0000
15 4 1 2.6956 -0.0000
15 4 3 1.8634 -0.0000
15 4 5 0.5447 0.0000
15 4 7 0.3372 0.0000
15 5 2 1.1040 -0.0000
15 5 4 -0.0539 0.0000
15 5 6 0.1216 0.0000
15 6 1 1.1991 -0.0000
15 6 3 1.3270 0.0000
15 6 5 0.1359 -0.0000
15 6 7 0.2069 0.0000
15 7 2 -0.6510 -0.0000
15 7 4 -0.6072 0.0000
15 7 6 0.5266 0.0000
15 8 1 -0.7635 0.0000
15 8 3 0.0944 0.0000
15 8 5 -0.4755 0.0000
15 9 2 -1.1275 -0.0000
15 9 4 -1.2763 0.0000
15 9 6 0.9737 0.0000
15 10 1 -0.7563 0.0000
15 10 3 -0.7148 0.0000
15 10 5 -0.5334 -0.0000
15 11 2 -1.1852 0.0000
15 11 4 -1.4563 0.0000
15 11 6 0.7493 0.0000
15 12 1 1.0263 0.0000
15 12 3 0.0793 0.0000
15 12 5 -0.1337 -0.0000
15 13 2 -1.8087 0.0000
15 13 4 -1.3593 0.0000
15 14 1 2.4165 -0.0000
15 14 3 1.4549 -0.0000
15 14 5 0.2866 -0.0000
15 15 2 -2.1061 0.0000
15 15 4 -0.7748 0.0000
15 16 1 2.1033 -0.0000
15 16 3 1.4684 -0.0000
15 17 2 -1.1011 0.0000
15 17 4 0.3072 0.0000
15 18 1 0.6479 -0.0000
15 18 3 0.1702 0.0000
15 19 2 0.2966 0.0000
15 20 1 -0.6002 0.0000
16 1 1 0.7862 0.0000
16 1 3 -0.5228 -0.0000
16 1 5 -1.1837 -0.0000
16 1 7 -1.0721 0.0000
16 2 0 -4.5917 0.0000
16 2 2 0.2113 -0.0000
16 2 4 1.2854 -0.0000
16 2 6 -0.2351 0.0000
16 3 1 0.7489 0.0000
16 3 3 -0.1656 0.0000
16 3 5 -1.2050 -0.0000
16 3 7 -1.0123 0.0000
16 4 0 -2.9840 0.0000
16 4 2 -0.9893 -0.0000
16 4 4 1.7647 -0.0000
16 4 6 -0.1494 0.0000
16 5 1 0.5842 -0.0000
16 5 3 0.3662 -0.0000
16 5 5 -0.9279 -0.0000
16 6 0 -0.0536 -0.0000
16 6 2 -0.9344 0.0000
16 6 4 2.6770 0.0000
16 6 6 -0.1790 0.0000
16 7 1 -1.0092 0.0000
16 7 3 0.3793 -0.0000
16 7 5 -1.1654 0.0000
16 8 0 1.1955 -0.0000
16 8 2 0.2103 -0.0000
16 8 4 2.4557 -0.0000
16 8 6 -0.1917 0.0000
16 9 1 -2.6828 0.0000
16 9 3 0.0479 0.0000
16 9 5 -1.1830 -0.0000
16 10 0 0.0417 0.0000
16 10 2 1.3649 0.0000
16 10 4 0.4777 -0.0000
16 10 6 0.0129 0.0000
16 11 1 -1.8393 0.0000
16 11 3 -0.2248 0.0000
16 11 5 -0.5964 -0.0000
16 12 0 -0.2199 0.0000
16 12 2 1.3721 -0.0000
16 12 4 -1.5672 0.0000
16 13 1 0.5941 -0.0000
16 13 3 -0.4515 -0.0000
16 13 5 -0.2685 0.0000
16 14 0 1.9567 -0.0000
16 14 2 0.1246 0.0000
16 14 4 -2.0160 0.0000
16 15 1 1.3641 -0.0000
16 15 3 -0.5184 -0.0000
16 16 0 3.4980 -0.0000
16 16 2 -1.0449 0.0000
16 16 4 -1.1380 0.0000
16 17 1 0.2955 0.0000
16 17 3 -0.1642 0.0000
16 18 0 2.0932 -0.0000
16 18 2 -1.0022 0.0000
16 19 1 -0.0612 0.0000
17 1 2 -0.9798 -0.0000
17 1 4 0.4432 0.0000
17 1 6 -0.9728 0.0000
17 2 1 -0.8196 0.0000
17 2 3 -2.8712 0.0000
17 2 5 1.8128 -0.0000
17 3 2 -1.7513 0.0000
17 3 4 1.3511 0.0000
17 3 6 -1.1378 0.0000
17 4 1 -1.6383 0.0000
17 4 3 -2.3736 0.0000
17 4 5 0.4910 -0.0000
17 5 2 -1.1340 0.0000
17 5 4 1.4661 -0.0000
17 5 6 -0.5342 0.0000
17 6 1 -0.8890 -0.0000
17 6 3 -1.0801 0.0000
17 6 5 -0.4877 0.0000
17 7 2 0.0426 0.0000
17 7 4 1.1003 -0.0000
17 7 6 -0.0429 -0.0000
17 8 1 0.3035 -0.0000
17 8 3 0.0887 0.0000
17 8 5 -0.6793 0.0000
17 9 2 0.5259 0.0000
17 9 4 0.9837 -0.0000
17 9 6 0.0394 -0.0000
17 10 1 -0.0133 -0.0000
17 10 3 0.4225 0.0000
17 10 5 -0.5659 0.0000
17 11 2 0.7427 -0.0000
17 11 4 1.3194 -0.0000
17 12 1 -1.4757 0.0000
17 12 3 -0.1280 0.0000
17 12 5 -0.4516 0.0000
17 13 2 1.1760 -0.0000
17 13 4 1.3647 -0.0000
17 14 1 -2.2342 0.0000
17 14 3 -0.7148 0.0000
17 15 2 1.1027 -0.0000
17 15 4 0.5091 0.0000
17 16 1 -1.7032 0.0000
17 16 3 -0.5047 0.0000
17 17 2 0.1979 0.0000
17 18 1 -0.6890 0.0000
18 1 1 -0.8334 -0.0000
18 1 3 -0.1631 -0.0000
18 1 5 0.8030 0.0000
18 2 0 0.8888 0.0000
18 2 2 -0.4672 0.0000
18 2 4 -1.0263 -0.0000
18 2 6 0.6300 0.0000
18 3 1 -0.1687 -0.0000
18 3 3 -0.0977 0.0000
18 3 5 0.6572 0.0000
18 4 0 1.4464 0.0000
18 4 2 1.4349 0.0000
18 4 4 -0.7142 -0.0000
18 4 6 0.3426 -0.0000
18 5 1 0.1254 0.0000
18 5 3 0.2090 0.0000
18 5 5 0.2991 -0.0000
18 6 0 1.1730 -0.0000
18 6 2 2.2209 -0.0000
18 6 4 -1.3734 -0.0000
18 6 6 0.3633 -0.0000
18 7 1 0.6209 -0.0000
18 7 3 0.4769 0.0000
18 7 5 0.5783 -0.0000
18 8 0 0.6649 -0.0000
18 8 2 1.1579 -0.0000
18 8 4 -1.8699 -0.0000
18 9 1 0.9631 -0.0000
18 9 3 0.3490 -0.0000
18 9 5 0.9709 0.0000
18 10 0 0.5562 -0.0000
18 10 2 -1.1144 0.0000
18 10 4 -0.9911 -0.0000
18 11 1 0.0286 -0.0000
18 11 3 0.2701 -0.0000
18 11 5 0.8648 0.0000
18 12 0 -0.0188 -0.0000
18 12 2 -2.8827 0.0000
18 12 4 0.5657 0.0000
18 13 1 -1.6604 0.0000
18 13 3 0.6700 -0.0000
18 14 0 -1.3434 0.0000
18 14 2 -2.7462 0.0000
18 14 4 1.3176 -0.0000
18 15 1 -2.2003 0.0000
18 15 3 0.9204 -0.0000
18 16 0 -1.8259 0.0000
18 16 2 -1.2531 0.0000
18 17 1 -1.3025 0.0000
19 1 2 -0.3781 0.0000
19 1 4 -0.6123 -0.0000
19 1 6 1.0803 -0.0000
19 2 1 -0.2961 -0.0000
19 2 3 1.4874 0.0000
19 2 5 -1.8074 -0.0000
19 3 2 1.2254 0.0000
19 3 4 -1.8416 -0.0000
19 3 6 1.0786 -0.0000
19 4 1 1.4251 -0.0000
19 4 3 1.2976 0.0000
19 4 5 -0.2085 0.0000
19 5 2 1.5904 -0.0000
19 5 4 -1.9923 -0.0000
19 6 1 2.2379 0.0000
19 6 3 0.4509 0.0000
19 6 5 1.2133 0.0000
19 7 2 0.8543 -0.0000
19 7 4 -0.9101 0.0000
19 8 1 1.6454 -0.0000
19 8 3 -0.3553 0.0000
19 8 5 1.4754 -0.0000
19 9 2 0.1713 -0.0000
19 9 4 0.0702 0.0000
19 10 1 0.8389 -0.0000
19 10 3 -0.6475 -0.0000
19 11 2 -0.1439 0.0000
19 11 4 0.0890 -0.0000
19 12 1 0.4431 -0.0000
19 12 3 -0.5429 -0.0000
19 13 2 -0.2365 0.0000
19 14 1 0.2078 -0.0000
19 14 3 -0.3774 -0.0000
19 15 2 -0.0203 -0.0000
19 16 1 0.1188 0.0000
20 1 1 0.9702 -0.0000
20 1 3 0.2816 -0.0000
20 1 5 -0.1530 -0.0000
20 2 0 1.9012 -0.0000
20 2 2 0.0142 0.0000
20 2 4 0.5773 0.0000
20 3 1 0.3159 0.0000
20 3 3 0.4117 -0.0000
20 3 5 0.0381 -0.0000
20 4 0 0.4028 -0.0000
20 4 2 -0.6938 0.0000
20 4 4 0.0097 0.0000
20 5 1 0.3517 -0.0000
20 5 3 -0.3245 -0.0000
20 5 5 0.1394 0.0000
20 6 0 -0.5809 0.0000
20 6 2 -1.0295 0.0000
20 6 4 0.4261 0.0000
20 7 1 0.5179 0.0000
20 7 3 -1.0513 -0.0000
20 7 5 -0.1658 0.0000
20 8 0 -0.5637 0.0000
20 8 2 -0.3900 -0.0000
20 8 4 1.1984 -0.0000
20 9 1 0.4037 0.0000
20 9 3 -0.8888 0.0000
20 10 0 -0.3192 0.0000
20 10 2 1.1628 -0.0000
20 10 4 1.0732 -0.0000
20 11 1 0.4887 0.0000
20 11 3 -0.3036 0.0000
20 12 0 -0.2150 0.0000
20 12 2 2.5401 -0.0000
20 13 1 0.9639 -0.0000
20 13 3 -0.0550 0.0000
20 14 0 -0.0897 0.0000
20 14 2 2.5119 -0.0000
20 15 1 1.0837 -0.0000
21 1 2 0.1142 0.0000
21 1 4 1.0536 0.0000
21 2 1 0.8773 0.0000
21 2 3 0.4577 -0.0000
21 2 5 1.0027 -0.0000
21 3 2 -1.2688 0.0000
21 3 4 1.7179 0.0000
21 4 1 -0.8009 0.0000
21 4 3 0.1831 -0.0000
21 5 2 -1.7811 0.0000
21 5 4 1.5176 -0.0000
21 6 1 -2.0985 -0.0000
21 6 3 0.1173 0.0000
21 7 2 -1.3186 0.0000
21 7 4 0.2680 -0.0000
21 8 1 -1.8061 0.0000
21 8 3 0.2908 -0.0000
21 9 2 -0.6580 0.0000
21 9 4 -0.8049 0.0000
21 10 1 -0.5391 0.0000
21 10 3 0.4988 0.0000
21 11 2 -0.2882 0.0000
21 12 1 0.5718 0.0000
21 13 2 -0.1946 0.0000
21 14 1 0.9453 -0.0000
22 1 1 -0.2777 -0.0000
22 1 3 -0.5764 0.0000
22 2 0 -1.2169 0.0000
22 2 2 0.1097 0.0000
22 2 4 0.1300 -0.0000
22 3 1 0.0884 -0.0000
22 3 3 -1.0873 0.0000
22 4 0 -0.1322 0.0000
22 4 2 -0.7192 0.0000
22 4 4 0.4931 -0.0000
22 5 1 -0.3223 0.0000
22 5 3 -0.4101 0.0000
22 6 0 0.5180 -0.0000
22 6 2 -1.0167 -0.0000
22 6 4 0.3296 -0.0000
22 7 1 -0.8743 0.0000
22 7 3 0.5499 -0.0000
22 8 0 0.2234 -0.0000
22 8 2 -0.7899 -0.0000
22 9 1 -0.7823 -0.0000
22 9 3 0.6258 -0.0000
22 10 0 -0.1477 0.0000
22 10 2 -0.6103 0.0000
22 11 1 -0.2888 -0.0000
22 12 0 0.0188 -0.0000
23 1 2 0.2644 -0.0000
23 2 1 -0.3708 0.0000
23 2 3 -1.1625 0.0000
23 3 2 0.7773 -0.0000
23 4 1 -0.0461 -0.0000
23 4 3 -0.8183 0.0000
23 5 2 0.9496 -0.0000
23 6 1 0.4985 0.0000
23 6 3 -0.1803 -0.0000
23 7 2 0.7497 -0.0000
23 8 1 0.4481 0.0000
23 9 2 0.4320 -0.0000
23 10 1 -0.0464 0.0000
24 1 1 -0.6773 0.0000
24 2 0 -0.1395 -0.0000
24 2 2 -0.2022 -0.0000
24 3 1 -0.8588 -0.0000
24 4 0 -0.8014 0.0000
24 4 2 0.9035 -0.0000
24 5 1 -0.3613 -0.0000
24 6 0 -0.9662 0.0000
24 6 2 1.3062 0.0000
24 7 1 0.3253 -0.0000
24 8 0 -0.3426 -0.0000
25 2 1 -0.5463 0.0000
0 0 0 0.0 0.0
;
_shelx_fab_checksum                30308
loop_
  _refln_index_h
  _refln_index_k
  _refln_index_l
  _refln_intensity_meas
  _refln_intensity_sigma
  _refln_frame_id
  _refln_diffraction_start_angle
  _refln_diffraction_end_angle
  _refln_intensity_scale_factor
 4 -5 1 468.69 135.76 1 -39.941 -38.752 0.988
 -10 9 -3 56.80 34.54 1 -39.894 -38.671 1.044
 12 -10 4 59.05 34.03 1 -39.903 -38.655 1.001
 -13 11 -4 32.66 28.52 1 -39.886 -38.612 1.046
 16 -10 6 -4.49 22.74 1 -39.892 -38.587 1.035
 -12 3 -5 47.07 35.91 1 -39.855 -38.610 0.951
 -7 7 -2 150.26 44.52 1 -39.800 -38.618 1.046
 -9 1 -4 107.70 43.38 1 -39.815 -38.597 0.952
 7 -2 3 420.54 116.19 1 -39.761 -38.621 1.052
 -15 5 -6 38.16 25.80 1 -39.829 -38.540 0.952
 10 -16 2 -28.98 28.56 1 -39.934 -38.411 0.914
 -16 13 -5 18.57 23.54 1 -39.832 -38.504 1.050
 13 -13 4 -9.03 24.77 1 -39.787 -38.473 0.980
 15 -2 7 65.02 23.51 1 -39.762 -38.402 1.112
 11 -19 2 3.66 23.34 1 -39.891 -38.256 0.891
 -11 17 -2 -13.78 19.95 1 -39.816 -38.265 1.136
 10 6 6 -6.72 21.26 1 -39.851 -38.227 1.137
 14 -16 4 32.90 25.42 1 -39.731 -38.340 0.958
 -14 19 -3 16.26 19.90 1 -39.784 -38.262 1.138
 11 -2 5 141.95 51.08 1 -39.647 -38.394 1.087
 -6 -1 -3 1224.45 240.34 2 -39.618 -38.367 0.961
 -14 -3 -7 -12.15 27.00 2 -39.698 -38.219 0.853
 -8 15 -1 27.46 24.56 2 -39.787 -38.120 1.142
 -11 -5 -6 70.81 29.82 2 -39.675 -38.127 0.848
 10 11 7 12.91 15.23 2 -39.894 -37.863 1.190
 -16 8 -6 -21.06 25.45 2 -39.475 -38.180 1.000
 -13 6 -5 -19.60 29.10 2 -39.442 -38.204 1.000
 8 -5 3 100.64 55.19 2 -39.365 -38.227 1.046
 -4 5 -1 631.36 153.86 2 -39.390 -38.201 1.063
 3 3 2 2225.87 545.90 2 -39.600 -37.983 1.070
 12 -5 5 14.04 29.32 2 -39.403 -38.172 1.077
 -14 14 -4 12.15 21.62 2 -39.457 -38.117 1.092
 5 -8 1 384.62 140.85 2 -39.424 -38.062 0.987
 -11 12 -3 56.60 31.80 2 -39.384 -38.080 1.092
 -10 4 -4 120.68 34.21 2 -39.311 -38.128 1.004
 11 3 6 25.96 23.00 2 -39.404 -37.955 1.145
 -8 -7 -5 81.12 34.30 2 -39.554 -37.803 0.847
 -15 0 -7 -27.99 25.52 2 -39.369 -37.973 0.902
 13 -8 5 69.54 27.63 2 -39.251 -38.006 1.059
 -12 -2 -6 32.31 28.26 2 -39.285 -37.880 0.904
 -5 13 0 87.99 27.32 2 -39.603 -37.559 1.149
 7 3 4 100.49 45.21 2 -39.260 -37.844 1.117
 9 -8 3 213.77 65.27 2 -39.142 -37.948 1.029
 14 -11 5 33.11 25.13 2 -39.167 -37.884 1.039
 -8 10 -2 24.55 26.44 2 -39.166 -37.874 1.097
 11 8 7 -7.26 16.99 3 -39.354 -37.596 1.175
 15 -14 5 -26.22 24.02 3 -39.136 -37.798 1.017
 -12 20 -2 14.63 18.48 3 -39.295 -37.636 1.178
 -14 9 -5 -8.96 24.90 3 -39.076 -37.814 1.040
 6 -11 1 254.03 59.60 3 -39.184 -37.670 0.973
 12 0 6 -33.97 25.14 3 -39.095 -37.750 1.135
 6 -23 -1 9.24 17.05 3 -39.908 -36.896 0.821
 -7 2 -3 550.14 121.82 3 -38.966 -37.827 1.014
 -16 3 -7 -19.16 26.24 3 -39.070 -37.719 0.945
 10 -11 3 24.42 36.39 3 -39.030 -37.756 1.010
 5 -20 -1 8.04 17.43 3 -39.915 -36.869 0.851
 -9 23 0 -2.83 14.09 3 -39.535 -37.247 1.226
 -15 17 -4 7.62 19.08 3 -39.072 -37.653 1.129
 -9 -4 -5 -8.39 32.55 3 -39.070 -37.588 0.906
 11 -14 3 23.22 27.48 3 -38.993 -37.627 0.988
 -11 7 -4 67.48 34.80 3 -38.891 -37.690 1.045
 13 -20 3 18.08 23.62 3 -39.065 -37.506 0.938
 -13 1 -6 14.24 26.90 3 -38.945 -37.622 0.949
 12 -17 3 -8.70 22.59 3 -39.010 -37.547 0.964
 7 -14 1 10.33 23.54 3 -39.094 -37.444 0.952
 -9 18 -1 6.64 18.69 3 -39.143 -37.357 1.181
 10 -23 1 -9.37 21.11 3 -39.243 -37.252 0.872
 -12 15 -3 17.36 22.09 3 -38.943 -37.546 1.130
 13 -3 6 -5.69 23.43 3 -38.889 -37.597 1.120
 8 -17 1 67.99 29.92 3 -39.091 -37.321 0.928
 9 -20 1 -1.02 20.86 3 -39.147 -37.264 0.902
 12 5 7 -6.98 17.10 3 -38.967 -37.397 1.176
 8 0 4 53.05 38.27 3 -38.785 -37.539 1.115
 -10 -13 -7 27.20 22.63 3 -39.268 -37.030 0.774
 7 8 5 32.50 25.24 3 -39.088 -37.177 1.167
 14 -6 6 27.55 22.65 3 -38.761 -37.484 1.102
 -15 12 -5 30.68 23.69 3 -38.746 -37.441 1.077
 15 -9 6 -20.59 24.33 3 -38.694 -37.403 1.083
 -3 -3 -2 2006.71 592.41 3 -38.851 -37.235 0.977
 -10 -1 -5 95.18 37.38 3 -38.676 -37.348 0.959
 -14 4 -6 1.33 24.02 4 -38.644 -37.355 1.002
 -5 -9 -4 68.50 24.96 4 -39.179 -36.804 0.913
 -11 -10 -7 1.26 23.43 4 -38.938 -37.030 0.810
 13 2 7 -16.23 20.14 4 -38.695 -37.248 1.182
 -9 13 -2 90.62 37.60 4 -38.652 -37.243 1.149
 7 13 6 4.96 12.40 4 -39.201 -36.655 1.238
 -8 5 -3 141.13 53.16 4 -38.476 -37.339 1.069
 -12 10 -4 123.75 35.56 4 -38.525 -37.278 1.095
 4 0 2 4494.27 1241.80 4 -38.475 -37.327 1.107
 -6 21 1 20.75 12.28 4 -39.362 -36.440 1.246
 -5 8 -1 383.40 127.31 4 -38.565 -37.204 1.126
 14 -1 7 1.19 20.28 4 -38.511 -37.139 1.168
 -12 -7 -7 13.18 24.48 4 -38.650 -36.972 0.856
 -13 18 -3 6.42 17.71 4 -38.550 -37.058 1.178
 10 -6 4 225.83 45.14 4 -38.357 -37.173 1.097
 15 -4 7 3.88 19.61 4 -38.395 -37.062 1.152
 -15 7 -6 -23.58 23.07 4 -38.370 -37.084 1.039
 8 5 5 99.85 31.98 4 -38.505 -36.931 1.169
 -11 2 -5 73.10 56.50 4 -38.344 -37.092 1.012
 14 -18 4 12.66 24.64 4 -38.419 -36.976 1.007
 11 -9 4 95.76 36.43 4 -38.296 -37.071 1.077
 -6 16 0 93.89 28.34 4 -38.747 -36.614 1.205
 -6 -6 -4 64.15 21.74 4 -38.546 -36.791 0.935
 13 -15 4 30.47 22.40 4 -38.342 -36.979 1.032
 -10 21 -1 -15.91 17.11 4 -38.604 -36.706 1.228
 12 -12 4 -26.23 26.22 4 -38.296 -37.009 1.055
 -13 -4 -7 13.59 24.12 4 -38.393 -36.873 0.908
 3 8 3 328.72 83.73 4 -39.010 -36.127 1.186
 -13 13 -4 34.69 26.89 4 -38.201 -36.887 1.130
 -9 8 -3 182.13 60.66 5 -38.083 -36.890 1.106
 -7 -15 -6 -17.60 17.69 5 -38.942 -36.028 0.832
 5 -3 2 1205.46 303.17 5 -38.019 -36.943 1.098
 -16 10 -6 51.86 26.33 5 -38.116 -36.811 1.074
 8 10 6 -13.57 14.99 5 -38.485 -36.436 1.220
 -10 16 -2 9.12 22.78 5 -38.216 -36.694 1.184
 9 2 5 68.41 30.44 5 -38.138 -36.765 1.170
 -14 -1 -7 25.36 23.69 5 -38.159 -36.741 0.951
 -12 5 -5 74.29 31.82 5 -38.055 -36.824 1.049
 11 -21 2 5.93 21.48 5 -38.281 -36.565 0.956
 -8 -12 -6 62.25 20.89 5 -38.558 -36.252 0.859
 -4 0 -2 4424.89 1241.86 5 -37.954 -36.806 1.059
 10 -18 2 6.26 21.95 5 -38.125 -36.518 0.985
 -9 -9 -6 1.93 22.58 5 -38.243 -36.346 0.879
 10 -1 5 67.96 33.85 5 -37.920 -36.652 1.158
 6 -6 2 384.14 115.26 5 -37.855 -36.708 1.081
 -15 2 -7 38.03 24.60 5 -37.944 -36.584 0.989
 9 -15 2 117.35 37.42 5 -37.991 -36.497 1.012
 -6 11 -1 218.64 58.96 5 -37.981 -36.467 1.166
 8 -24 0 1.89 17.91 5 -38.416 -36.014 0.898
 -14 16 -4 -2.36 18.68 5 -37.905 -36.514 1.162
 7 -9 2 15.36 24.87 5 -37.832 -36.575 1.060
 8 -12 2 21.20 25.76 5 -37.888 -36.511 1.037
 11 -4 5 58.95 34.43 5 -37.805 -36.578 1.140
 14 -13 5 11.86 21.37 5 -37.835 -36.520 1.078
 -13 8 -5 25.78 25.97 5 -37.795 -36.551 1.083
 -10 -6 -6 7.29 24.53 5 -37.975 -36.350 0.917
 9 7 6 2.99 17.89 5 -38.012 -36.293 1.199
 12 -7 5 -4.31 28.10 5 -37.766 -36.535 1.121
 13 -10 5 58.54 25.44 5 -37.780 -36.517 1.101
 -8 0 -4 67.84 38.83 5 -37.743 -36.496 1.033
 -10 11 -3 125.41 38.20 5 -37.750 -36.475 1.140
 -7 24 1 -5.97 11.50 5 -38.539 -35.618 1.277
 -11 19 -2 11.64 18.49 5 -37.836 -36.201 1.215
 -11 -3 -6 29.67 26.09 5 -37.740 -36.292 0.966
 9 12 7 -15.13 14.02 5 -38.104 -35.927 1.249
 7 -21 0 0.80 18.09 5 -38.172 -35.847 0.933
 -7 19 0 7.66 15.69 6 -38.100 -35.881 1.276
 10 4 6 18.60 21.82 6 -37.706 -36.202 1.238
 -14 11 -5 22.74 24.00 6 -37.558 -36.275 1.150
 -5 3 -2 1278.24 348.50 6 -37.452 -36.375 1.132
 3 13 4 95.35 30.50 6 -39.066 -34.680 1.280
 -9 3 -4 116.59 31.40 6 -37.460 -36.279 1.100
 -12 0 -6 5.64 25.15 6 -37.531 -36.187 1.035
 4 5 3 355.52 88.74 6 -37.764 -35.942 1.206
 11 1 6 -20.75 22.49 6 -37.519 -36.147 1.227
 6 -18 0 32.61 23.23 6 -37.927 -35.681 0.997
 15 -11 6 2.66 20.15 6 -37.455 -36.148 1.152
 12 -19 3 1.19 20.16 6 -37.556 -36.025 1.045
 -2 11 1 36.54 25.13 6 -38.702 -34.853 1.239
 -11 14 -3 -13.57 23.08 6 -37.454 -36.088 1.207
 12 -2 6 1.00 22.28 6 -37.419 -36.119 1.211
 10 9 7 7.96 14.09 6 -37.696 -35.839 1.263
 14 -8 6 32.82 21.30 6 -37.401 -36.122 1.173
 13 -5 6 1.11 21.11 6 -37.385 -36.112 1.193
 -7 14 -1 30.73 19.78 6 -37.526 -35.877 1.235
 -13 3 -6 1.19 24.34 6 -37.339 -36.047 1.070
 3 18 5 8.80 6.98 6 -39.706 -33.652 1.320
 -15 14 -5 36.39 20.26 6 -37.336 -35.998 1.181
 11 -16 3 12.72 22.39 6 -37.375 -35.943 1.073
 -10 6 -4 203.80 44.83 6 -37.221 -36.037 1.133
 11 6 7 0.88 15.86 6 -37.423 -35.788 1.261
 5 -15 0 49.48 21.90 6 -37.683 -35.514 1.031
 10 -13 3 64.71 33.66 6 -37.210 -35.875 1.100
 -6 6 -2 467.81 126.03 6 -37.112 -35.965 1.166
 5 2 3 1180.96 484.62 6 -37.200 -35.856 1.200
 -14 6 -6 41.33 23.44 6 -37.160 -35.883 1.102
 12 3 7 4.86 18.04 6 -37.250 -35.766 1.255
 15 -6 7 14.03 20.67 7 -37.127 -35.806 1.206
 13 0 7 -10.68 17.99 7 -37.154 -35.763 1.241
 -12 17 -3 -19.39 20.10 7 -37.185 -35.722 1.237
 14 -3 7 -18.71 20.99 7 -37.117 -35.778 1.224
 9 -10 3 150.49 41.64 7 -37.068 -35.825 1.125
 -8 22 0 17.89 14.64 7 -37.580 -35.278 1.304
 -11 9 -4 -1.89 30.15 7 -37.008 -35.783 1.164
 4 -12 0 277.46 85.87 7 -37.440 -35.347 1.063
 6 -1 3 572.82 238.60 7 -36.968 -35.810 1.190
 8 -7 3 42.78 22.41 7 -36.963 -35.796 1.149
 7 -4 3 532.14 142.27 7 -36.915 -35.791 1.171
 -15 9 -6 1.31 19.44 7 -36.991 -35.700 1.133
 9 -22 1 6.72 18.03 7 -37.300 -35.320 1.002
 13 -17 4 -11.15 20.28 7 -37.009 -35.595 1.095
 -8 17 -1 28.16 22.02 7 -37.147 -35.376 1.265
 3 -21 -2 7.07 11.88 7 -38.668 -33.852 0.953
 -3 19 2 13.22 10.02 7 -38.711 -33.762 1.308
 -7 9 -2 46.71 22.58 7 -36.844 -35.586 1.197
 3 -9 0 368.84 95.95 7 -37.195 -35.181 1.094
 4 10 4 62.70 22.18 7 -37.590 -34.784 1.273
 -11 -8 -7 20.41 21.55 7 -37.066 -35.307 0.941
 -7 -8 -5 27.32 28.62 7 -37.128 -35.218 0.991
 -10 -11 -7 17.78 20.45 7 -37.188 -35.157 0.918
 -12 12 -4 -1.01 22.50 7 -36.811 -35.524 1.193
 -12 -5 -7 -41.62 23.07 7 -36.946 -35.376 0.986
 -8 -5 -5 74.71 30.97 7 -36.945 -35.373 1.017
 12 -14 4 17.83 21.57 7 -36.826 -35.491 1.121
 -13 20 -3 2.06 15.94 7 -36.934 -35.375 1.264
 -6 -11 -5 68.72 30.18 7 -37.346 -34.887 0.980
 -13 -2 -7 28.74 21.74 7 -36.829 -35.382 1.023
 -9 -2 -5 41.89 31.71 7 -36.786 -35.412 1.062
 8 -19 1 45.35 22.33 7 -36.981 -35.108 1.037
 -14 1 -7 -13.12 21.91 7 -36.713 -35.341 1.056
 11 -11 4 70.83 27.86 7 -36.657 -35.395 1.146
 -10 1 -5 74.66 38.11 7 -36.642 -35.374 1.094
 2 -6 0 3497.62 758.40 8 -36.951 -35.014 1.221
 -13 15 -4 -7.90 18.25 8 -36.624 -35.261 1.327
 -15 4 -7 31.58 20.25 8 -36.597 -35.264 1.181
 14 -15 5 8.32 19.83 8 -36.601 -35.250 1.235
 -8 12 -2 14.67 23.70 8 -36.610 -35.234 1.332
 10 -8 4 4.89 23.58 8 -36.510 -35.307 1.271
 -11 4 -5 47.87 28.04 8 -36.508 -35.281 1.220
 4 15 5 14.72 11.26 8 -37.871 -33.910 1.429
 -9 20 -1 -5.87 14.57 8 -36.819 -34.935 1.403
 5 7 4 187.57 47.51 8 -36.866 -34.886 1.363
 -3 14 1 71.24 22.99 8 -37.485 -34.141 1.387
 9 -5 4 20.11 26.76 8 -36.398 -35.225 1.295
 13 -12 5 -11.87 19.51 8 -36.427 -35.134 1.261
 1 -3 0 979.37 253.36 8 -36.706 -34.848 1.252
 -12 7 -5 16.43 25.78 8 -36.381 -35.150 1.250
 7 -16 1 45.03 27.52 8 -36.639 -34.884 1.164
 6 4 4 166.25 55.60 8 -36.507 -34.981 1.339
 8 -2 4 78.18 35.26 8 -36.337 -35.146 1.318
 -14 18 -4 3.13 17.03 8 -36.442 -34.999 1.355
 7 1 4 61.75 38.64 8 -36.358 -35.066 1.337
 -5 -2 -3 1150.76 486.72 8 -36.348 -35.004 1.204
 12 -9 5 14.63 21.53 8 -36.268 -35.023 1.286
 10 -20 2 2.79 16.58 8 -36.490 -34.798 1.155
 -4 -5 -3 277.83 87.13 8 -36.548 -34.726 1.173
 -6 1 -3 571.50 248.66 8 -36.208 -35.051 1.239
 -13 10 -5 57.53 24.23 8 -36.256 -34.992 1.280
 -4 -17 -5 21.72 11.55 8 -37.971 -33.102 1.039
 -7 4 -3 438.62 125.92 8 -36.097 -34.973 1.266
 11 -6 5 72.76 31.61 8 -36.134 -34.913 1.310
 5 12 5 13.34 15.43 8 -36.918 -34.114 1.417
 14 -10 6 9.08 18.45 9 -36.142 -34.852 1.298
 2 -18 -2 35.50 13.99 9 -38.358 -32.608 1.100
 -14 13 -5 2.17 18.16 9 -36.130 -34.815 1.308
 6 -13 1 66.39 24.94 9 -36.269 -34.638 1.200
 -3 -8 -3 331.13 84.28 9 -36.859 -33.977 1.169
 10 -3 5 99.34 38.30 9 -36.033 -34.802 1.332
 -8 7 -3 16.47 20.06 9 -35.996 -34.829 1.293
 -10 18 -2 11.10 16.18 9 -36.194 -34.587 1.387
 -4 22 2 -1.72 7.43 9 -37.570 -33.194 1.451
 13 -7 6 -1.03 18.76 9 -36.002 -34.732 1.320
 -1 3 0 977.94 253.33 9 -36.296 -34.437 1.309
 9 -17 2 -8.94 20.95 9 -36.149 -34.569 1.190
 6 9 5 37.96 20.83 9 -36.399 -34.284 1.398
 9 0 5 31.14 31.25 9 -35.982 -34.689 1.352
 8 3 5 95.83 41.48 9 -36.001 -34.567 1.368
 7 6 5 32.28 23.00 9 -36.123 -34.434 1.367
 -9 10 -3 103.78 31.18 9 -35.892 -34.648 1.320
 -11 -1 -6 -4.70 22.35 9 -35.955 -34.583 1.178
 -10 -4 -6 12.24 21.90 9 -36.002 -34.498 1.145
 12 -4 6 -13.15 20.25 9 -35.887 -34.612 1.342
 -12 2 -6 17.10 22.15 9 -35.899 -34.599 1.206
 -4 17 1 -5.04 13.90 9 -36.799 -33.665 1.416
 -13 5 -6 -8.55 20.30 9 -35.836 -34.562 1.234
 5 -22 -1 8.35 12.40 9 -36.752 -33.634 1.097
 -9 -7 -6 -6.50 20.55 9 -36.037 -34.318 1.101
 6 14 6 2.59 10.10 9 -36.592 -33.756 1.439
 14 -5 7 1.10 17.56 9 -35.828 -34.508 1.349
 -2 6 0 3234.65 758.28 9 -36.130 -34.192 1.336
 11 -18 3 -25.52 19.92 9 -35.901 -34.400 1.207
 11 -1 6 11.86 18.80 9 -35.806 -34.490 1.362
 -11 21 -2 22.47 15.56 9 -36.000 -34.284 1.412
 -14 8 -6 10.17 19.38 9 -35.766 -34.487 1.262
 -10 13 -3 29.90 27.43 9 -35.783 -34.447 1.346
 5 -10 1 559.17 171.76 9 -35.850 -34.360 1.236
 10 2 6 22.02 22.69 9 -35.774 -34.362 1.379
 13 -2 7 -22.05 18.14 9 -35.735 -34.386 1.368
 8 -14 2 33.76 25.21 9 -35.785 -34.322 1.224
 7 11 6 5.63 12.20 9 -36.164 -33.928 1.422
 -15 11 -6 -13.08 19.76 9 -35.688 -34.382 1.289
 -8 -10 -6 -20.23 17.51 9 -36.055 -34.004 1.091
 9 5 6 21.01 17.95 9 -35.803 -34.228 1.389
 8 8 6 23.35 15.68 9 -35.921 -34.085 1.394
 12 1 7 0.97 17.25 10 -35.677 -34.262 1.306
 -3 9 0 291.17 95.22 10 -35.963 -33.949 1.282
 -11 16 -3 -27.32 20.49 10 -35.667 -34.235 1.291
 11 4 7 19.33 16.81 10 -35.665 -34.134 1.319
 8 13 7 3.71 11.60 10 -36.071 -33.719 1.358
 10 -15 3 13.86 22.08 10 -35.567 -34.165 1.167
 10 7 7 -19.10 15.06 10 -35.712 -34.002 1.323
 9 10 7 5.67 13.48 10 -35.838 -33.864 1.336
 -5 20 1 12.80 11.82 10 -36.324 -33.282 1.357
 12 -16 4 38.53 20.27 10 -35.477 -34.091 1.178
 7 -23 0 3.72 14.44 10 -35.995 -33.572 1.062
 -12 19 -3 5.68 16.52 10 -35.545 -34.014 1.314
 -7 -13 -6 21.35 15.28 10 -36.044 -33.499 1.022
 -4 12 0 214.76 85.04 10 -35.796 -33.705 1.304
 -9 5 -4 14.64 26.16 10 -35.329 -34.156 1.208
 -8 2 -4 100.07 40.32 10 -35.331 -34.141 1.186
 7 -11 2 154.19 48.87 10 -35.392 -34.049 1.184
 -10 8 -4 -31.19 26.05 10 -35.307 -34.104 1.230
 -2 -11 -3 44.34 19.45 10 -37.441 -31.964 1.105
 4 -7 1 349.94 109.20 10 -35.348 -34.023 1.198
 -14 3 -7 24.97 20.70 10 -35.352 -34.014 1.146
 -13 0 -7 -11.81 20.49 10 -35.366 -33.975 1.121
 -7 -1 -4 96.19 41.86 10 -35.312 -34.021 1.164
 -15 6 -7 10.50 19.65 10 -35.325 -34.005 1.171
 -11 11 -4 35.59 24.89 10 -35.268 -34.007 1.253
 -12 -3 -7 -12.23 20.56 10 -35.362 -33.879 1.096
 9 -12 3 72.34 36.46 10 -35.217 -33.913 1.196
 -12 14 -4 14.70 19.71 10 -35.213 -33.878 1.275
 -5 15 0 32.08 18.04 10 -35.630 -33.461 1.325
 -11 -6 -7 -5.23 19.04 10 -35.339 -33.704 1.064
 13 -14 5 9.30 19.41 10 -35.178 -33.852 1.212
 11 -13 4 1.98 25.30 10 -35.165 -33.859 1.205
 -6 -4 -4 190.99 62.46 10 -35.265 -33.739 1.131
 4 -19 -1 23.20 15.22 11 -36.087 -32.891 1.086
 -6 23 1 -4.59 10.18 11 -35.955 -32.943 1.376
 -13 17 -4 -17.77 18.84 11 -35.143 -33.729 1.297
 -10 -9 -7 -0.97 18.26 11 -35.286 -33.430 1.033
 6 -8 2 255.12 73.47 11 -34.955 -33.735 1.214
 -6 18 0 18.97 17.49 11 -35.463 -33.217 1.345
 14 -12 6 -22.04 20.29 11 -34.977 -33.667 1.241
 12 -11 5 -11.58 20.08 11 -34.896 -33.626 1.236
 8 -9 3 175.45 63.25 11 -34.846 -33.633 1.224
 10 -10 4 -30.82 27.89 11 -34.845 -33.609 1.231
 6 -20 0 -5.57 15.83 11 -35.383 -33.033 1.107
 -11 6 -5 20.79 30.87 11 -34.813 -33.592 1.215
 -12 9 -5 31.46 23.18 11 -34.823 -33.577 1.236
 -5 -7 -4 200.44 50.28 11 -35.171 -33.192 1.127
 -13 12 -5 -1.08 19.01 11 -34.812 -33.520 1.258
 -10 3 -5 78.48 39.56 11 -34.778 -33.548 1.195
 -7 21 0 12.01 12.35 11 -35.297 -32.972 1.363
 3 -4 1 1620.39 510.30 11 -34.694 -33.556 1.232
 8 -21 1 -4.03 17.15 11 -35.109 -33.139 1.119
 10 -22 2 23.83 18.80 11 -35.010 -33.234 1.129
 -14 15 -5 -11.47 18.31 11 -34.783 -33.432 1.279
 -9 -12 -7 4.36 17.22 11 -35.197 -33.018 1.031
 13 -9 6 -13.43 19.73 11 -34.727 -33.451 1.263
 -9 0 -5 85.17 35.17 11 -34.714 -33.421 1.176
 -5 10 -1 706.01 215.72 11 -34.771 -33.282 1.296
 -6 13 -1 68.52 30.70 11 -34.826 -33.195 1.313
 11 -8 5 10.81 23.74 12 -34.614 -33.384 1.217
 14 -7 7 -4.91 20.17 12 -34.634 -33.323 1.242
 -4 7 -1 362.81 115.39 12 -34.611 -33.287 1.236
 -7 16 -1 38.45 24.07 12 -34.818 -33.063 1.286
 -8 24 0 7.02 12.40 12 -35.130 -32.728 1.333
 5 -5 2 1334.56 364.18 12 -34.460 -33.347 1.202
 -8 -3 -5 112.28 44.35 12 -34.613 -33.179 1.116
 7 -6 3 107.51 36.72 12 -34.452 -33.309 1.208
 1 -15 -2 81.45 20.95 12 -37.953 -29.755 1.085
 12 -6 6 10.54 20.35 12 -34.483 -33.221 1.240
 -8 19 -1 23.64 18.51 12 -34.773 -32.901 1.303
 -14 10 -6 -17.22 21.62 12 -34.452 -33.162 1.197
 -13 7 -6 9.28 20.15 12 -34.429 -33.159 1.178
 11 -20 3 5.46 17.69 12 -34.558 -32.984 1.129
 13 -4 7 2.25 16.83 12 -34.428 -33.106 1.260
 -12 4 -6 20.67 22.33 12 -34.381 -33.107 1.158
 10 -5 5 41.35 30.58 12 -34.333 -33.118 1.238
 -9 22 -1 5.10 13.28 12 -34.701 -32.721 1.319
 -3 4 -1 1596.37 456.44 12 -34.255 -33.117 1.224
 9 -19 2 29.76 21.06 12 -34.497 -32.832 1.125
 -11 1 -6 33.39 25.18 12 -34.305 -32.990 1.140
 -7 -6 -5 6.00 26.12 12 -34.458 -32.768 1.085
 11 -3 6 2.86 22.31 12 -34.249 -32.969 1.259
 8 -4 4 50.76 26.49 12 -34.183 -33.015 1.236
 -4 -10 -4 56.89 21.68 12 -34.984 -32.178 1.094
 -8 14 -2 76.48 32.85 12 -34.312 -32.850 1.272
 7 -18 1 4.27 20.23 12 -34.499 -32.639 1.120
 -7 11 -2 148.40 60.67 12 -34.232 -32.889 1.255
 12 -1 7 31.87 19.77 12 -34.237 -32.873 1.277
 -9 17 -2 5.25 21.40 12 -34.341 -32.762 1.288
 12 -18 4 16.19 20.02 12 -34.241 -32.797 1.162
 5 -17 0 112.72 30.49 13 -34.638 -32.357 1.114
 3 -16 -1 22.18 17.28 13 -35.174 -31.809 1.106
 -10 -2 -6 0.93 26.90 13 -34.195 -32.784 1.122
 -10 20 -2 5.76 16.08 13 -34.333 -32.641 1.304
 6 -3 3 854.34 256.09 13 -34.032 -32.913 1.234
 -6 8 -2 275.85 82.90 13 -34.077 -32.856 1.240
 9 -2 5 99.98 29.92 13 -34.058 -32.816 1.259
 -14 5 -7 -3.82 19.77 13 -34.071 -32.752 1.160
 10 0 6 35.15 24.02 13 -34.029 -32.689 1.277
 4 -2 2 2500.14 572.09 13 -33.882 -32.810 1.231
 10 -17 3 -12.62 20.08 13 -34.080 -32.610 1.160
 13 -16 5 20.79 20.25 13 -34.028 -32.660 1.190
 11 2 7 19.61 18.52 13 -34.066 -32.616 1.293
 -13 2 -7 7.21 19.31 13 -33.995 -32.646 1.142
 -10 15 -3 19.49 20.39 13 -33.974 -32.574 1.273
 -11 18 -3 0.92 16.79 13 -34.010 -32.508 1.289
 -5 5 -2 1402.73 389.61 13 -33.812 -32.698 1.228
 -9 -5 -6 2.56 22.41 13 -34.037 -32.462 1.101
 -9 12 -3 22.43 27.30 13 -33.899 -32.595 1.257
 7 -1 4 192.79 42.50 13 -33.845 -32.634 1.258
 2 -1 1 577.64 183.89 13 -33.732 -32.708 1.229
 -12 -1 -7 7.88 19.91 13 -33.887 -32.472 1.124
 -8 9 -3 218.29 59.35 13 -33.770 -32.556 1.242
 -6 -9 -5 63.73 25.79 13 -34.220 -32.105 1.094
 8 -16 2 14.11 25.08 13 -33.924 -32.373 1.158
 8 1 5 65.22 32.71 13 -33.796 -32.463 1.277
 11 -15 4 -8.33 20.13 13 -33.806 -32.450 1.190
 10 5 7 -12.66 16.18 13 -33.920 -32.332 1.304
 9 3 6 107.08 30.93 13 -33.830 -32.369 1.293
 -12 16 -4 -11.20 18.45 13 -33.720 -32.335 1.273
 -11 13 -4 31.25 22.54 13 -33.654 -32.349 1.257
 -7 6 -3 67.16 33.46 14 -33.570 -32.427 1.188
 5 0 3 526.04 114.70 14 -33.585 -32.386 1.217
 -11 -4 -7 -2.17 20.51 14 -33.741 -32.209 1.070
 -2 1 -1 658.80 203.82 14 -33.479 -32.455 1.183
 -10 10 -4 5.42 27.03 14 -33.549 -32.313 1.200
 9 8 7 11.03 15.31 14 -33.810 -32.008 1.262
 6 -15 1 8.63 21.21 14 -33.777 -32.036 1.120
 13 -11 6 -18.34 21.07 14 -33.552 -32.260 1.196
 -8 -8 -6 6.39 20.96 14 -33.815 -31.977 1.046
 9 -14 3 1.77 27.64 14 -33.558 -32.189 1.151
 -4 2 -2 2505.24 578.47 14 -33.376 -32.305 1.181
 6 2 4 132.23 49.17 14 -33.511 -32.151 1.236
 8 6 6 49.94 22.45 14 -33.659 -31.995 1.255
 -9 7 -4 38.72 26.38 14 -33.392 -32.208 1.187
 -13 14 -5 -10.43 18.85 14 -33.457 -32.130 1.215
 7 4 5 80.89 33.34 14 -33.551 -32.034 1.248
 -12 11 -5 14.11 21.43 14 -33.369 -32.099 1.199
 -6 3 -3 773.51 250.55 14 -33.273 -32.154 1.178
 10 -12 4 76.04 31.11 14 -33.341 -32.062 1.176
 8 11 7 24.92 14.64 14 -33.745 -31.633 1.283
 -10 -7 -7 14.08 18.77 14 -33.543 -31.833 1.047
 -11 8 -5 43.39 26.19 14 -33.243 -32.013 1.185
 11 -10 5 16.62 22.93 14 -33.230 -31.980 1.197
 -8 4 -4 29.67 26.21 14 -33.171 -32.004 1.175
 13 -6 7 -17.87 18.16 14 -33.223 -31.916 1.231
 12 -8 6 8.92 20.42 14 -33.197 -31.934 1.215
 3 1 2 2447.60 758.36 14 -33.192 -31.933 1.220
 4 -14 0 60.58 22.80 14 -33.667 -31.452 1.123
 -14 12 -6 19.03 20.16 14 -33.213 -31.903 1.198
 7 -13 2 112.73 36.08 14 -33.266 -31.833 1.153
 7 9 6 -25.01 17.62 14 -33.526 -31.546 1.273
 5 -24 -1 -7.10 13.22 14 -34.099 -30.914 1.050
 -13 9 -6 17.93 19.64 15 -33.108 -31.832 1.183
 7 14 7 13.87 12.49 15 -33.745 -31.185 1.298
 -10 5 -5 51.13 32.51 15 -33.068 -31.853 1.172
 -5 -12 -5 -12.45 18.60 15 -33.841 -31.037 1.066
 6 7 5 79.68 23.90 15 -33.334 -31.496 1.260
 8 -23 1 -5.24 15.76 15 -33.445 -31.383 1.088
 -3 -13 -4 106.46 31.23 15 -34.592 -30.201 1.078
 -7 -11 -6 -6.21 17.47 15 -33.498 -31.262 1.055
 4 3 3 910.60 286.41 15 -33.108 -31.619 1.230
 5 5 4 85.90 31.50 15 -33.183 -31.506 1.243
 8 -11 3 40.32 25.54 15 -32.976 -31.704 1.178
 -12 6 -6 8.95 21.71 15 -32.966 -31.703 1.168
 -9 -10 -7 0.91 16.99 15 -33.277 -31.303 1.040
 -7 1 -4 91.89 41.05 15 -32.864 -31.653 1.166
 12 -3 7 -9.82 18.65 15 -32.916 -31.588 1.248
 -5 0 -3 510.23 114.72 15 -32.838 -31.639 1.173
 9 -9 4 47.01 31.88 15 -32.836 -31.624 1.200
 6 12 6 1.56 12.52 15 -33.449 -30.987 1.290
 -9 2 -5 63.53 32.85 15 -32.834 -31.592 1.161
 -14 7 -7 5.24 19.68 15 -32.863 -31.553 1.165
 11 -5 6 29.36 21.61 15 -32.832 -31.572 1.234
 10 -7 5 -14.00 27.40 15 -32.798 -31.582 1.218
 -11 3 -6 -17.67 23.76 15 -32.779 -31.499 1.156
 9 -21 2 -7.58 17.06 15 -33.014 -31.263 1.121
 5 -12 1 27.74 22.07 15 -32.884 -31.273 1.158
 -13 4 -7 -1.23 19.39 15 -32.709 -31.388 1.151
 12 2 8 20.41 18.29 15 -32.789 -31.301 1.273
 -3 -1 -2 2441.15 755.28 15 -32.655 -31.396 1.182
 3 -23 -2 22.27 10.07 16 -34.324 -29.622 1.087
 6 -22 0 -1.31 13.34 16 -33.196 -30.749 1.123
 5 10 5 24.63 22.13 16 -33.156 -30.787 1.316
 10 -19 3 -1.00 18.47 16 -32.734 -31.191 1.179
 11 0 7 -1.94 17.14 16 -32.609 -31.222 1.296
 -10 0 -6 64.27 26.39 16 -32.535 -31.195 1.175
 11 -17 4 -23.53 20.26 16 -32.567 -31.153 1.203
 5 15 6 2.53 9.91 16 -33.457 -30.259 1.337
 -8 -1 -5 120.13 37.61 16 -32.522 -31.190 1.183
 2 -13 -1 17.69 13.60 16 -33.707 -29.963 1.166
 6 -10 2 161.45 63.19 16 -32.485 -31.178 1.216
 -12 1 -7 15.72 20.20 16 -32.511 -31.147 1.169
 12 -15 5 10.29 18.07 16 -32.485 -31.142 1.223
 13 -13 6 1.22 19.66 16 -32.468 -31.152 1.241
 10 -2 6 52.51 25.13 16 -32.454 -31.163 1.285
 -6 -2 -4 169.33 53.41 16 -32.438 -31.077 1.191
 11 5 8 5.74 15.78 16 -32.550 -30.939 1.318
 -8 -13 -7 4.69 14.87 16 -32.915 -30.564 1.075
 9 -4 5 54.37 28.23 16 -32.339 -31.125 1.271
 -10 22 -2 -10.15 14.41 16 -32.617 -30.840 1.325
 4 8 4 41.72 19.91 16 -32.863 -30.586 1.307
 7 -8 3 3.26 20.39 16 -32.313 -31.129 1.237
 8 -6 4 20.51 22.92 16 -32.282 -31.113 1.255
 -11 20 -3 16.92 15.78 16 -32.470 -30.896 1.311
 -8 21 -1 6.12 14.38 16 -32.630 -30.661 1.328
 7 -20 1 33.57 17.42 16 -32.624 -30.665 1.158
 -9 19 -2 -0.77 15.35 16 -32.465 -30.799 1.314
 -6 -14 -6 -1.71 14.06 16 -33.035 -30.199 1.092
 -12 18 -4 10.37 17.24 16 -32.325 -30.882 1.296
 -7 23 0 -1.18 11.89 16 -32.805 -30.381 1.341
 -10 17 -3 -16.46 19.11 16 -32.307 -30.836 1.300
 10 3 7 7.02 16.21 16 -32.301 -30.809 1.310
 -11 -2 -7 -18.75 20.40 16 -32.261 -30.811 1.158
 -13 16 -5 6.82 19.03 17 -32.182 -30.815 1.280
 -9 -3 -6 127.14 35.03 17 -32.219 -30.759 1.167
 -7 18 -1 32.62 18.96 17 -32.413 -30.553 1.319
 -11 15 -4 0.96 17.95 17 -32.156 -30.800 1.284
 3 6 3 769.07 249.10 17 -32.569 -30.385 1.297
 -8 16 -2 20.20 23.47 17 -32.240 -30.688 1.304
 13 -8 7 3.57 18.39 17 -32.111 -30.808 1.275
 8 -18 2 -11.30 19.44 17 -32.272 -30.632 1.186
 -4 -3 -3 980.73 285.18 17 -32.181 -30.692 1.194
 -6 20 0 -6.68 12.62 17 -32.604 -30.253 1.332
 4 13 5 70.05 21.50 17 -33.040 -29.792 1.332
 -9 14 -3 20.57 26.27 17 -32.080 -30.710 1.289
 12 -10 6 -18.92 19.68 17 -32.017 -30.742 1.262
 9 1 6 10.36 22.79 17 -32.064 -30.690 1.301
 -1 -14 -3 26.39 7.70 17 -35.531 -27.217 1.147
 -12 13 -5 -12.77 19.61 17 -32.011 -30.707 1.268
 9 -16 3 -22.98 22.15 17 -32.071 -30.630 1.209
 -7 -4 -5 139.87 31.52 17 -32.102 -30.586 1.174
 11 -12 5 28.00 20.43 17 -31.969 -30.689 1.246
 10 -14 4 60.51 25.02 17 -31.980 -30.651 1.229
 -10 12 -4 77.33 30.54 17 -31.930 -30.651 1.273
 4 -21 -1 -6.35 11.75 17 -32.888 -29.641 1.137
 -5 22 1 0.85 10.59 17 -32.815 -29.696 1.345
 2 4 2 2344.93 577.63 17 -32.276 -30.185 1.287
 -4 -15 -5 11.23 12.54 17 -33.206 -29.247 1.116
 -13 11 -6 12.85 18.50 17 -31.866 -30.574 1.251
 8 -1 5 143.43 37.51 17 -31.847 -30.586 1.291
 -6 15 -1 -2.11 18.34 17 -32.079 -30.338 1.310
 3 -11 0 356.80 77.57 17 -32.276 -30.121 1.205
 -7 13 -2 79.26 26.89 17 -31.914 -30.481 1.295
 9 6 7 17.39 13.94 17 -31.993 -30.333 1.320
 -11 10 -5 -6.93 21.36 17 -31.785 -30.536 1.257
 -10 -5 -7 -2.88 17.83 17 -31.941 -30.351 1.148
 -8 11 -3 36.42 26.85 17 -31.765 -30.493 1.280
 -5 17 0 69.88 27.64 17 -32.269 -29.988 1.325
 7 -3 4 150.21 41.83 17 -31.663 -30.494 1.278
 12 -5 7 3.27 16.95 17 -31.704 -30.398 1.292
 -9 9 -4 -17.85 24.11 17 -31.628 -30.416 1.264
 -12 8 -6 3.28 19.74 17 -31.643 -30.379 1.240
 -5 -5 -4 33.16 21.76 18 -31.824 -30.147 1.184
 1 2 1 662.52 203.16 18 -31.983 -29.984 1.281
 6 -5 3 276.49 77.28 18 -31.538 -30.415 1.269
 4 -9 1 324.34 120.84 18 -31.705 -30.244 1.234
 -8 -6 -6 40.47 25.93 18 -31.805 -30.141 1.156
 5 -7 2 2153.61 595.36 18 -31.520 -30.337 1.253
 11 -7 6 8.08 18.93 18 -31.540 -30.285 1.285
 5 -19 0 6.40 16.11 18 -32.087 -29.705 1.176
 8 4 6 83.95 29.36 18 -31.657 -30.132 1.320
 -4 19 1 6.60 11.45 18 -32.489 -29.293 1.343
 -10 7 -5 39.97 26.67 18 -31.495 -30.279 1.252
 -13 6 -7 4.78 18.66 18 -31.501 -30.194 1.227
 3 11 4 23.30 13.86 18 -32.546 -29.148 1.333
 12 0 8 8.58 17.06 18 -31.541 -30.109 1.320
 10 -9 5 29.82 27.12 18 -31.410 -30.179 1.273
 -6 10 -2 135.57 55.74 18 -31.441 -30.134 1.294
 9 -23 2 23.49 16.30 18 -31.680 -29.843 1.183
 -5 12 -1 49.08 21.38 18 -31.565 -29.954 1.310
 -7 8 -3 17.70 21.77 18 -31.332 -30.148 1.278
 -11 5 -6 1.01 21.44 18 -31.362 -30.102 1.235
 12 -17 5 1.16 17.93 18 -31.425 -30.036 1.243
 8 9 7 4.93 13.12 18 -31.684 -29.774 1.332
 6 -17 1 87.88 25.24 18 -31.638 -29.790 1.203
 10 -21 3 6.09 16.22 18 -31.513 -29.895 1.206
 9 -11 4 18.78 31.55 18 -31.330 -30.078 1.259
 11 -19 4 -9.81 17.37 18 -31.434 -29.961 1.226
 8 -13 3 84.44 37.07 18 -31.318 -29.980 1.243
 3 16 5 -3.08 8.46 18 -33.031 -28.266 1.351
 7 -15 2 29.88 27.12 18 -31.406 -29.884 1.225
 -8 6 -4 35.71 23.87 18 -31.228 -30.059 1.262
 -9 -8 -7 5.26 15.87 18 -31.531 -29.728 1.135
 7 2 5 141.03 40.98 18 -31.314 -29.927 1.313
 11 -2 7 14.91 18.41 18 -31.280 -29.939 1.312
 -6 -7 -5 54.26 23.95 18 -31.522 -29.684 1.176
 -4 14 0 46.71 21.29 18 -31.708 -29.493 1.325
 -12 3 -7 25.72 19.33 18 -31.226 -29.898 1.217
 -9 4 -5 56.33 27.89 18 -31.121 -29.907 1.245
 -1 -2 -1 608.87 183.22 19 -31.489 -29.490 1.256
 13 -10 7 -6.07 18.64 19 -31.083 -29.775 1.290
 11 3 8 21.65 16.05 19 -31.180 -29.654 1.332
 10 -4 6 30.19 22.86 19 -31.029 -29.768 1.303
 -10 2 -6 24.21 26.34 19 -31.008 -29.716 1.228
 -3 21 2 3.92 7.95 19 -32.756 -27.940 1.356
 7 7 6 -4.99 17.34 19 -31.226 -29.454 1.324
 6 0 4 270.09 95.96 19 -30.961 -29.713 1.305
 12 -12 6 -3.41 17.89 19 -30.933 -29.637 1.279
 -7 -9 -6 -39.36 18.73 19 -31.249 -29.269 1.164
 -2 -4 -2 2480.81 571.38 19 -31.288 -29.197 1.242
 7 12 7 -15.43 12.56 19 -31.375 -29.097 1.348
 9 -6 5 27.57 28.93 19 -30.799 -29.593 1.293
 -11 0 -7 1.04 18.79 19 -30.886 -29.500 1.210
 -3 16 1 43.86 16.08 19 -31.872 -28.510 1.341
 -6 5 -3 291.24 77.44 19 -30.731 -29.608 1.275
 11 -14 5 10.60 17.96 19 -30.817 -29.499 1.266
 -5 7 -2 2242.79 620.71 19 -30.747 -29.564 1.291
 10 1 7 7.23 16.62 19 -30.833 -29.418 1.326
 -7 3 -4 212.08 46.18 19 -30.697 -29.528 1.258
 -12 15 -5 2.15 17.94 19 -30.737 -29.394 1.302
 -11 17 -4 5.86 16.60 19 -30.761 -29.348 1.317
 10 -16 4 -21.61 20.05 19 -30.745 -29.360 1.252
 5 -2 3 2242.03 487.50 19 -30.604 -29.477 1.296
 -13 13 -6 28.18 20.30 19 -30.697 -29.381 1.286
 6 -24 0 8.00 12.87 19 -31.304 -28.768 1.174
 -4 9 -1 299.43 108.74 19 -30.750 -29.289 1.308
 -12 -2 -8 17.21 17.90 19 -30.756 -29.267 1.191
 -8 1 -5 111.81 34.10 19 -30.640 -29.378 1.242
 8 -8 4 54.38 24.00 19 -30.598 -29.408 1.283
 -10 19 -3 -0.93 17.44 20 -30.768 -29.224 1.267
 -3 -6 -3 789.70 254.99 20 -31.077 -28.894 1.168
 9 -18 3 39.91 19.35 20 -30.735 -29.220 1.176
 10 6 8 -12.27 16.18 20 -30.802 -29.134 1.276
 7 -22 1 -4.71 14.71 20 -30.981 -28.927 1.140
 2 9 3 107.48 41.54 20 -31.840 -28.051 1.267
 8 -20 2 -6.94 16.65 20 -30.804 -29.076 1.159
 12 -7 7 -4.70 18.59 20 -30.587 -29.292 1.243
 -8 -11 -7 4.06 15.94 20 -30.987 -28.876 1.093
 6 5 5 133.99 46.40 20 -30.713 -29.091 1.258
 -9 21 -2 7.48 14.62 20 -30.748 -28.996 1.279
 -9 -1 -6 -7.13 26.35 20 -30.558 -29.184 1.165
 7 -10 3 93.54 30.35 20 -30.445 -29.206 1.209
 9 -1 6 -25.11 25.24 20 -30.477 -29.165 1.255
 -11 12 -5 1.05 20.26 20 -30.428 -29.149 1.231
 -10 14 -4 52.10 23.66 20 -30.434 -29.105 1.246
 -12 10 -6 19.63 20.34 20 -30.403 -29.128 1.216
 -4 -8 -4 34.87 21.92 20 -30.877 -28.601 1.154
 11 -9 6 -18.56 20.94 20 -30.358 -29.098 1.234
 2 -20 -2 8.78 9.78 20 -32.418 -27.034 1.121
 4 -4 2 35.20 22.61 20 -30.262 -29.179 1.225
 -10 -3 -7 -15.03 18.07 20 -30.460 -28.968 1.147
 -13 8 -7 31.60 18.97 20 -30.360 -29.058 1.199
 12 -2 8 -16.25 16.63 20 -30.389 -29.001 1.262
 -9 16 -3 -10.18 19.28 20 -30.415 -28.974 1.260
 6 10 6 0.56 14.83 20 -30.754 -28.598 1.280
 6 -12 2 57.27 28.24 20 -30.368 -28.970 1.197
 -8 23 -1 3.69 13.70 20 -30.692 -28.629 1.290
 -3 11 0 319.65 77.21 20 -30.734 -28.578 1.261
 -2 -16 -4 10.97 8.93 20 -33.583 -25.603 1.120
 9 4 7 -15.46 17.40 20 -30.356 -28.812 1.273
 5 -14 1 -12.31 17.61 20 -30.409 -28.682 1.183
 -8 18 -2 21.04 18.21 20 -30.365 -28.725 1.273
 -11 -5 -8 -4.47 18.71 20 -30.347 -28.736 1.128
 10 -11 5 -3.03 21.93 20 -30.151 -28.894 1.225
 8 -3 5 159.27 44.02 20 -30.120 -28.899 1.249
 -5 -10 -5 5.40 23.15 21 -30.680 -28.309 1.139
 3 -18 -1 46.06 20.42 21 -31.182 -27.804 1.148
 4 -16 0 88.47 21.76 21 -30.631 -28.309 1.168
 -11 7 -6 -19.33 21.21 21 -30.041 -28.787 1.209
 11 -4 7 14.00 19.14 21 -30.063 -28.751 1.257
 5 3 4 126.61 31.85 21 -30.131 -28.675 1.261
 -9 11 -4 74.50 28.31 21 -30.011 -28.760 1.240
 -12 5 -7 -5.91 20.09 21 -30.019 -28.713 1.192
 3 -6 1 3071.43 864.80 21 -30.000 -28.718 1.217
 -6 0 -4 345.99 96.67 21 -29.982 -28.734 1.199
 2 14 4 69.49 21.50 21 -32.192 -26.507 1.286
 9 -13 4 12.95 23.46 21 -29.975 -28.675 1.215
 -5 2 -3 2309.14 485.61 21 -29.886 -28.759 1.216
 -7 -2 -5 164.36 43.41 21 -30.010 -28.624 1.182
 -7 20 -1 11.84 15.24 21 -30.266 -28.307 1.285
 -8 13 -3 79.01 37.84 21 -29.950 -28.611 1.255
 12 -14 6 9.81 18.45 21 -29.935 -28.611 1.226
 -6 -12 -6 2.98 14.39 21 -30.480 -28.016 1.123
 -8 -4 -6 65.63 33.84 21 -29.988 -28.464 1.164
 -2 18 2 1.16 10.81 21 -32.076 -26.330 1.290
 11 1 8 -4.27 15.49 21 -29.923 -28.466 1.273
 7 -5 4 231.45 52.24 21 -29.759 -28.601 1.242
 8 2 6 14.69 26.83 21 -29.877 -28.460 1.269
 -4 4 -2 25.54 24.55 21 -29.698 -28.615 1.233
 8 -15 3 52.97 27.08 21 -29.843 -28.434 1.204
 10 -6 6 -1.99 20.30 21 -29.737 -28.487 1.251
 -9 -6 -7 24.65 18.46 21 -29.931 -28.272 1.143
 -7 15 -2 71.76 31.36 21 -29.844 -28.321 1.269
 11 -16 5 -3.43 17.53 21 -29.763 -28.401 1.217
 5 8 5 103.82 28.69 21 -30.028 -28.002 1.278
 -7 -14 -7 30.42 16.55 22 -30.277 -27.719 1.055
 -3 -18 -5 3.93 8.61 22 -32.006 -25.956 1.061
 8 7 7 8.93 16.47 22 -29.848 -28.102 1.216
 7 -17 2 96.76 31.33 22 -29.775 -28.162 1.136
 -10 4 -6 39.49 26.23 22 -29.595 -28.334 1.148
 -9 6 -5 19.51 30.71 22 -29.553 -28.347 1.163
 -11 2 -7 12.68 21.35 22 -29.605 -28.263 1.131
 12 -9 7 10.14 20.16 22 -29.564 -28.266 1.191
 2 -8 0 69.47 43.77 22 -29.957 -27.849 1.153
 10 -18 4 22.28 18.65 22 -29.624 -28.179 1.149
 -6 22 0 -6.54 12.40 22 -30.103 -27.656 1.234
 -12 0 -8 -2.54 21.00 22 -29.586 -28.154 1.114
 5 13 6 5.50 11.83 22 -30.233 -27.495 1.229
 -12 17 -5 19.27 19.23 22 -29.542 -28.153 1.201
 6 -7 3 59.40 36.25 22 -29.404 -28.248 1.176
 10 -1 7 25.82 18.53 22 -29.499 -28.140 1.209
 6 -19 1 7.03 17.77 22 -29.794 -27.845 1.123
 9 -8 5 9.54 31.40 22 -29.414 -28.200 1.185
 4 1 3 851.73 196.27 22 -29.423 -28.149 1.199
 -6 17 -1 13.93 20.97 22 -29.675 -27.829 1.221
 -2 13 1 56.21 15.43 22 -30.622 -26.876 1.219
 -3 6 -1 2917.33 892.31 22 -29.384 -28.103 1.192
 9 -20 3 1.03 18.48 22 -29.528 -27.939 1.138
 -11 19 -4 5.50 19.15 22 -29.459 -27.986 1.214
 -7 10 -3 12.21 23.16 22 -29.336 -28.096 1.193
 7 0 5 36.79 23.81 22 -29.355 -28.061 1.205
 5 -21 0 -5.50 13.38 22 -29.941 -27.465 1.109
 10 4 8 8.22 16.77 22 -29.430 -27.859 1.221
 11 -11 6 -5.90 19.15 22 -29.281 -28.002 1.185
 4 -23 -1 5.18 12.18 22 -30.285 -26.990 1.092
 -13 10 -7 8.04 20.13 22 -29.287 -27.979 1.168
 -12 12 -6 -6.15 19.45 22 -29.241 -27.945 1.182
 8 -22 2 -14.08 17.27 22 -29.490 -27.675 1.125
 -10 21 -3 -12.99 16.67 22 -29.339 -27.720 1.224
 -11 14 -5 19.07 21.74 22 -29.163 -27.846 1.196
 8 -10 4 -0.86 25.66 23 -29.105 -27.880 1.179
 7 -24 1 -4.25 15.00 23 -29.532 -27.385 1.111
 5 -9 2 334.04 67.03 23 -29.073 -27.804 1.170
 -6 12 -2 94.50 35.32 23 -29.138 -27.739 1.206
 9 -3 6 66.02 33.84 23 -29.057 -27.787 1.205
 7 5 6 53.86 32.41 23 -29.209 -27.605 1.220
 -10 -1 -7 -3.18 20.61 23 -29.099 -27.683 1.129
 -9 1 -6 21.81 26.74 23 -29.045 -27.733 1.146
 10 -13 5 5.46 21.00 23 -29.012 -27.720 1.178
 -6 -5 -5 156.95 43.26 23 -29.172 -27.551 1.124
 -7 -7 -6 29.19 23.50 23 -29.247 -27.476 1.103
 -10 16 -4 2.04 18.15 23 -29.051 -27.666 1.208
 -11 -3 -8 15.32 19.32 23 -29.114 -27.588 1.112
 -8 3 -5 90.60 44.33 23 -28.940 -27.718 1.162
 11 -6 7 -19.83 19.82 23 -28.955 -27.661 1.204
 -8 -9 -7 -0.86 16.56 23 -29.259 -27.347 1.089
 7 10 7 29.46 14.26 23 -29.291 -27.250 1.228
 -5 -3 -4 81.76 30.00 23 -28.998 -27.542 1.149
 -9 23 -2 14.42 15.71 23 -29.171 -27.333 1.233
 -12 7 -7 -16.32 20.25 23 -28.892 -27.597 1.163
 -5 24 1 -0.50 10.75 23 -29.835 -26.648 1.241
 -5 19 0 4.59 14.95 23 -29.411 -27.027 1.231
 -7 5 -4 204.47 51.27 23 -28.769 -27.611 1.178
 6 -2 4 185.37 54.30 23 -28.780 -27.597 1.202
 -11 9 -6 1.14 20.50 23 -28.815 -27.554 1.178
 9 2 7 3.75 18.05 23 -28.890 -27.438 1.219
 4 6 4 181.32 55.33 23 -29.101 -27.223 1.217
 7 -12 3 57.28 27.36 23 -28.811 -27.506 1.172
 1 -10 -1 963.55 228.15 23 -30.535 -25.748 1.151
 -9 18 -3 -8.25 19.89 23 -28.888 -27.373 1.220
 11 -18 5 -11.11 17.96 23 -28.802 -27.392 1.169
 9 -15 4 1.00 20.89 23 -28.760 -27.405 1.171
 11 -1 8 23.17 20.22 23 -28.779 -27.374 1.218
 -10 11 -5 28.00 21.48 23 -28.699 -27.441 1.192
 9 7 8 7.49 15.77 23 -28.902 -27.162 1.228
 -4 -1 -3 916.70 189.39 23 -28.661 -27.387 1.168
 8 -5 5 32.55 31.17 24 -28.594 -27.392 1.134
 4 -11 1 76.89 24.27 24 -28.787 -27.197 1.099
 -5 14 -1 8.26 19.12 24 -28.839 -27.112 1.151
 12 -11 7 34.51 21.76 24 -28.627 -27.320 1.130
 3 -1 2 3038.98 755.62 24 -28.506 -27.411 1.130
 10 -8 6 14.84 22.15 24 -28.572 -27.321 1.132
 -6 7 -3 20.69 32.05 24 -28.518 -27.362 1.126
 -9 13 -4 19.77 26.13 24 -28.537 -27.236 1.137
 10 -20 4 15.80 19.02 24 -28.611 -27.104 1.095
 1 7 2 1559.33 494.90 24 -30.406 -25.295 1.148
 4 11 5 19.09 19.60 24 -29.186 -26.495 1.161
 6 -14 2 83.92 28.71 24 -28.550 -27.058 1.099
 -12 2 -8 14.94 21.30 24 -28.497 -27.109 1.079
 4 16 6 3.50 10.46 24 -29.617 -25.989 1.167
 -8 20 -2 22.54 18.86 24 -28.664 -26.936 1.160
 8 -17 3 3.87 20.45 24 -28.537 -27.053 1.098
 -5 -15 -6 7.12 12.77 24 -29.385 -26.190 1.031
 -4 -13 -5 30.67 19.90 24 -29.403 -26.157 1.049
 -2 8 0 60.22 43.54 24 -28.827 -26.720 1.143
 -11 4 -7 -3.71 21.67 24 -28.419 -27.108 1.094
 6 3 5 207.93 56.12 24 -28.477 -27.020 1.151
 -10 -6 -8 5.74 19.17 24 -28.542 -26.873 1.050
 -9 -4 -7 10.24 19.17 24 -28.477 -26.934 1.067
 -10 6 -6 21.29 24.63 24 -28.298 -27.048 1.109
 11 -13 6 16.73 20.66 24 -28.301 -26.997 1.125
 -8 -2 -6 71.54 32.44 24 -28.355 -26.938 1.084
 10 -3 7 18.12 19.91 24 -28.297 -26.978 1.147
 8 0 6 40.41 31.03 24 -28.304 -26.966 1.149
 9 -22 3 1.12 18.41 24 -28.447 -26.782 1.086
 -3 -11 -4 7.03 17.33 24 -29.304 -25.909 1.069
 -8 15 -3 68.77 28.25 24 -28.309 -26.899 1.148
 5 -4 3 403.02 89.22 24 -28.132 -27.020 1.132
 9 -10 5 87.93 31.79 24 -28.178 -26.941 1.128
 -9 8 -5 56.40 31.33 24 -28.123 -26.909 1.123
 7 -7 4 171.31 48.60 24 -28.102 -26.930 1.130
 -5 9 -2 342.41 78.21 24 -28.146 -26.876 1.140
 -7 0 -5 32.42 25.63 24 -28.156 -26.862 1.099
 6 8 6 37.25 21.91 25 -28.449 -26.543 1.159
 7 -19 2 21.82 20.09 25 -28.346 -26.643 1.090
 -12 14 -6 -15.91 19.94 25 -28.155 -26.831 1.134
 -3 1 -2 2970.34 758.70 25 -28.038 -26.943 1.121
 10 2 8 3.39 17.67 25 -28.185 -26.694 1.157
 3 -13 0 73.78 24.74 25 -28.570 -26.299 1.095
 6 13 7 34.04 15.13 25 -28.665 -26.199 1.165
 8 5 7 5.38 18.13 25 -28.222 -26.612 1.159
 5 -16 1 45.03 25.70 25 -28.328 -26.492 1.093
 -4 21 1 2.64 11.32 25 -28.973 -25.723 1.169
 -7 22 -1 4.59 15.14 25 -28.350 -26.295 1.168
 10 -15 5 -9.55 19.65 25 -27.979 -26.643 1.120
 -11 16 -5 26.74 18.68 25 -27.988 -26.626 1.145
 11 -8 7 -11.47 19.53 25 -27.943 -26.654 1.142
 -8 10 -4 40.37 27.22 25 -27.882 -26.657 1.135
 -6 2 -4 157.69 51.79 25 -27.848 -26.666 1.115
 -7 -12 -7 -0.80 15.36 25 -28.389 -26.113 1.044
 -11 -1 -8 8.84 18.42 25 -27.966 -26.509 1.078
 -4 16 0 27.39 21.34 25 -28.368 -26.044 1.161
 -7 17 -2 50.54 24.72 25 -27.997 -26.383 1.158
 -12 9 -7 -1.35 21.83 25 -27.836 -26.538 1.118
 -6 -10 -6 -10.86 18.01 25 -28.263 -26.108 1.062
 6 -21 1 20.95 17.24 25 -28.201 -26.156 1.082
 -10 1 -7 6.85 19.86 25 -27.841 -26.483 1.094
 9 -5 6 -31.12 26.97 25 -27.782 -26.534 1.145
 8 -12 4 2.85 28.68 25 -27.779 -26.507 1.124
 11 -3 8 -20.28 21.89 25 -27.733 -26.365 1.153
 -10 18 -4 16.62 17.89 25 -27.768 -26.323 1.155
 7 -2 5 117.88 44.17 25 -27.650 -26.416 1.147
 -11 11 -6 -18.55 21.73 25 -27.672 -26.394 1.130
 -9 3 -6 93.33 34.76 25 -27.659 -26.388 1.108
 -2 -9 -3 129.94 40.39 25 -28.911 -25.127 1.093
 -5 -8 -5 84.54 26.28 25 -28.018 -25.993 1.080
 6 -9 3 113.29 48.27 26 -27.579 -26.370 1.090
 3 4 3 1090.34 286.49 26 -27.818 -26.114 1.113
 4 -18 0 62.59 22.08 26 -28.168 -25.749 1.051
 9 -17 4 -10.23 20.49 26 -27.666 -26.250 1.078
 -7 12 -3 99.77 32.40 26 -27.556 -26.250 1.109
 9 0 7 17.10 21.61 26 -27.573 -26.189 1.117
 10 -10 6 14.64 22.28 26 -27.508 -26.246 1.101
 5 -23 0 16.13 15.11 26 -28.123 -25.561 1.038
 -5 4 -3 390.95 91.66 26 -27.391 -26.279 1.093
 -8 -7 -7 -0.96 18.98 26 -27.697 -25.951 1.030
 -10 13 -5 29.12 24.68 26 -27.455 -26.163 1.104
 4 -6 2 1315.50 359.39 26 -27.379 -26.234 1.094
 -8 5 -5 165.30 38.01 26 -27.403 -26.200 1.085
 -4 11 -1 118.91 38.65 26 -27.592 -26.002 1.115
 11 -15 6 9.60 20.65 26 -27.398 -26.062 1.094
 9 5 8 -1.07 17.51 26 -27.538 -25.914 1.123
 7 3 6 130.78 36.19 26 -27.450 -25.974 1.120
 7 -14 3 107.93 38.30 26 -27.377 -25.998 1.083
 -9 20 -3 -14.54 19.04 26 -27.482 -25.892 1.125
 -7 -5 -6 53.26 35.06 26 -27.473 -25.868 1.053
 -11 6 -7 6.51 20.91 26 -27.307 -26.013 1.078
 2 -15 -1 123.91 23.45 26 -28.478 -24.816 1.058
 2 -3 1 12937.32 3586.63 26 -27.179 -26.097 1.097
 -6 24 0 -8.28 13.94 26 -27.906 -25.367 1.134
 -4 -6 -4 197.81 62.20 26 -27.574 -25.695 1.063
 8 -7 5 74.04 33.32 26 -27.233 -26.030 1.105
 -6 19 -1 17.49 18.42 26 -27.564 -25.614 1.127
 8 -19 3 -5.19 19.76 26 -27.362 -25.803 1.073
 10 -5 7 1.21 20.63 26 -27.200 -25.904 1.113
 7 8 7 -10.79 16.69 26 -27.470 -25.625 1.125
 -10 -4 -8 1.20 19.33 26 -27.330 -25.758 1.043
 5 6 5 146.46 47.17 26 -27.421 -25.664 1.121
 -9 15 -4 33.73 22.47 27 -27.174 -25.819 1.114
 -7 7 -4 125.60 38.15 27 -27.050 -25.878 1.098
 -10 8 -6 46.20 24.54 27 -27.089 -25.839 1.091
 9 -12 5 -17.95 24.97 27 -27.058 -25.789 1.098
 3 -20 -1 -25.98 14.43 27 -28.118 -24.721 1.047
 -9 -2 -7 18.36 21.58 27 -27.137 -25.684 1.059
 -6 -3 -5 148.65 45.98 27 -27.126 -25.668 1.069
 -6 14 -2 49.04 26.90 27 -27.113 -25.621 1.119
 11 -10 7 -10.87 19.60 27 -27.015 -25.718 1.108
 3 9 4 74.99 23.22 27 -27.697 -25.024 1.124
 5 11 6 11.82 15.02 27 -27.536 -25.171 1.127
 10 -17 5 -1.27 19.71 27 -27.036 -25.654 1.090
 5 -11 2 224.63 54.01 27 -27.022 -25.660 1.088
 6 -4 4 287.42 64.62 27 -26.911 -25.757 1.108
 10 0 8 -13.31 18.11 27 -27.047 -25.619 1.121
 -2 3 -1 13616.17 3721.67 27 -26.842 -25.762 1.104
 -1 20 3 1.08 4.82 27 -30.669 -21.849 1.132
 8 -2 6 49.46 31.48 27 -26.898 -25.613 1.116
 -8 22 -2 -9.34 17.26 27 -27.111 -25.296 1.131
 -8 0 -6 77.82 32.33 27 -26.867 -25.529 1.074
 -11 1 -8 22.54 20.58 27 -26.889 -25.485 1.064
 -9 10 -5 22.48 28.91 27 -26.804 -25.566 1.103
 -12 11 -7 27.04 22.24 27 -26.839 -25.531 1.096
 7 -21 2 -0.94 17.86 27 -27.079 -25.289 1.067
 6 -16 2 102.75 39.13 27 -26.973 -25.389 1.079
 -11 18 -5 23.20 20.82 27 -26.882 -25.472 1.119
 1 12 3 37.43 18.95 27 -30.231 -22.073 1.127
 3 14 5 19.78 13.43 27 -28.041 -24.236 1.129
 -4 6 -2 1248.37 366.49 27 -26.706 -25.561 1.107
 11 -5 8 -1.35 19.85 27 -26.771 -25.428 1.118
 -1 15 2 71.01 19.95 27 -30.199 -21.989 1.128
 -8 17 -3 39.76 23.12 27 -26.808 -25.324 1.123
 7 -9 4 43.73 27.94 27 -26.641 -25.440 1.103
 8 3 7 -32.97 20.47 27 -26.766 -25.266 1.124
 -10 3 -7 -6.02 22.11 27 -26.671 -25.352 1.078
 9 -7 6 -31.19 25.78 27 -26.630 -25.387 1.112
 -6 9 -3 98.48 46.49 28 -26.567 -25.358 1.164
 -5 -1 -4 289.53 51.39 28 -26.601 -25.297 1.139
 -11 13 -6 7.48 19.85 28 -26.597 -25.293 1.161
 9 -19 4 8.97 18.23 28 -26.672 -25.194 1.139
 8 -14 4 32.19 25.84 28 -26.590 -25.265 1.149
 4 -1 3 486.89 188.89 28 -26.486 -25.331 1.167
 8 8 8 9.31 16.45 28 -26.818 -24.998 1.178
 -3 -4 -3 1245.50 285.18 28 -26.750 -25.044 1.136
 10 -12 6 -8.42 19.71 28 -26.539 -25.254 1.160
 -3 18 1 45.97 19.42 28 -27.578 -24.198 1.186
 6 1 5 192.29 39.34 28 -26.546 -25.206 1.175
 -7 2 -5 106.42 42.59 28 -26.490 -25.256 1.141
 -3 23 2 6.10 8.73 28 -28.213 -23.507 1.189
 -10 20 -4 -6.76 16.35 28 -26.570 -25.062 1.181
 -8 12 -4 -18.31 28.04 28 -26.431 -25.158 1.168
 3 -8 1 763.27 184.21 28 -26.476 -25.049 1.149
 -9 5 -6 -1.04 25.94 28 -26.379 -25.131 1.145
 6 -23 1 -16.80 16.57 28 -26.808 -24.671 1.114
 1 17 4 7.54 5.53 28 -30.079 -21.398 1.186
 -5 21 0 -10.26 12.82 28 -26.950 -24.476 1.188
 9 -2 7 12.71 19.63 28 -26.378 -25.044 1.176
 -9 -7 -8 16.76 17.14 28 -26.549 -24.810 1.098
 2 -22 -2 3.83 8.99 28 -28.237 -23.117 1.097
 -7 -10 -7 12.09 15.69 28 -26.697 -24.656 1.095
 -10 15 -5 -10.27 20.24 28 -26.294 -24.958 1.171
 -11 8 -7 40.55 21.01 28 -26.263 -24.974 1.148
 6 6 6 27.24 25.84 28 -26.453 -24.748 1.177
 5 -18 1 3.26 20.69 28 -26.559 -24.621 1.129
 -3 13 0 113.23 24.04 28 -26.708 -24.437 1.181
 -5 16 -1 34.70 23.40 28 -26.488 -24.652 1.182
 10 -7 7 26.32 19.41 28 -26.198 -24.914 1.172
 4 -13 1 140.58 31.64 28 -26.409 -24.700 1.141
 7 -4 5 71.35 33.03 28 -26.147 -24.943 1.171
 -7 24 -1 -3.97 15.21 28 -26.614 -24.469 1.190
 9 3 8 1.06 16.39 28 -26.298 -24.766 1.180
 -5 -13 -6 21.87 13.84 28 -26.893 -24.156 1.097
 11 -12 7 16.03 19.58 28 -26.160 -24.850 1.166
 6 11 7 -11.91 14.16 29 -26.595 -24.401 1.183
 8 -21 3 -5.14 17.50 29 -26.310 -24.673 1.134
 5 -6 3 257.22 77.50 29 -26.055 -24.923 1.163
 -7 19 -2 32.12 18.69 29 -26.325 -24.622 1.185
 -8 -5 -7 -22.34 20.60 29 -26.266 -24.657 1.115
 -10 -2 -8 36.23 20.93 29 -26.197 -24.705 1.117
 8 -9 5 82.24 33.06 29 -26.014 -24.796 1.165
 -8 7 -5 77.16 31.17 29 -25.996 -24.793 1.157
 -6 4 -4 272.93 58.65 29 -25.967 -24.813 1.155
 9 -14 5 -6.65 19.54 29 -26.043 -24.734 1.158
 7 -16 3 14.97 23.63 29 -26.105 -24.653 1.146
 -6 -8 -6 27.70 24.29 29 -26.315 -24.410 1.113
 6 -11 3 97.44 35.42 29 -25.993 -24.721 1.156
 -9 22 -3 1.03 16.26 29 -26.178 -24.513 1.187
 -10 10 -6 25.48 20.32 29 -25.961 -24.699 1.160
 10 -2 8 33.47 19.07 29 -26.009 -24.627 1.178
 4 4 4 27.54 18.42 29 -26.085 -24.496 1.174
 1 -17 -2 70.04 19.43 29 -28.714 -21.818 1.118
 -7 14 -3 52.88 28.37 29 -25.945 -24.569 1.177
 -5 11 -2 179.72 42.39 29 -25.903 -24.541 1.176
 -4 1 -3 532.73 196.23 29 -25.792 -24.638 1.155
 -9 0 -7 20.03 19.89 29 -25.903 -24.518 1.133
 -9 17 -4 -2.08 18.64 29 -25.910 -24.496 1.179
 7 1 6 107.88 42.00 29 -25.891 -24.513 1.179
 -11 3 -8 -21.90 20.95 29 -25.880 -24.512 1.135
 -7 -3 -6 53.23 31.73 29 -25.874 -24.398 1.132
 8 -4 6 143.77 37.82 29 -25.641 -24.389 1.176
 7 -23 2 0.93 16.15 29 -25.949 -24.072 1.130
 7 6 7 14.17 18.28 29 -25.854 -24.167 1.182
 9 -21 4 -4.64 20.08 29 -25.771 -24.229 1.145
 10 -14 6 11.98 18.22 30 -25.656 -24.342 1.207
 -1 10 1 894.08 220.14 30 -27.394 -22.603 1.225
 2 2 2 473.41 183.05 30 -25.717 -24.245 1.213
 -4 -11 -5 66.44 24.85 30 -26.320 -23.630 1.160
 9 -9 6 -4.25 19.82 30 -25.587 -24.337 1.214
 -9 12 -5 48.73 22.29 30 -25.582 -24.313 1.214
 4 9 5 50.20 21.58 30 -26.071 -23.814 1.227
 -3 8 -1 757.45 181.09 30 -25.646 -24.220 1.219
 -10 5 -7 6.80 20.01 30 -25.581 -24.285 1.191
 -11 15 -6 16.03 18.92 30 -25.588 -24.252 1.216
 -7 9 -4 45.36 24.70 30 -25.497 -24.296 1.212
 4 -20 0 -6.40 14.26 30 -26.139 -23.632 1.169
 -8 2 -6 71.92 29.99 30 -25.512 -24.225 1.189
 -3 -16 -5 8.79 9.84 30 -27.243 -22.484 1.146
 -5 -6 -5 120.21 41.85 30 -25.740 -23.983 1.174
 4 14 6 9.15 11.21 30 -26.393 -23.325 1.228
 5 -1 4 128.21 49.77 30 -25.462 -24.253 1.219
 8 -16 4 -5.87 19.39 30 -25.527 -24.143 1.199
 -1 -7 -2 1413.88 476.10 30 -27.385 -22.269 1.190
 6 -18 2 47.68 27.96 30 -25.598 -23.921 1.187
 8 1 7 51.25 18.43 30 -25.463 -24.045 1.225
 7 -11 4 74.89 31.00 30 -25.350 -24.107 1.208
 6 -6 4 7.08 20.57 30 -25.293 -24.138 1.214
 -5 6 -3 250.86 77.70 30 -25.243 -24.112 1.212
 -6 21 -1 6.13 14.38 30 -25.688 -23.643 1.233
 -6 -1 -5 150.08 34.74 30 -25.322 -23.982 1.190
 -8 19 -3 5.44 16.30 30 -25.430 -23.870 1.229
 9 -4 7 22.29 18.94 30 -25.299 -23.998 1.222
 10 -9 7 3.58 17.93 30 -25.286 -24.001 1.218
 -11 10 -7 15.00 18.96 30 -25.286 -23.990 1.205
 8 6 8 -6.56 15.66 30 -25.464 -23.776 1.226
 -9 7 -6 -12.35 23.00 30 -25.199 -23.957 1.203
 -9 -5 -8 -2.07 17.22 30 -25.365 -23.741 1.163
 5 -13 2 21.67 19.92 30 -25.279 -23.821 1.199
 3 -15 0 74.99 21.84 30 -25.707 -23.337 1.186
 -10 17 -5 -29.48 19.62 30 -25.211 -23.827 1.224
 -6 16 -2 113.02 38.01 30 -25.309 -23.725 1.228
 0 -12 -2 99.17 26.73 31 -28.506 -20.480 1.182
 3 -3 2 2233.48 592.67 31 -25.001 -23.938 1.215
 9 -16 5 18.83 17.62 31 -25.130 -23.774 1.206
 9 1 8 6.39 16.69 31 -25.176 -23.719 1.226
 -8 14 -4 105.41 31.54 31 -25.103 -23.777 1.222
 5 4 5 286.64 66.85 31 -25.214 -23.663 1.226
 -10 0 -8 24.19 18.55 31 -25.148 -23.720 1.178
 4 -8 2 490.44 127.00 31 -25.039 -23.809 1.208
 -4 23 1 21.09 12.26 31 -26.047 -22.754 1.233
 -7 4 -5 71.87 35.58 31 -24.995 -23.792 1.203
 10 -4 8 -8.35 17.35 31 -25.065 -23.715 1.224
 -4 18 0 -27.88 19.05 31 -25.587 -23.167 1.232
 -2 -2 -2 666.55 181.11 31 -25.103 -23.631 1.199
 8 -11 5 -12.63 24.21 31 -24.929 -23.682 1.214
 -10 12 -6 26.41 19.78 31 -24.914 -23.630 1.215
 -11 5 -8 10.15 18.72 31 -24.936 -23.593 1.192
 -7 -8 -7 -5.61 15.75 31 -25.178 -23.333 1.164
 6 -1 5 104.18 35.10 31 -24.877 -23.618 1.224
 5 9 6 -1.17 17.12 31 -25.258 -23.194 1.228
 -8 -3 -7 -24.95 17.66 31 -24.968 -23.468 1.179
 7 -18 3 12.41 18.17 31 -24.981 -23.453 1.197
 5 14 7 -0.59 12.37 31 -25.559 -22.868 1.227
 -6 11 -3 122.19 40.28 31 -24.841 -23.568 1.222
 10 -16 6 1.24 18.36 31 -24.852 -23.501 1.211
 -6 -13 -7 1.35 13.21 31 -25.397 -22.928 1.152
 2 -10 0 400.00 90.68 31 -25.276 -23.043 1.200
 -8 9 -5 10.21 28.66 31 -24.714 -23.496 1.214
 -9 2 -7 41.79 20.70 31 -24.766 -23.432 1.192
 -4 -4 -4 60.39 19.78 31 -24.854 -23.265 1.189
 5 -20 1 9.30 15.36 31 -25.052 -23.015 1.186
 9 -11 6 -4.41 20.42 31 -24.646 -23.380 1.218
 -9 19 -4 2.08 16.84 31 -24.745 -23.266 1.230
 -3 -9 -4 21.69 15.63 32 -25.324 -22.653 1.319
 3 -22 -1 4.72 9.87 32 -25.689 -22.275 1.304
 -3 3 -2 1537.14 545.83 32 -24.510 -23.447 1.354
 6 4 6 10.23 24.00 32 -24.725 -23.177 1.367
 6 -13 3 93.51 33.51 32 -24.621 -23.278 1.345
 -5 1 -4 95.43 45.77 32 -24.545 -23.337 1.343
 -10 7 -7 -8.35 18.27 32 -24.569 -23.284 1.342
 -7 21 -2 -0.73 13.60 32 -24.815 -23.024 1.374
 2 7 3 367.07 117.69 32 -25.269 -22.559 1.368
 8 -6 6 51.38 26.49 32 -24.522 -23.285 1.362
 7 -1 6 155.40 43.70 32 -24.523 -23.214 1.366
 8 -18 4 -0.91 15.11 32 -24.576 -23.127 1.342
 6 9 7 19.33 13.67 32 -24.802 -22.837 1.368
 10 -11 7 7.75 16.16 32 -24.458 -23.162 1.360
 -9 14 -5 31.08 18.04 32 -24.455 -23.146 1.363
 1 -5 0 7903.77 1948.04 32 -24.844 -22.751 1.349
 -7 16 -3 -5.90 19.59 32 -24.493 -23.040 1.369
 -6 -6 -6 94.65 25.62 32 -24.606 -22.902 1.312
 -7 -1 -6 113.96 42.25 32 -24.441 -23.064 1.331
 -6 6 -4 29.23 25.36 32 -24.310 -23.154 1.354
 5 -8 3 218.97 53.01 32 -24.307 -23.130 1.355
 -11 12 -7 10.35 17.39 32 -24.369 -23.059 1.354
 9 -6 7 1.98 16.16 32 -24.327 -23.044 1.365
 7 4 7 -3.03 15.51 32 -24.431 -22.872 1.368
 -8 4 -6 49.84 30.31 32 -24.277 -23.024 1.343
 8 -1 7 -36.67 18.92 32 -24.301 -22.946 1.367
 -4 8 -2 449.72 126.00 32 -24.218 -22.987 1.363
 -5 -11 -6 0.51 13.53 32 -24.769 -22.405 1.306
 7 9 8 0.76 13.48 32 -24.532 -22.617 1.366
 7 -13 4 1.58 25.90 32 -24.213 -22.917 1.352
 4 -3 3 612.46 284.96 32 -24.111 -23.005 1.362
 3 2 3 513.73 149.04 32 -24.240 -22.845 1.366
 10 -6 8 3.32 16.20 32 -24.204 -22.875 1.366
 -5 23 0 0.53 10.42 32 -24.815 -22.253 1.374
 6 -20 2 11.41 15.15 32 -24.396 -22.631 1.332
 -9 -3 -8 4.76 15.76 32 -24.277 -22.746 1.316
 -9 9 -6 20.97 18.76 33 -24.110 -22.860 1.354
 -5 18 -1 36.41 17.95 33 -24.450 -22.512 1.373
 -10 2 -8 -10.59 17.78 33 -24.170 -22.789 1.330
 -7 11 -4 20.13 26.59 33 -24.098 -22.854 1.363
 9 -1 8 -10.91 16.35 33 -24.164 -22.762 1.367
 8 4 8 10.54 15.68 33 -24.253 -22.672 1.367
 -8 -8 -8 -12.69 14.26 33 -24.354 -22.533 1.296
 -2 20 2 31.51 10.27 33 -26.117 -20.728 1.372
 2 12 4 165.72 41.95 33 -25.476 -21.288 1.370
 2 17 5 22.02 9.53 33 -26.273 -20.457 1.368
 -8 21 -3 -13.57 15.54 33 -24.167 -22.530 1.374
 -2 -14 -4 58.14 19.43 33 -26.163 -20.483 1.315
 8 -13 5 30.87 20.60 33 -23.955 -22.672 1.357
 6 -8 4 34.21 20.83 33 -23.895 -22.715 1.360
 -2 15 1 174.08 40.55 33 -25.122 -21.461 1.372
 -10 14 -6 18.04 16.47 33 -23.935 -22.620 1.363
 -5 13 -2 76.95 27.21 33 -23.962 -22.503 1.370
 -8 16 -4 10.27 17.06 33 -23.883 -22.499 1.370
 7 -20 3 29.92 16.26 33 -23.984 -22.377 1.340
 4 -22 0 24.58 11.87 33 -24.450 -21.860 1.321
 9 -13 6 -5.13 17.32 33 -23.795 -22.501 1.360
 -6 1 -5 132.71 37.78 33 -23.729 -22.470 1.346
 5 -3 4 32.13 28.66 33 -23.667 -22.507 1.365
 -4 -16 -6 4.71 9.25 33 -24.901 -21.270 1.299
 -1 5 0 7403.79 1948.02 33 -24.121 -22.027 1.366
 -8 -1 -7 -0.86 17.39 33 -23.781 -22.365 1.333
 -9 4 -7 3.86 18.44 33 -23.713 -22.413 1.344
 7 -8 5 -3.16 26.16 33 -23.653 -22.450 1.363
 -7 6 -5 39.26 26.61 33 -23.646 -22.451 1.355
 10 -13 7 13.73 17.53 33 -23.698 -22.383 1.362
 5 -15 2 93.23 34.75 33 -23.796 -22.243 1.346
 -5 -4 -5 198.53 59.47 33 -23.788 -22.237 1.336
 2 -17 -1 68.79 20.22 34 -24.797 -21.199 1.289
 3 -10 1 897.60 175.68 34 -23.757 -22.194 1.310
 -10 9 -7 14.40 18.14 34 -23.618 -22.333 1.312
 -7 -6 -7 19.24 16.75 34 -23.815 -22.126 1.280
 3 7 4 167.20 42.54 34 -24.033 -21.888 1.328
 8 -20 4 -22.51 17.07 34 -23.714 -22.201 1.305
 4 2 4 242.54 109.05 34 -23.638 -22.252 1.326
 -6 23 -1 2.68 12.93 34 -24.008 -21.871 1.332
 -8 11 -5 16.95 22.91 34 -23.536 -22.289 1.322
 8 -8 6 12.17 19.20 34 -23.514 -22.275 1.324
 -9 21 -4 2.99 15.37 34 -23.656 -22.113 1.332
 -4 3 -3 986.57 286.83 34 -23.419 -22.312 1.317
 -6 18 -2 25.64 23.65 34 -23.699 -22.023 1.331
 6 -3 5 75.61 44.11 34 -23.429 -22.218 1.325
 9 -8 7 -4.23 17.01 34 -23.441 -22.163 1.325
 -9 16 -5 -9.05 16.61 34 -23.403 -22.047 1.328
 -3 -2 -3 407.46 146.76 34 -23.419 -22.026 1.310
 3 12 5 33.34 16.48 34 -24.262 -21.170 1.327
 6 -15 3 47.49 28.57 34 -23.416 -21.997 1.311
 -2 10 0 350.20 90.29 34 -23.819 -21.589 1.329
 -6 -11 -7 14.34 13.36 34 -23.791 -21.597 1.272
 5 -22 1 24.07 13.42 34 -23.749 -21.623 1.291
 7 -3 6 54.69 30.35 34 -23.307 -22.044 1.326
 -4 -9 -5 57.70 20.56 34 -23.804 -21.546 1.289
 5 2 5 189.24 62.49 34 -23.355 -21.953 1.327
 -6 13 -3 74.30 33.26 34 -23.298 -21.955 1.328
 8 -3 7 -22.54 18.59 34 -23.253 -21.940 1.327
 4 7 5 135.40 31.59 34 -23.546 -21.621 1.328
 -10 4 -8 29.16 17.21 34 -23.255 -21.906 1.302
 9 -3 8 -1.06 15.44 34 -23.243 -21.882 1.327
 -9 -1 -8 6.06 16.59 34 -23.264 -21.806 1.292
 7 -15 4 17.05 20.75 34 -23.198 -21.844 1.315
 -8 6 -6 46.95 25.42 34 -23.139 -21.901 1.314
 6 2 6 40.50 25.79 34 -23.219 -21.793 1.327
 -7 23 -2 16.62 16.03 35 -23.432 -21.556 1.332
 -7 1 -6 69.43 40.71 35 -23.140 -21.833 1.306
 -3 20 1 -1.04 10.65 35 -24.181 -20.785 1.329
 -9 11 -6 27.43 18.57 35 -23.092 -21.826 1.321
 4 12 6 -0.46 11.62 35 -23.767 -21.151 1.325
 4 -10 2 282.32 105.64 35 -23.118 -21.794 1.316
 7 2 7 -4.93 16.95 35 -23.165 -21.705 1.327
 8 2 8 11.34 15.65 35 -23.161 -21.667 1.326
 5 7 6 129.52 29.95 35 -23.325 -21.499 1.327
 6 -22 2 14.68 14.20 35 -23.338 -21.485 1.298
 -7 18 -3 34.28 17.96 35 -23.163 -21.635 1.331
 -8 -6 -8 34.05 16.34 35 -23.221 -21.532 1.281
 5 12 7 31.76 13.25 35 -23.546 -21.175 1.323
 9 -15 6 19.73 17.32 35 -23.017 -21.689 1.321
 6 7 7 21.15 16.45 35 -23.233 -21.453 1.325
 -3 15 0 65.80 20.60 35 -23.525 -21.158 1.330
 -10 16 -6 28.23 19.49 35 -23.011 -21.661 1.327
 7 7 8 6.63 15.01 35 -23.210 -21.448 1.323
 -6 -4 -6 35.72 25.02 35 -23.086 -21.539 1.297
 7 -22 3 -0.89 14.97 35 -23.088 -21.404 1.304
 -6 8 -4 52.40 23.09 35 -22.828 -21.649 1.323
 3 -17 0 88.90 29.45 35 -23.448 -20.990 1.301
 2 -5 1 319.54 139.04 35 -22.820 -21.590 1.321
 5 -10 3 74.71 38.12 35 -22.814 -21.575 1.320
 -5 3 -4 92.98 33.21 35 -22.762 -21.602 1.318
 -7 13 -4 42.64 25.60 35 -22.820 -21.524 1.328
 -9 6 -7 -4.11 17.25 35 -22.733 -21.450 1.313
 -10 11 -7 -21.66 17.05 35 -22.728 -21.431 1.321
 6 -10 4 40.86 38.90 35 -22.669 -21.452 1.323
 -8 18 -4 -8.28 15.77 35 -22.754 -21.305 1.331
 3 -24 -1 1.32 10.30 35 -23.739 -20.302 1.284
 -2 -7 -3 469.18 112.95 35 -23.369 -20.658 1.308
 -8 1 -7 -11.88 18.07 35 -22.689 -21.333 1.305
 7 -10 5 -2.61 25.22 36 -22.613 -21.386 1.299
 9 -10 7 14.54 17.45 36 -22.638 -21.353 1.301
 8 -10 6 13.91 19.16 36 -22.609 -21.356 1.300
 -4 20 0 0.48 12.75 36 -23.234 -20.727 1.305
 -4 -2 -4 318.49 118.59 36 -22.599 -21.214 1.287
 -3 10 -1 991.45 247.60 36 -22.688 -21.124 1.304
 -5 -9 -6 -4.53 17.35 36 -22.935 -20.868 1.267
 4 -17 1 6.40 19.70 36 -22.829 -20.906 1.283
 -4 15 -1 110.25 26.53 36 -22.738 -20.917 1.306
 -7 8 -5 24.03 28.33 36 -22.416 -21.213 1.298
 -8 13 -5 8.51 20.25 36 -22.450 -21.165 1.303
 -7 -4 -7 -13.86 16.74 36 -22.575 -21.016 1.273
 -3 -14 -5 38.52 13.77 36 -23.681 -19.872 1.263
 3 -5 2 1121.82 302.57 36 -22.323 -21.216 1.299
 9 -5 8 26.95 17.69 36 -22.406 -21.071 1.303
 -10 6 -8 22.33 17.54 36 -22.395 -21.066 1.287
 -9 18 -5 10.63 17.05 36 -22.423 -21.017 1.306
 -2 5 -1 284.60 100.04 36 -22.320 -21.090 1.302
 -6 3 -5 135.15 56.06 36 -22.307 -21.096 1.293
 5 -17 2 42.80 22.08 36 -22.518 -20.870 1.287
 4 -24 0 9.21 12.01 36 -23.023 -20.358 1.268
 8 -5 7 15.95 18.81 36 -22.311 -21.024 1.303
 -5 20 -1 9.05 14.72 36 -22.653 -20.619 1.305
 9 -17 6 -15.04 17.51 36 -22.313 -20.946 1.297
 -9 1 -8 -16.96 18.10 36 -22.322 -20.921 1.280
 6 -17 3 13.31 20.53 36 -22.362 -20.866 1.291
 4 -5 3 215.91 87.68 36 -22.167 -21.056 1.301
 7 -5 6 86.30 34.46 36 -22.229 -20.990 1.303
 8 -17 5 16.52 16.32 36 -22.287 -20.907 1.295
 7 -17 4 9.08 17.26 36 -22.297 -20.880 1.293
 6 -5 5 120.18 43.19 36 -22.167 -20.976 1.303
 5 -5 4 13.05 22.51 36 -22.138 -20.990 1.302
 5 -24 1 14.03 13.35 36 -22.629 -20.414 1.274
 -9 13 -6 22.50 18.14 36 -22.148 -20.854 1.302
 -5 15 -2 135.69 36.77 37 -22.255 -20.702 1.306
 -8 8 -6 -29.61 21.56 37 -22.093 -20.854 1.297
 8 0 8 5.02 16.36 37 -22.179 -20.752 1.301
 -4 10 -2 330.89 106.89 37 -22.119 -20.795 1.304
 6 -24 2 9.92 14.64 37 -22.411 -20.474 1.278
 -5 -2 -5 177.34 65.35 37 -22.092 -20.693 1.287
 -8 -4 -8 -16.05 15.56 37 -22.179 -20.600 1.272
 -6 -9 -7 -5.56 14.05 37 -22.359 -20.393 1.267
 -6 20 -2 3.64 14.52 37 -22.255 -20.491 1.306
 7 0 7 30.72 18.04 37 -22.042 -20.659 1.302
 -7 3 -6 87.17 34.99 37 -21.963 -20.700 1.292
 9 -12 7 -5.79 16.74 37 -21.910 -20.610 1.302
 -10 13 -7 26.35 18.70 37 -21.893 -20.579 1.301
 6 0 6 -13.54 25.04 37 -21.905 -20.565 1.303
 7 5 8 13.29 13.82 37 -22.036 -20.398 1.298
 -6 15 -3 30.07 29.49 37 -21.916 -20.496 1.306
 -3 5 -2 1169.54 348.11 37 -21.740 -20.633 1.302
 -9 8 -7 -3.25 17.67 37 -21.823 -20.545 1.296
 -3 -7 -4 116.80 38.48 37 -22.253 -20.109 1.285
 8 -12 6 -21.70 18.48 37 -21.796 -20.521 1.302
 -7 20 -3 -10.23 14.78 37 -21.954 -20.347 1.306
 -5 10 -3 68.24 32.75 37 -21.761 -20.522 1.304
 5 0 5 437.83 121.30 37 -21.767 -20.471 1.303
 1 -12 -1 130.38 41.44 37 -23.223 -18.929 1.288
 -4 -14 -6 11.55 10.94 37 -22.595 -19.527 1.265
 7 -12 5 49.04 24.90 37 -21.691 -20.429 1.301
 6 5 7 3.04 16.97 37 -21.861 -20.232 1.300
 -8 3 -7 5.79 18.90 37 -21.683 -20.372 1.290
 -6 -2 -6 12.25 25.16 37 -21.732 -20.305 1.286
 6 10 8 30.00 14.01 37 -22.016 -19.993 1.293
 4 0 4 140.27 49.07 37 -21.630 -20.377 1.304
 0 -19 -3 -1.46 2.96 38 -25.349 -16.625 1.267
 9 -7 8 1.17 17.18 38 -21.644 -20.325 1.301
 -7 15 -4 30.97 21.85 38 -21.656 -20.302 1.303
 -7 -9 -8 -6.61 14.62 38 -21.933 -20.018 1.264
 6 -12 4 193.83 70.49 38 -21.601 -20.334 1.298
 -6 10 -4 66.74 41.06 38 -21.502 -20.285 1.301
 3 0 3 322.95 94.51 38 -21.490 -20.281 1.301
 5 -12 3 64.63 26.71 38 -21.540 -20.230 1.296
 -4 5 -3 226.11 89.76 38 -21.425 -20.313 1.299
 8 -19 5 21.50 17.95 38 -21.576 -20.142 1.294
 5 5 6 150.41 52.49 38 -21.669 -20.033 1.298
 8 -7 7 3.12 17.07 38 -21.463 -20.188 1.301
 4 -12 2 44.87 20.16 38 -21.529 -20.106 1.295
 2 -12 0 122.20 49.40 38 -21.976 -19.646 1.290
 -8 15 -5 -2.96 17.42 38 -21.446 -20.116 1.303
 3 -12 1 120.54 43.54 38 -21.623 -19.936 1.293
 2 0 2 195.74 52.79 38 -21.353 -20.187 1.301
 -9 3 -8 12.05 15.56 38 -21.446 -20.085 1.286
 5 10 7 14.15 13.02 38 -21.813 -19.710 1.292
 7 -19 4 5.70 14.89 38 -21.494 -20.011 1.293
 -4 -7 -5 27.95 27.15 38 -21.697 -19.770 1.282
 -7 -2 -7 1.70 17.96 38 -21.449 -19.990 1.282
 -7 10 -5 13.01 24.55 38 -21.298 -20.070 1.301
 7 -7 6 47.52 24.08 38 -21.271 -20.040 1.301
 1 0 1 355.68 113.91 38 -21.216 -20.094 1.301
 6 -19 3 -6.60 16.09 38 -21.436 -19.861 1.291
 -5 5 -4 54.82 32.66 38 -21.207 -20.061 1.299
 4 5 5 171.35 65.57 38 -21.456 -19.785 1.299
 -5 -14 -7 -0.57 11.64 38 -21.959 -19.268 1.261
 8 -2 8 -7.33 16.42 38 -21.291 -19.915 1.299
 -9 15 -6 -11.12 18.56 38 -21.265 -19.938 1.303
 5 -19 2 6.29 16.43 38 -21.419 -19.680 1.289
 -8 10 -6 37.77 20.06 39 -21.124 -19.873 1.300
 -8 -2 -8 1.96 15.99 39 -21.217 -19.723 1.280
 6 -7 5 25.22 25.77 39 -21.063 -19.871 1.301
 4 10 6 3.62 15.83 39 -21.588 -19.333 1.294
 4 -19 1 15.48 16.69 39 -21.469 -19.446 1.286
 -6 5 -5 140.14 48.17 39 -21.035 -19.843 1.298
 -5 -7 -6 117.97 31.86 39 -21.340 -19.515 1.281
 -1 0 -1 347.25 113.88 39 -20.984 -19.863 1.300
 8 -14 6 -3.23 17.18 39 -21.060 -19.754 1.300
 3 -19 0 29.98 17.51 39 -21.646 -19.111 1.283
 7 -2 7 30.38 19.63 39 -21.040 -19.710 1.300
 1 -19 -2 -2.33 8.61 39 -23.416 -17.317 1.276
 2 -19 -1 -17.97 12.25 39 -22.110 -18.548 1.280
 -9 10 -7 3.36 16.73 39 -20.970 -19.686 1.299
 3 5 4 59.68 29.77 39 -21.196 -19.432 1.300
 -2 0 -2 158.92 52.77 39 -20.890 -19.725 1.299
 -7 5 -6 59.58 33.86 39 -20.886 -19.648 1.296
 5 -7 4 74.23 50.94 39 -20.832 -19.671 1.301
 7 3 8 5.58 14.88 39 -20.985 -19.448 1.295
 7 -14 5 6.65 19.83 39 -20.866 -19.563 1.299
 -3 0 -3 263.15 94.47 39 -20.797 -19.588 1.297
 -6 -7 -7 -8.05 15.09 39 -21.079 -19.299 1.276
 6 -2 6 -8.74 26.47 39 -20.752 -19.472 1.300
 -8 5 -7 -17.06 18.71 39 -20.752 -19.466 1.295
 -4 0 -4 155.22 49.31 39 -20.703 -19.450 1.296
 8 -9 7 15.13 16.77 39 -20.698 -19.424 1.301
 3 15 6 5.97 9.80 39 -21.783 -18.329 1.287
 3 10 5 108.81 33.15 39 -21.314 -18.770 1.295
 -6 22 -2 11.58 13.97 39 -20.948 -19.094 1.299
 -5 22 -1 15.54 13.05 39 -21.072 -18.945 1.297
 7 -21 4 11.72 15.57 40 -20.774 -19.224 1.312
 6 -14 4 7.32 22.92 40 -20.661 -19.336 1.318
 -7 22 -3 6.19 14.65 40 -20.840 -19.156 1.320
 4 -7 3 516.89 141.45 40 -20.564 -19.415 1.320
 -7 -7 -8 11.05 14.34 40 -20.870 -19.106 1.291
 -5 0 -5 402.80 121.17 40 -20.610 -19.313 1.313
 -9 5 -8 2.23 16.40 40 -20.628 -19.293 1.312
 -4 22 0 0.52 11.61 40 -21.228 -18.641 1.314
 -5 17 -2 24.39 22.04 40 -20.746 -19.098 1.321
 -6 17 -3 7.65 18.59 40 -20.663 -19.168 1.322
 6 3 7 20.57 17.55 40 -20.654 -19.143 1.315
 -7 17 -4 23.98 18.31 40 -20.587 -19.170 1.322
 -4 17 -1 22.82 20.51 40 -20.839 -18.915 1.319
 -6 0 -6 -1.49 25.51 40 -20.516 -19.176 1.311
 -8 17 -5 11.13 16.09 40 -20.512 -19.133 1.322
 2 5 3 2220.49 484.50 40 -20.829 -18.815 1.319
 8 -4 8 -21.45 16.26 40 -20.491 -19.149 1.318
 7 -9 6 -12.23 21.05 40 -20.417 -19.178 1.321
 5 -2 5 282.05 66.57 40 -20.408 -19.178 1.320
 6 -21 3 -17.91 15.18 40 -20.617 -18.963 1.311
 -9 17 -6 27.24 18.70 40 -20.437 -19.070 1.323
 5 -14 3 106.92 35.67 40 -20.439 -19.054 1.317
 -3 22 1 -14.50 9.67 40 -21.446 -18.032 1.311
 -3 17 0 104.80 29.35 40 -20.959 -18.502 1.317
 -7 0 -7 21.82 17.44 40 -20.422 -19.039 1.309
 8 -16 6 13.21 17.30 40 -20.396 -19.053 1.319
 -6 12 -4 159.45 60.13 40 -20.305 -19.038 1.322
 -5 12 -3 44.63 26.36 40 -20.325 -19.016 1.322
 -7 12 -5 6.26 20.97 40 -20.271 -19.010 1.322
 3 -7 2 1173.33 269.51 40 -20.232 -19.043 1.320
 -8 0 -8 -20.99 17.52 40 -20.329 -18.901 1.307
 -4 12 -2 43.97 19.41 40 -20.325 -18.903 1.321
 -8 12 -6 17.30 17.90 40 -20.226 -18.951 1.321
 5 -21 2 2.92 14.44 40 -20.462 -18.635 1.309
 -9 12 -7 15.99 17.68 40 -20.173 -18.873 1.321
 5 3 6 105.34 38.55 40 -20.249 -18.760 1.316
 7 -4 7 11.38 18.30 41 -20.146 -18.853 1.319
 6 -9 5 27.79 27.65 41 -20.093 -18.885 1.321
 7 -16 5 2.93 17.69 41 -20.129 -18.777 1.319
 -3 12 -1 146.46 46.79 41 -20.296 -18.609 1.320
 4 -14 2 36.24 22.97 41 -20.195 -18.674 1.316
 5 8 7 16.23 13.81 41 -20.327 -18.438 1.309
 4 -2 4 586.07 119.63 41 -19.969 -18.792 1.320
 -3 -12 -5 11.09 15.56 41 -20.916 -17.825 1.301
 8 -11 7 28.75 16.32 41 -20.008 -18.722 1.320
 -4 -12 -6 2.84 11.82 41 -20.665 -18.050 1.298
 -2 17 1 63.69 20.69 41 -21.142 -17.548 1.314
 2 10 4 52.27 19.45 41 -20.924 -17.742 1.313
 7 1 8 -14.37 15.81 41 -20.048 -18.589 1.314
 -5 -12 -7 15.02 12.32 41 -20.486 -18.116 1.294
 -6 7 -5 23.31 27.71 41 -19.888 -18.696 1.320
 -7 7 -6 8.11 22.05 41 -19.901 -18.669 1.319
 2 15 5 38.53 14.81 41 -21.526 -17.020 1.305
 -2 -12 -4 204.93 42.99 41 -21.364 -17.169 1.305
 -5 7 -4 94.01 48.99 41 -19.838 -18.678 1.321
 4 -21 1 0.61 12.64 41 -20.314 -18.199 1.308
 -2 22 2 -6.17 7.58 41 -21.813 -16.696 1.305
 -8 7 -7 15.39 18.10 41 -19.890 -18.614 1.318
 -9 7 -8 12.67 16.32 41 -19.861 -18.541 1.316
 -4 7 -3 492.59 125.55 41 -19.729 -18.579 1.321
 6 -16 4 35.02 20.62 41 -19.830 -18.444 1.318
 -5 -5 -6 204.25 52.87 41 -19.946 -18.310 1.307
 6 -4 6 8.24 27.43 41 -19.740 -18.495 1.319
 -6 -5 -7 10.59 16.95 41 -19.932 -18.303 1.304
 5 -9 4 55.50 25.51 41 -19.708 -18.515 1.320
 8 -6 8 17.82 17.80 41 -19.767 -18.445 1.318
 -4 -5 -5 158.77 59.04 41 -19.922 -18.251 1.310
 2 -7 1 537.64 163.37 41 -19.772 -18.385 1.320
 -7 -5 -8 17.68 15.54 41 -19.897 -18.257 1.302
 -2 12 0 102.19 49.35 41 -20.207 -17.877 1.318
 6 -23 3 -4.47 14.50 41 -19.890 -18.158 1.311
 3 -14 1 56.19 25.31 41 -19.913 -18.111 1.316
 4 3 5 62.89 24.87 42 -19.726 -18.244 1.284
 -3 -5 -4 67.92 26.97 42 -19.827 -18.061 1.281
 -8 19 -5 -5.40 16.26 42 -19.642 -18.209 1.288
 -3 7 -2 1173.26 299.61 42 -19.510 -18.322 1.288
 6 1 7 43.58 19.05 42 -19.593 -18.173 1.281
 3 -21 0 28.12 12.83 42 -20.177 -17.566 1.274
 -7 19 -4 15.27 16.69 42 -19.601 -18.118 1.286
 -7 2 -7 23.34 18.49 42 -19.481 -18.152 1.282
 -8 2 -8 -8.50 16.90 42 -19.504 -18.127 1.280
 4 13 7 5.19 11.70 42 -20.091 -17.517 1.266
 4 8 6 66.79 26.95 42 -19.779 -17.811 1.276
 3 -2 3 478.43 147.63 42 -19.351 -18.230 1.287
 -6 24 -2 17.35 15.05 42 -19.757 -17.819 1.279
 -6 2 -6 30.59 28.51 42 -19.421 -18.141 1.283
 6 6 8 -6.92 15.13 42 -19.633 -17.927 1.275
 7 -18 5 6.27 16.35 42 -19.469 -18.063 1.285
 5 -16 3 29.23 23.33 42 -19.485 -18.021 1.284
 -6 19 -3 12.43 16.58 42 -19.526 -17.950 1.285
 -8 14 -6 -5.43 17.71 42 -19.390 -18.083 1.288
 8 -13 7 -17.65 18.34 42 -19.383 -18.077 1.287
 7 -6 7 22.33 19.33 42 -19.348 -18.073 1.285
 -5 2 -5 204.44 63.37 42 -19.305 -18.075 1.285
 -7 14 -5 20.14 20.63 42 -19.325 -18.022 1.288
 5 -23 2 7.90 13.30 42 -19.628 -17.716 1.277
 5 -4 5 121.41 60.38 42 -19.240 -18.046 1.286
 4 -9 3 30.42 22.86 42 -19.224 -18.019 1.287
 6 -11 5 66.05 32.20 42 -19.239 -18.000 1.287
 1 5 2 774.76 241.60 42 -20.069 -17.157 1.285
 -1 -12 -3 24.77 10.96 42 -22.673 -14.519 1.277
 -6 14 -4 3.33 22.47 42 -19.218 -17.893 1.287
 -1 -19 -4 3.16 2.51 42 -22.980 -14.129 1.265
 -5 24 -1 10.51 13.09 42 -19.659 -17.443 1.275
 -2 -5 -3 2335.86 486.73 42 -19.553 -17.540 1.284
 7 -1 8 32.81 17.19 42 -19.208 -17.809 1.280
 -4 2 -4 456.53 110.37 43 -19.087 -17.910 1.286
 8 -8 8 7.11 18.02 43 -19.107 -17.795 1.284
 -8 9 -7 -6.56 18.05 43 -19.082 -17.807 1.287
 -7 9 -6 -24.13 21.53 43 -18.990 -17.751 1.287
 6 -18 4 -31.23 18.45 43 -19.090 -17.639 1.284
 -2 7 -1 665.21 211.72 43 -19.056 -17.670 1.287
 -5 14 -3 67.12 32.62 43 -19.041 -17.656 1.286
 2 -14 0 21.57 15.40 43 -19.552 -17.136 1.282
 5 1 6 173.03 52.11 43 -19.021 -17.640 1.281
 7 -13 6 13.65 17.27 43 -18.964 -17.679 1.286
 2 -21 -1 7.68 10.37 43 -20.060 -16.521 1.273
 -6 -10 -8 -12.56 14.51 43 -19.267 -17.243 1.267
 4 -16 2 31.76 30.25 43 -19.061 -17.447 1.283
 -6 9 -5 29.34 29.60 43 -18.843 -17.635 1.288
 -7 -3 -8 -0.94 15.09 43 -18.999 -17.462 1.276
 6 -6 6 55.95 28.71 43 -18.844 -17.615 1.285
 4 -23 1 5.97 14.27 43 -19.325 -17.121 1.276
 3 3 4 48.53 19.66 43 -18.969 -17.474 1.283
 5 11 8 -6.75 14.19 43 -19.253 -17.108 1.263
 5 6 7 -8.84 15.61 43 -19.036 -17.322 1.275
 -4 19 -1 1.15 15.91 43 -19.186 -17.163 1.278
 -4 24 0 2.30 11.28 43 -19.481 -16.818 1.270
 7 -20 5 9.79 16.32 43 -18.871 -17.409 1.284
 -5 -10 -7 9.16 13.30 43 -19.190 -17.084 1.271
 -6 -3 -7 43.97 20.37 43 -18.892 -17.381 1.278
 -3 2 -3 457.32 149.52 43 -18.690 -17.569 1.287
 5 -11 4 214.94 75.20 43 -18.732 -17.492 1.286
 -1 17 2 36.60 14.16 43 -21.547 -14.658 1.273
 -8 4 -8 8.81 16.68 43 -18.730 -17.388 1.283
 -5 9 -4 15.66 23.20 43 -18.616 -17.423 1.287
 4 -4 4 -6.51 21.67 43 -18.581 -17.436 1.285
 -4 14 -2 42.38 24.22 43 -18.768 -17.247 1.284
 7 -8 7 -28.77 18.62 44 -18.627 -17.357 1.228
 6 -1 7 33.80 20.71 44 -18.650 -17.298 1.224
 -5 -3 -6 126.13 45.68 44 -18.710 -17.221 1.224
 -7 4 -7 -4.07 19.86 44 -18.609 -17.315 1.228
 -8 16 -6 -14.17 18.09 44 -18.602 -17.258 1.230
 3 8 5 139.43 40.78 44 -18.994 -16.863 1.218
 3 -9 2 689.33 204.30 44 -18.559 -17.275 1.230
 -4 -10 -6 27.95 16.49 44 -19.034 -16.779 1.218
 -7 21 -4 2.09 17.09 44 -18.681 -17.130 1.225
 3 13 6 -11.72 11.88 44 -19.349 -16.441 1.209
 5 -18 3 -26.52 19.15 44 -18.648 -17.104 1.227
 6 4 8 -30.42 18.09 44 -18.639 -17.050 1.217
 6 -13 5 -8.69 21.68 44 -18.478 -17.199 1.229
 1 -7 0 347.89 90.21 44 -18.929 -16.711 1.229
 -6 4 -6 42.45 29.94 44 -18.423 -17.178 1.229
 2 -2 2 537.04 181.46 44 -18.317 -17.256 1.229
 7 -3 8 -6.71 16.90 44 -18.448 -17.093 1.223
 -7 16 -5 -11.54 17.32 44 -18.444 -17.091 1.229
 -1 12 1 151.56 43.50 44 -19.908 -15.621 1.223
 7 -15 6 -14.86 17.75 44 -18.349 -17.028 1.229
 -8 11 -7 -4.75 17.72 44 -18.330 -17.044 1.230
 6 -20 4 -5.03 16.11 44 -18.437 -16.917 1.227
 -4 -3 -5 71.64 26.85 44 -18.403 -16.921 1.226
 -4 9 -3 34.30 19.18 44 -18.257 -17.052 1.229
 -6 21 -3 -13.72 16.97 44 -18.478 -16.824 1.222
 5 -6 5 111.51 43.79 44 -18.224 -17.040 1.228
 3 -23 0 -15.70 11.98 44 -18.962 -16.278 1.218
 4 1 5 219.03 42.42 44 -18.272 -16.924 1.224
 3 -16 1 44.12 21.63 44 -18.517 -16.609 1.226
 -3 19 0 46.27 18.51 44 -18.824 -16.289 1.217
 1 10 3 559.59 138.74 44 -20.127 -14.972 1.219
 -5 4 -5 164.52 67.41 44 -18.139 -16.945 1.230
 -6 16 -4 35.77 25.23 44 -18.217 -16.831 1.227
 -7 11 -6 -1.05 20.36 44 -18.149 -16.892 1.230
 -3 24 1 23.49 11.39 45 -19.168 -15.735 1.207
 4 -11 3 11.82 24.57 45 -18.085 -16.811 1.229
 -3 -10 -5 69.81 33.93 45 -18.719 -16.174 1.222
 -7 -1 -8 14.39 17.12 45 -18.171 -16.712 1.224
 6 -8 6 51.63 28.30 45 -18.049 -16.821 1.227
 -3 14 -1 78.52 26.75 45 -18.305 -16.505 1.223
 4 6 6 29.97 24.84 45 -18.246 -16.505 1.217
 -6 -8 -8 -1.72 15.14 45 -18.291 -16.442 1.216
 -8 6 -8 4.78 17.78 45 -18.007 -16.685 1.228
 4 11 7 11.05 13.02 45 -18.476 -16.211 1.206
 7 -10 7 -12.67 17.98 45 -17.979 -16.703 1.227
 -2 2 -2 639.60 183.67 45 -17.871 -16.809 1.230
 1 15 4 44.36 11.04 45 -21.108 -13.563 1.210
 5 -1 6 173.30 53.16 45 -17.954 -16.648 1.223
 -6 11 -5 51.63 30.48 45 -17.889 -16.650 1.229
 -5 21 -2 -3.14 15.25 45 -18.179 -16.353 1.218
 4 -18 2 35.52 20.42 45 -18.096 -16.388 1.226
 -6 -1 -7 25.01 19.18 45 -17.944 -16.525 1.225
 5 -13 4 81.74 51.04 45 -17.881 -16.587 1.229
 1 -21 -2 17.67 7.94 45 -20.005 -14.418 1.217
 -1 -5 -2 798.30 242.82 45 -18.621 -15.710 1.229
 -7 6 -7 28.65 19.56 45 -17.801 -16.527 1.229
 6 -3 7 8.86 21.84 45 -17.813 -16.506 1.222
 -5 16 -3 -5.50 22.87 45 -17.888 -16.424 1.224
 6 -15 5 8.09 18.96 45 -17.803 -16.477 1.228
 5 4 7 15.52 18.89 45 -17.908 -16.336 1.216
 -4 4 -4 -13.61 21.54 45 -17.691 -16.546 1.229
 7 -17 6 7.13 17.38 45 -17.793 -16.430 1.228
 -3 -3 -4 33.22 21.04 45 -17.856 -16.359 1.227
 5 -20 3 -12.24 16.60 45 -17.916 -16.294 1.226
 7 -5 8 -17.44 19.40 45 -17.764 -16.437 1.222
 3 -4 3 1148.43 285.73 45 -17.642 -16.543 1.228
 -5 -8 -7 59.49 17.29 45 -18.037 -16.148 1.220
 5 9 8 2.49 14.49 45 -18.063 -16.114 1.205
 6 -22 4 23.14 17.49 45 -17.852 -16.263 1.225
 -3 9 -2 728.41 192.68 45 -17.662 -16.378 1.227
 6 2 8 -6.98 17.30 45 -17.755 -16.256 1.215
 1 -14 -1 110.13 34.67 46 -18.969 -14.971 1.182
 -8 13 -7 -1.28 18.78 46 -17.621 -16.315 1.186
 -7 18 -5 -4.54 18.07 46 -17.624 -16.219 1.183
 2 3 3 476.31 149.14 46 -17.702 -16.132 1.181
 -5 -1 -6 251.73 54.00 46 -17.608 -16.225 1.184
 -5 11 -4 250.59 63.14 46 -17.518 -16.280 1.185
 -6 6 -6 58.68 30.52 46 -17.512 -16.282 1.186
 4 -6 4 225.13 63.72 46 -17.411 -16.265 1.184
 -1 7 0 411.87 90.32 46 -17.880 -15.662 1.182
 2 -9 1 252.19 66.31 46 -17.531 -16.002 1.185
 7 -12 7 1.24 18.44 46 -17.398 -16.108 1.183
 5 -8 5 42.75 32.09 46 -17.341 -16.147 1.183
 6 -10 6 -11.62 22.62 46 -17.348 -16.106 1.183
 -7 13 -6 -6.84 18.93 46 -17.365 -16.080 1.185
 -7 1 -8 -5.54 18.21 46 -17.407 -16.007 1.183
 2 -23 -1 -0.44 10.37 46 -18.472 -14.941 1.175
 -4 21 -1 12.18 14.71 46 -17.735 -15.622 1.170
 -8 8 -8 11.55 18.83 46 -17.332 -16.020 1.186
 -6 23 -3 -10.00 16.48 46 -17.516 -15.784 1.173
 -4 -8 -6 87.48 31.84 46 -17.629 -15.659 1.180
 -4 16 -2 19.01 27.43 46 -17.401 -15.786 1.178
 3 -25 0 -6.91 12.86 46 -17.954 -15.201 1.174
 -6 18 -4 -26.01 19.68 46 -17.299 -15.847 1.180
 -6 -6 -8 28.10 16.16 46 -17.406 -15.699 1.177
 3 1 4 31.82 21.92 46 -17.188 -15.870 1.180
 6 -17 5 19.72 19.36 46 -17.205 -15.828 1.184
 3 -11 2 29.38 24.21 46 -17.204 -15.820 1.184
 -5 6 -5 152.60 49.24 46 -17.095 -15.910 1.186
 7 -7 8 12.52 17.53 47 -17.149 -15.838 1.178
 2 -16 0 56.92 25.60 47 -17.716 -15.226 1.182
 5 -15 4 41.03 26.00 47 -17.140 -15.785 1.184
 4 -13 3 103.35 44.83 47 -17.123 -15.773 1.184
 -2 -10 -4 54.33 22.86 47 -18.036 -14.850 1.181
 2 8 4 114.91 35.34 47 -17.685 -15.200 1.172
 6 -5 7 -11.74 20.32 47 -17.071 -15.792 1.178
 5 -22 3 -20.03 15.97 47 -17.275 -15.575 1.181
 -7 8 -7 8.02 19.04 47 -17.053 -15.783 1.186
 4 -1 5 125.66 41.37 47 -17.040 -15.782 1.179
 -4 -1 -5 171.24 41.06 47 -17.083 -15.737 1.185
 -3 4 -3 1115.66 287.25 47 -16.955 -15.855 1.185
 -6 1 -7 10.67 20.39 47 -17.080 -15.728 1.184
 5 -3 6 171.29 47.83 47 -17.026 -15.768 1.178
 -6 13 -5 45.16 23.69 47 -17.014 -15.735 1.183
 4 -20 2 16.92 16.66 47 -17.272 -15.473 1.181
 3 -18 1 17.55 23.25 47 -17.369 -15.364 1.182
 -2 19 1 36.36 14.69 47 -18.127 -14.571 1.165
 2 13 5 74.40 17.81 47 -18.128 -14.556 1.162
 -4 11 -3 74.45 25.52 47 -16.969 -15.694 1.182
 6 0 8 -1.08 17.75 47 -16.968 -15.541 1.171
 -2 14 0 34.64 16.14 47 -17.456 -15.040 1.174
 7 -14 7 20.61 20.66 47 -16.874 -15.560 1.182
 3 6 5 143.57 54.65 47 -17.119 -15.302 1.171
 -2 -17 -5 3.52 8.47 47 -19.107 -13.281 1.173
 5 2 7 20.58 19.47 47 -16.925 -15.461 1.172
 4 4 6 21.26 25.17 47 -16.950 -15.382 1.172
 -5 -6 -7 4.78 17.69 47 -17.007 -15.294 1.179
 3 11 6 25.17 15.91 47 -17.370 -14.893 1.160
 -7 20 -5 20.17 18.41 47 -16.862 -15.400 1.178
 5 7 8 -3.63 15.26 47 -17.020 -15.235 1.163
 -5 23 -2 4.32 16.19 47 -17.083 -15.170 1.167
 4 9 7 -5.78 15.16 47 -17.102 -15.089 1.160
 6 -12 6 -26.50 20.05 47 -16.723 -15.456 1.182
 -5 18 -3 -10.38 19.87 47 -16.844 -15.303 1.175
 -6 8 -6 67.60 28.18 47 -16.676 -15.448 1.185
 -7 3 -8 -6.93 18.97 47 -16.693 -15.338 1.184
 -2 -3 -3 572.47 147.30 48 -16.778 -15.208 1.135
 -7 15 -6 3.72 18.65 48 -16.634 -15.313 1.134
 -5 1 -6 128.50 53.75 48 -16.617 -15.310 1.135
 6 -19 5 -9.54 18.50 48 -16.669 -15.237 1.133
 7 -9 8 1.36 19.45 48 -16.595 -15.288 1.129
 -4 6 -4 212.57 58.08 48 -16.474 -15.327 1.135
 -5 13 -4 150.29 43.99 48 -16.528 -15.234 1.132
 -3 -8 -5 156.43 41.27 48 -16.925 -14.795 1.132
 4 -8 4 70.65 27.96 48 -16.419 -15.249 1.133
 -2 9 -1 268.73 56.99 48 -16.580 -15.051 1.130
 -6 -4 -8 18.41 17.51 48 -16.590 -14.999 1.131
 5 -17 4 12.01 19.09 48 -16.491 -15.070 1.133
 6 -7 7 15.12 20.13 48 -16.411 -15.144 1.128
 -3 21 0 9.03 14.39 48 -17.031 -14.419 1.114
 -3 -15 -6 9.56 11.46 48 -17.449 -13.988 1.125
 -7 10 -7 7.47 17.78 48 -16.355 -15.081 1.135
 3 -6 3 1095.58 256.62 48 -16.269 -15.146 1.132
 -6 20 -4 47.17 20.02 48 -16.452 -14.932 1.125
 -3 16 -1 37.42 22.68 48 -16.636 -14.729 1.123
 -6 3 -7 13.78 21.49 48 -16.287 -14.980 1.135
 4 -22 2 5.12 16.29 48 -16.564 -14.678 1.130
 5 -5 6 162.16 57.42 48 -16.214 -14.984 1.128
 4 -15 3 252.44 80.07 48 -16.302 -14.873 1.133
 2 -4 2 1601.58 571.83 48 -16.118 -15.042 1.132
 6 -2 8 7.06 17.83 48 -16.265 -14.892 1.122
 -3 -1 -4 20.81 21.14 48 -16.230 -14.913 1.135
 -5 8 -5 76.48 35.44 48 -16.153 -14.958 1.134
 -6 15 -5 3.30 20.27 48 -16.208 -14.883 1.131
 -4 -6 -6 32.23 27.88 48 -16.405 -14.662 1.132
 6 -14 6 -10.82 21.11 48 -16.167 -14.867 1.132
 1 -2 1 642.09 183.94 49 -15.965 -14.937 1.132
 -4 -13 -7 14.91 13.16 49 -16.736 -14.163 1.125
 -3 11 -2 107.95 34.17 49 -16.109 -14.726 1.128
 4 -3 5 57.62 29.96 49 -15.996 -14.791 1.127
 3 -20 1 4.62 15.96 49 -16.420 -14.321 1.130
 5 0 7 -5.90 22.32 49 -16.061 -14.678 1.121
 -7 5 -8 43.83 21.52 49 -16.027 -14.700 1.135
 -4 23 -1 -0.76 14.35 49 -16.456 -14.254 1.112
 3 -13 2 75.31 34.65 49 -16.091 -14.608 1.133
 -4 18 -2 9.90 21.46 49 -16.193 -14.484 1.121
 -4 1 -5 86.34 41.84 49 -15.933 -14.674 1.134
 -5 -4 -7 0.88 19.32 49 -16.078 -14.506 1.132
 -6 10 -6 25.37 24.13 49 -15.906 -14.663 1.133
 5 5 8 -1.00 16.41 49 -16.099 -14.448 1.113
 5 -12 5 60.60 27.42 49 -15.898 -14.642 1.131
 -7 17 -6 -10.34 19.28 49 -15.951 -14.588 1.130
 -5 -11 -8 -14.30 15.75 49 -16.319 -14.173 1.126
 -1 2 -1 774.99 203.96 49 -15.711 -14.683 1.131
 6 -9 7 60.68 22.09 49 -15.821 -14.555 1.127
 5 -19 4 11.57 17.42 49 -15.921 -14.432 1.131
 -4 13 -3 161.33 47.39 49 -15.833 -14.482 1.127
 3 -1 4 38.68 22.09 49 -15.743 -14.535 1.127
 4 2 6 75.89 33.01 49 -15.842 -14.405 1.121
 -5 3 -6 87.17 42.46 49 -15.724 -14.467 1.134
 -6 -2 -8 12.84 18.17 49 -15.842 -14.343 1.132
 -5 20 -3 -15.31 17.49 49 -15.895 -14.274 1.120
 -2 4 -2 1709.94 578.12 49 -15.608 -14.532 1.131
 -7 12 -7 10.37 20.64 49 -15.703 -14.412 1.133
 2 -18 0 86.57 25.95 49 -16.305 -13.742 1.130
 4 7 7 -3.22 17.46 49 -15.923 -14.113 1.111
 2 -11 1 63.84 29.14 49 -15.846 -14.188 1.132
 6 -16 6 -7.25 19.93 50 -15.665 -14.326 1.172
 6 -4 8 1.18 18.05 50 -15.634 -14.297 1.162
 4 -10 4 42.62 27.66 50 -15.571 -14.359 1.172
 4 -24 2 -4.36 15.04 50 -15.946 -13.975 1.169
 -5 15 -4 45.29 28.69 50 -15.624 -14.269 1.168
 -3 6 -3 1070.40 250.84 50 -15.500 -14.377 1.172
 -6 5 -7 22.48 20.96 50 -15.552 -14.272 1.175
 5 -7 6 84.73 37.05 50 -15.499 -14.277 1.168
 -6 22 -4 4.44 17.06 50 -15.662 -14.074 1.160
 4 -17 3 55.55 24.77 50 -15.589 -14.081 1.172
 -4 8 -4 5.19 25.21 50 -15.397 -14.226 1.172
 3 4 5 82.92 26.04 50 -15.589 -14.006 1.161
 3 14 7 -0.60 12.33 50 -16.171 -13.370 1.136
 -6 17 -5 -4.44 16.84 50 -15.455 -14.078 1.167
 2 1 3 303.21 98.57 50 -15.406 -14.108 1.167
 -7 7 -8 -11.30 18.58 50 -15.403 -14.092 1.175
 -5 10 -5 55.67 33.31 50 -15.295 -14.075 1.172
 3 9 6 41.27 27.64 50 -15.746 -13.611 1.148
 6 -11 7 -1.22 17.98 50 -15.293 -14.015 1.167
 5 -14 5 16.37 21.70 50 -15.303 -14.004 1.170
 5 -2 7 26.95 22.14 50 -15.302 -13.976 1.161
 5 -21 4 35.09 18.95 50 -15.415 -13.857 1.170
 -6 12 -6 8.91 20.38 50 -15.191 -13.924 1.171
 3 -8 3 251.44 86.36 50 -15.144 -13.971 1.170
 -4 -4 -6 23.38 24.53 50 -15.330 -13.762 1.173
 6 -18 6 12.57 19.39 50 -15.222 -13.840 1.170
 3 -22 1 0.69 13.58 50 -15.624 -13.437 1.168
 -3 -6 -5 144.41 43.23 50 -15.434 -13.616 1.173
 5 3 8 -23.29 17.90 50 -15.288 -13.744 1.152
 4 -5 5 281.61 62.74 50 -15.105 -13.922 1.166
 -5 -2 -7 6.26 20.78 50 -15.238 -13.774 1.173
 -4 -11 -7 5.37 13.95 51 -15.622 -13.358 1.168
 -5 -9 -8 5.15 14.73 51 -15.461 -13.513 1.168
 -6 0 -8 5.40 18.93 51 -15.147 -13.722 1.173
 -7 14 -7 3.90 20.43 51 -15.086 -13.772 1.171
 6 -6 8 -12.33 19.00 51 -15.072 -13.758 1.161
 -3 -13 -6 17.96 12.69 51 -15.852 -12.942 1.167
 3 -15 2 94.08 35.70 51 -15.167 -13.587 1.171
 1 -16 -1 105.40 26.94 51 -16.270 -12.441 1.170
 -2 -8 -4 132.15 32.44 51 -15.582 -13.101 1.172
 1 -9 0 870.69 256.28 51 -15.490 -13.182 1.171
 -4 3 -5 70.35 28.79 51 -14.916 -13.710 1.173
 2 16 6 23.12 10.68 51 -16.261 -12.353 1.133
 -5 5 -6 172.74 56.37 51 -14.910 -13.680 1.173
 2 6 4 178.42 48.31 51 -15.279 -13.291 1.155
 5 -9 6 10.34 25.01 51 -14.875 -13.645 1.166
 -3 1 -4 33.79 23.59 51 -14.864 -13.655 1.173
 -6 7 -7 38.05 21.65 51 -14.875 -13.607 1.173
 4 0 6 168.11 37.54 51 -14.890 -13.549 1.159
 4 -12 4 264.93 88.40 51 -14.847 -13.582 1.169
 -4 20 -2 -3.15 16.42 51 -15.112 -13.314 1.153
 -3 18 -1 52.17 25.44 51 -15.203 -13.197 1.153
 4 -19 3 28.11 19.07 51 -14.980 -13.391 1.169
 6 -13 7 -15.22 19.31 51 -14.823 -13.525 1.166
 -5 22 -3 6.84 15.13 51 -15.022 -13.321 1.153
 -7 9 -8 18.27 18.24 51 -14.820 -13.512 1.173
 -3 23 0 15.56 12.89 51 -15.497 -12.815 1.141
 2 11 5 160.58 49.41 51 -15.583 -12.699 1.144
 5 -16 5 -12.87 19.58 51 -14.783 -13.433 1.168
 -4 15 -3 166.58 75.12 51 -14.815 -13.387 1.161
 4 10 8 -4.22 15.09 51 -15.127 -13.068 1.136
 -5 17 -4 15.63 20.33 51 -14.801 -13.380 1.161
 4 5 7 21.46 19.18 51 -14.906 -13.260 1.150
 -2 16 0 69.10 26.13 51 -15.304 -12.814 1.152
 -6 19 -5 11.64 18.75 51 -14.760 -13.326 1.161
 -3 13 -2 75.31 31.62 51 -14.780 -13.298 1.161
 -2 -15 -5 26.04 15.15 51 -16.283 -11.777 1.166
 -2 -1 -3 284.25 92.39 51 -14.678 -13.378 1.172
 -2 21 1 21.64 12.01 51 -15.784 -12.245 1.140
 5 -4 7 17.16 20.29 52 -14.634 -13.345 1.203
 3 -3 4 45.03 24.16 52 -14.562 -13.408 1.208
 6 -8 8 18.53 18.29 52 -14.570 -13.265 1.204
 0 -21 -3 6.67 4.65 52 -18.365 -9.467 1.207
 2 -6 2 178.77 90.71 52 -14.474 -13.328 1.211
 -5 12 -5 19.81 26.29 52 -14.514 -13.259 1.211
 1 3 2 3250.90 758.21 52 -14.806 -12.966 1.205
 2 -20 0 -15.45 13.95 52 -15.194 -12.565 1.210
 -6 14 -6 2.25 18.69 52 -14.529 -13.229 1.211
 5 1 8 7.16 17.01 52 -14.569 -13.110 1.194
 -4 10 -4 45.08 28.33 52 -14.444 -13.232 1.210
 3 -24 1 2.84 13.05 52 -14.964 -12.692 1.208
 -6 2 -8 -9.78 16.99 52 -14.506 -13.133 1.216
 -2 11 -1 84.53 29.96 52 -14.639 -12.981 1.203
 -5 -7 -8 7.85 15.51 52 -14.681 -12.896 1.212
 -5 0 -7 -5.45 19.34 52 -14.473 -13.089 1.216
 4 -7 5 97.42 33.96 52 -14.342 -13.158 1.207
 6 -15 7 -2.54 18.40 52 -14.405 -13.078 1.208
 5 -11 6 37.59 21.55 52 -14.327 -13.077 1.208
 -3 8 -3 260.30 85.73 52 -14.268 -13.094 1.209
 -4 -2 -6 52.49 29.61 52 -14.379 -12.943 1.215
 2 -13 1 10.64 19.23 52 -14.547 -12.771 1.212
 -4 -9 -7 -0.69 14.15 52 -14.638 -12.623 1.211
 5 -18 5 24.87 18.24 52 -14.327 -12.922 1.210
 3 2 5 140.53 37.53 52 -14.331 -12.916 1.200
 4 -21 3 -3.58 15.14 52 -14.458 -12.789 1.210
 -6 9 -7 10.14 18.19 52 -14.245 -12.979 1.214
 3 -10 3 86.34 34.87 52 -14.222 -12.982 1.210
 3 -17 2 104.34 31.68 52 -14.406 -12.731 1.211
 4 -14 4 38.51 28.32 52 -14.226 -12.902 1.210
 -5 7 -6 85.31 35.08 52 -14.171 -12.948 1.214
 3 12 7 -0.63 12.68 52 -14.726 -12.279 1.174
 -1 14 1 79.38 27.80 53 -15.478 -11.476 1.191
 6 -10 8 -2.57 17.87 53 -14.120 -12.814 1.202
 3 7 6 70.29 32.02 53 -14.397 -12.529 1.187
 4 -2 6 6.64 30.41 53 -14.073 -12.796 1.200
 -1 19 2 21.88 9.63 53 -16.469 -10.377 1.179
 -4 5 -5 285.40 68.34 53 -14.015 -12.831 1.213
 5 -6 7 61.30 22.81 53 -14.046 -12.778 1.201
 -1 -10 -3 605.57 139.10 53 -15.960 -10.799 1.212
 -3 -4 -5 49.01 25.46 53 -14.171 -12.588 1.214
 -3 -11 -6 19.00 14.02 53 -14.509 -12.033 1.210
 -2 6 -2 285.02 88.87 53 -13.844 -12.698 1.207
 4 3 7 53.15 25.00 53 -14.026 -12.507 1.191
 -6 4 -8 -10.20 17.07 53 -13.911 -12.574 1.214
 -6 16 -6 9.39 18.63 53 -13.911 -12.573 1.206
 4 8 8 16.34 16.43 53 -14.178 -12.305 1.178
 5 -1 8 16.07 17.63 53 -13.936 -12.539 1.192
 1 18 5 10.29 7.41 53 -16.800 -9.668 1.167
 -4 22 -2 -14.62 15.79 53 -14.151 -12.266 1.186
 5 -13 6 1.09 18.41 53 -13.844 -12.564 1.206
 5 -20 5 -1.13 17.25 53 -13.923 -12.461 1.207
 -4 17 -3 13.00 21.65 53 -13.909 -12.400 1.197
 -5 14 -5 -44.72 22.69 53 -13.798 -12.499 1.205
 -5 -5 -8 -13.76 17.09 53 -13.972 -12.321 1.211
 4 -23 3 27.36 17.28 53 -14.002 -12.254 1.206
 -3 3 -4 41.36 23.51 53 -13.705 -12.550 1.211
 -5 2 -7 11.46 20.86 53 -13.776 -12.450 1.213
 2 -1 3 322.15 92.90 53 -13.689 -12.533 1.203
 -1 -3 -2 3019.57 755.07 53 -14.018 -12.179 1.210
 4 -9 5 -5.20 28.96 53 -13.687 -12.485 1.204
 1 8 3 871.93 209.96 53 -14.759 -11.326 1.191
 3 -5 4 119.16 31.23 53 -13.594 -12.454 1.203
 -6 11 -7 -3.53 18.45 53 -13.658 -12.380 1.210
 4 -16 4 10.77 23.59 54 -13.688 -12.299 1.114
 -1 9 0 904.09 256.38 54 -14.138 -11.832 1.105
 2 -22 0 -0.58 12.91 54 -14.308 -11.612 1.112
 -4 12 -4 323.73 79.67 54 -13.588 -12.323 1.111
 -3 20 -1 20.48 17.18 54 -13.974 -11.876 1.093
 5 -8 7 67.02 24.37 54 -13.528 -12.265 1.107
 3 -19 2 18.65 18.95 54 -13.762 -11.995 1.114
 -5 9 -6 4.32 23.87 54 -13.492 -12.261 1.116
 -4 0 -6 160.65 37.67 54 -13.536 -12.194 1.119
 -4 -7 -7 3.20 17.12 54 -13.768 -11.959 1.117
 1 13 4 433.98 90.55 54 -15.468 -10.242 1.088
 -3 15 -2 60.91 31.25 54 -13.636 -12.056 1.102
 -3 25 0 22.56 14.31 54 -14.188 -11.437 1.080
 3 -12 3 121.99 46.44 54 -13.453 -12.139 1.113
 5 -15 6 -17.29 19.81 54 -13.417 -12.101 1.111
 4 -4 6 41.89 30.49 54 -13.370 -12.132 1.105
 -2 -6 -4 179.33 51.95 54 -13.702 -11.715 1.117
 5 -3 8 4.85 19.35 54 -13.376 -12.025 1.100
 -6 6 -8 -1.28 20.24 54 -13.357 -12.042 1.118
 -6 18 -6 -14.60 21.23 54 -13.332 -11.949 1.108
 2 4 4 657.41 110.42 54 -13.451 -11.809 1.101
 -4 7 -5 79.79 37.71 54 -13.209 -12.024 1.115
 2 -8 2 1516.77 391.22 54 -13.219 -11.978 1.112
 1 -18 -1 102.63 24.04 54 -14.458 -10.737 1.113
 2 -15 1 160.22 43.80 54 -13.527 -11.643 1.113
 -3 10 -3 85.99 32.76 54 -13.202 -11.961 1.109
 -5 21 -4 28.33 17.97 54 -13.347 -11.790 1.098
 4 1 7 77.32 26.99 54 -13.268 -11.846 1.097
 -5 -3 -8 -13.58 19.13 54 -13.324 -11.781 1.117
 2 14 6 -0.49 12.23 54 -14.153 -10.909 1.076
 4 -11 5 10.90 33.53 54 -13.122 -11.888 1.109
 4 6 8 -13.76 16.49 55 -13.360 -11.638 1.087
 4 -18 4 9.29 19.38 55 -13.221 -11.765 1.111
 -5 4 -7 -1.09 22.81 55 -13.136 -11.848 1.117
 -2 1 -3 352.21 99.26 55 -13.041 -11.886 1.115
 -5 16 -5 -5.66 20.70 55 -13.134 -11.785 1.106
 -6 13 -7 -10.63 19.70 55 -13.108 -11.809 1.113
 3 5 6 120.20 39.99 55 -13.281 -11.621 1.094
 3 10 7 11.06 14.98 55 -13.520 -11.364 1.080
 2 9 5 85.65 26.96 55 -13.630 -11.254 1.088
 5 -10 7 6.24 21.04 55 -13.068 -11.801 1.106
 1 -4 1 10927.36 3034.44 55 -12.983 -11.817 1.111
 -2 -13 -5 58.77 20.62 55 -14.185 -10.610 1.113
 -3 -2 -5 106.30 34.73 55 -13.098 -11.684 1.117
 5 -17 6 -3.86 19.10 55 -13.040 -11.680 1.109
 -3 -9 -6 70.44 29.85 55 -13.383 -11.248 1.114
 -2 18 0 60.73 26.42 55 -13.586 -11.025 1.089
 3 -21 2 -3.32 15.50 55 -13.219 -11.363 1.110
 -4 24 -2 12.21 16.44 55 -13.274 -11.303 1.085
 -4 19 -3 1.87 19.31 55 -13.082 -11.494 1.096
 -5 11 -6 46.51 23.56 55 -12.866 -11.615 1.112
 5 -5 8 -1.26 18.22 55 -12.879 -11.557 1.098
 2 -24 0 26.39 13.45 55 -13.594 -10.833 1.107
 3 -7 4 122.43 42.70 55 -12.790 -11.636 1.107
 -2 13 -1 87.56 19.60 55 -13.074 -11.297 1.098
 -6 8 -8 -2.67 19.28 55 -12.836 -11.531 1.115
 -4 -5 -7 -7.66 20.05 55 -12.990 -11.344 1.115
 -2 23 1 -2.91 10.99 55 -13.921 -10.390 1.075
 4 -6 6 97.42 35.37 55 -12.762 -11.541 1.103
 -4 14 -4 28.13 29.99 55 -12.813 -11.488 1.104
 -4 2 -6 45.57 33.96 55 -12.778 -11.502 1.115
 -3 5 -4 149.07 35.36 55 -12.707 -11.567 1.112
 1 -11 0 509.19 188.36 55 -13.317 -10.933 1.112
 3 -14 3 117.33 35.35 55 -12.809 -11.416 1.110
 5 0 9 11.54 20.39 55 -12.840 -11.372 1.090
 4 -20 4 -15.19 18.59 55 -12.818 -11.292 1.109
 5 -12 7 -5.20 20.04 55 -12.663 -11.379 1.104
 -1 4 -1 12068.14 3294.72 55 -12.588 -11.422 1.106
 -1 -17 -4 5.55 5.65 55 -16.345 -7.656 1.109
 -5 -1 -8 8.42 18.95 56 -12.726 -11.266 1.161
 4 -13 5 57.14 28.52 56 -12.630 -11.355 1.152
 4 -1 7 57.78 26.31 56 -12.607 -11.257 1.140
 -6 15 -7 18.61 19.51 56 -12.590 -11.263 1.154
 -5 6 -7 2.19 20.53 56 -12.545 -11.276 1.159
 -4 9 -5 56.05 29.25 56 -12.478 -11.275 1.155
 4 4 8 -0.99 16.27 56 -12.643 -11.044 1.131
 2 -3 3 528.13 148.15 56 -12.378 -11.278 1.149
 -5 18 -5 19.42 18.97 56 -12.518 -11.113 1.145
 3 -2 5 125.47 36.14 56 -12.425 -11.199 1.145
 -2 8 -2 1352.17 342.79 56 -12.425 -11.185 1.149
 -3 22 -1 11.39 15.16 56 -12.889 -10.703 1.126
 3 -23 2 22.06 15.71 56 -12.758 -10.816 1.151
 5 -7 8 7.59 18.93 56 -12.437 -11.132 1.142
 2 -17 1 61.84 27.23 56 -12.711 -10.726 1.154
 -6 10 -8 -13.32 18.97 56 -12.346 -11.040 1.157
 4 -22 4 30.61 18.74 56 -12.465 -10.868 1.151
 5 -14 7 -10.40 19.43 56 -12.303 -10.995 1.148
 -5 13 -6 18.29 19.36 56 -12.283 -11.003 1.152
 4 -8 6 19.29 36.37 56 -12.235 -11.013 1.146
 -3 12 -3 167.12 43.52 56 -12.265 -10.951 1.146
 3 3 6 242.01 63.17 56 -12.342 -10.839 1.136
 2 -10 2 721.23 213.58 56 -12.234 -10.893 1.152
 4 -15 5 33.70 22.81 56 -12.205 -10.883 1.150
 3 8 7 8.35 16.33 56 -12.500 -10.580 1.122
 -4 -3 -7 51.19 26.52 56 -12.289 -10.771 1.158
 3 -16 3 66.21 33.94 56 -12.265 -10.792 1.151
 3 -9 4 31.49 23.85 56 -12.116 -10.929 1.149
 -3 0 -5 33.67 23.77 56 -12.169 -10.871 1.157
 -4 21 -3 6.69 16.86 57 -12.328 -10.660 1.132
 -3 -7 -6 80.39 28.71 57 -12.414 -10.545 1.156
 -5 1 -8 16.54 18.51 57 -12.174 -10.778 1.159
 -4 4 -6 25.47 28.79 57 -12.094 -10.855 1.157
 -4 16 -4 9.55 21.46 57 -12.105 -10.716 1.142
 -2 -4 -4 510.45 118.98 57 -12.226 -10.583 1.156
 5 -9 8 -15.78 18.95 57 -12.046 -10.745 1.141
 4 -3 7 62.82 28.90 57 -12.034 -10.731 1.138
 -5 8 -7 28.67 20.06 57 -11.997 -10.735 1.155
 2 2 4 123.21 37.85 57 -12.042 -10.635 1.141
 -4 -10 -8 13.28 14.81 57 -12.365 -10.304 1.153
 1 -20 -1 20.25 13.40 57 -13.156 -9.499 1.150
 4 2 8 -1.05 18.47 57 -12.016 -10.515 1.129
 -3 7 -4 125.73 45.78 57 -11.834 -10.682 1.150
 0 -14 -2 110.37 28.29 57 -15.348 -7.149 1.152
 -5 20 -5 -2.40 16.96 57 -11.944 -10.481 1.138
 -4 11 -5 -49.77 31.35 57 -11.815 -10.581 1.149
 -2 3 -3 583.51 150.33 57 -11.733 -10.633 1.151
 4 -10 6 12.79 24.85 57 -11.778 -10.542 1.144
 4 -17 5 8.83 19.53 57 -11.837 -10.461 1.147
 2 12 6 21.32 14.50 57 -12.503 -9.775 1.114
 -2 -11 -5 148.54 43.95 57 -12.577 -9.690 1.153
 2 7 5 133.25 39.67 57 -12.109 -10.116 1.126
 3 -4 5 7.02 28.46 57 -11.701 -10.512 1.141
 1 1 2 1518.72 400.43 57 -11.741 -10.430 1.144
 -5 15 -6 17.96 19.86 57 -11.742 -10.425 1.146
 -3 -14 -7 20.24 12.45 57 -12.473 -9.669 1.150
 5 -11 8 19.12 20.53 57 -11.699 -10.392 1.140
 3 -18 3 -6.01 20.27 57 -11.808 -10.253 1.148
 2 -19 1 -6.14 19.00 57 -12.058 -9.979 1.148
 -5 3 -8 12.40 19.38 58 -11.657 -10.307 1.183
 -4 -1 -7 63.69 25.31 58 -11.652 -10.229 1.182
 3 -11 4 72.83 26.35 58 -11.550 -10.315 1.172
 4 -5 7 45.40 23.76 58 -11.531 -10.257 1.163
 -4 6 -6 68.60 31.66 58 -11.468 -10.247 1.179
 3 1 6 75.24 30.28 58 -11.547 -10.160 1.159
 -3 19 -2 8.25 17.74 58 -11.734 -9.966 1.154
 -5 10 -7 16.41 19.33 58 -11.483 -10.216 1.178
 -2 20 0 7.66 13.81 58 -12.163 -9.533 1.145
 -2 15 -1 104.03 26.87 58 -11.775 -9.892 1.157
 3 11 8 8.90 14.73 58 -11.925 -9.742 1.132
 2 -5 3 1370.77 487.27 58 -11.359 -10.255 1.170
 4 -19 5 -25.97 20.73 58 -11.515 -10.082 1.172
 -3 24 -1 12.78 14.00 58 -11.932 -9.661 1.140
 -4 -8 -8 -6.02 15.86 58 -11.724 -9.850 1.179
 3 6 7 -16.60 17.73 58 -11.631 -9.899 1.148
 -4 23 -3 -1.98 15.50 58 -11.638 -9.889 1.150
 4 0 8 24.64 17.96 58 -11.463 -10.037 1.154
 4 -12 6 25.10 21.86 58 -11.378 -10.117 1.169
 -3 2 -5 80.04 38.02 58 -11.355 -10.129 1.179
 -3 14 -3 55.58 29.45 58 -11.436 -10.042 1.164
 -3 -5 -6 130.18 45.17 58 -11.564 -9.903 1.180
 2 -12 2 235.77 55.73 58 -11.453 -10.010 1.173
 -4 18 -4 3.95 18.07 58 -11.455 -9.999 1.161
 -1 16 1 76.08 25.91 58 -12.557 -8.729 1.147
 1 -13 0 252.02 50.14 58 -11.833 -9.384 1.174
 3 -20 3 19.57 17.13 58 -11.419 -9.783 1.171
 -2 10 -2 659.14 213.49 58 -11.254 -9.912 1.165
 -1 -1 -2 1486.09 398.28 58 -11.232 -9.919 1.176
 -4 13 -5 11.86 30.99 58 -11.204 -9.930 1.169
 -1 -8 -3 853.93 217.53 58 -12.268 -8.831 1.176
 -5 5 -8 10.60 17.55 58 -11.179 -9.857 1.179
 3 -6 5 169.04 47.08 59 -11.088 -9.910 1.165
 -3 9 -4 23.38 28.14 59 -11.062 -9.875 1.170
 4 -7 7 19.90 20.36 59 -11.094 -9.834 1.161
 -1 11 0 466.30 188.25 59 -11.643 -9.262 1.157
 2 -21 1 14.95 14.57 59 -11.525 -9.360 1.170
 1 -6 1 4997.39 1199.06 59 -11.099 -9.768 1.171
 3 -13 4 88.45 40.13 59 -11.074 -9.781 1.169
 1 -22 -1 29.13 12.02 59 -12.208 -8.587 1.169
 -4 1 -7 91.85 26.50 59 -11.072 -9.721 1.179
 -3 -12 -7 -10.71 12.90 59 -11.614 -9.168 1.174
 4 -14 6 -11.41 19.42 59 -11.032 -9.737 1.167
 -1 21 2 1.88 8.19 59 -13.157 -7.580 1.131
 1 16 5 9.77 9.23 59 -13.038 -7.696 1.129
 -5 12 -7 2.45 19.31 59 -11.005 -9.721 1.173
 1 6 3 639.00 247.88 59 -11.552 -9.122 1.154
 -2 -2 -4 185.92 48.05 59 -11.026 -9.619 1.176
 2 0 4 843.13 224.08 59 -10.932 -9.674 1.161
 4 -2 8 22.42 19.41 59 -10.981 -9.610 1.153
 -4 8 -6 52.54 32.92 59 -10.898 -9.676 1.174
 -4 -6 -8 -0.91 15.40 59 -11.145 -9.424 1.177
 4 3 9 -5.69 18.30 59 -11.026 -9.450 1.143
 3 -22 3 15.99 16.17 59 -11.090 -9.373 1.168
 3 -1 6 47.91 30.71 59 -10.876 -9.571 1.157
 3 9 8 -9.45 15.65 59 -11.112 -9.140 1.132
 1 11 4 224.39 57.62 59 -12.021 -8.206 1.141
 -2 5 -3 1422.20 485.09 59 -10.657 -9.553 1.169
 3 4 7 40.34 25.47 59 -10.893 -9.308 1.147
 -2 -9 -5 37.71 23.55 59 -11.287 -8.911 1.174
 -4 20 -4 59.46 21.41 59 -10.856 -9.330 1.153
 -5 0 -9 30.85 19.29 59 -10.823 -9.354 1.178
 4 -9 7 -10.40 20.68 59 -10.714 -9.453 1.160
 -5 7 -8 -23.35 19.67 59 -10.731 -9.425 1.176
 -3 -3 -6 227.34 57.31 59 -10.821 -9.318 1.176
 4 -16 6 -17.87 18.06 59 -10.732 -9.397 1.165
 2 -14 2 51.88 22.93 59 -10.827 -9.284 1.168
 -3 4 -5 28.10 27.60 59 -10.638 -9.449 1.173
 2 5 5 251.88 62.84 59 -10.895 -9.188 1.150
 2 10 6 57.09 21.22 59 -11.176 -8.847 1.135
 -3 21 -2 13.70 15.86 59 -10.933 -9.078 1.143
 3 -15 4 -14.76 25.91 60 -10.670 -9.314 1.210
 2 -7 3 305.08 114.75 60 -10.555 -9.411 1.209
 -4 15 -5 14.06 21.39 60 -10.641 -9.319 1.206
 3 -8 5 140.53 44.35 60 -10.572 -9.384 1.206
 2 -23 1 17.57 13.34 60 -11.093 -8.842 1.209
 -3 16 -3 51.99 36.24 60 -10.692 -9.218 1.198
 -5 14 -7 -7.39 19.21 60 -10.555 -9.246 1.212
 4 -4 8 11.28 18.78 60 -10.557 -9.223 1.195
 -4 3 -7 84.60 28.11 60 -10.540 -9.237 1.219
 -1 6 -1 4892.38 1228.59 60 -10.504 -9.174 1.205
 -4 -4 -8 33.21 17.23 60 -10.614 -9.015 1.219
 4 1 9 12.59 17.85 60 -10.555 -9.056 1.186
 -3 -10 -7 18.99 13.72 60 -10.863 -8.708 1.215
 4 -18 6 1.20 17.73 60 -10.470 -9.089 1.206
 -3 11 -4 64.55 24.84 60 -10.373 -9.137 1.206
 -4 10 -6 25.15 22.49 60 -10.371 -9.135 1.212
 4 -11 7 -12.78 19.88 60 -10.381 -9.108 1.202
 -2 17 -1 31.68 25.80 60 -10.681 -8.698 1.188
 3 -3 6 222.10 58.68 60 -10.305 -9.052 1.198
 -5 9 -8 17.28 17.31 60 -10.308 -9.007 1.216
 -2 22 0 -3.82 12.11 60 -10.967 -8.271 1.173
 3 -17 4 23.84 22.87 60 -10.329 -8.907 1.207
 2 -25 1 0.73 13.41 60 -10.742 -8.409 1.204
 -2 12 -2 257.90 57.87 60 -10.263 -8.821 1.198
 4 -6 8 4.71 17.79 60 -10.186 -8.876 1.194
 3 -10 5 99.45 40.31 60 -10.137 -8.923 1.203
 1 -15 0 31.45 15.53 60 -10.785 -8.271 1.210
 3 2 7 82.40 30.15 60 -10.259 -8.789 1.188
 3 7 8 27.13 16.20 60 -10.410 -8.611 1.176
 -4 22 -4 24.37 18.63 60 -10.299 -8.703 1.188
 2 -16 2 31.85 35.43 60 -10.320 -8.680 1.208
 2 -2 4 56.76 48.07 61 -10.054 -8.880 1.200
 -3 -1 -6 95.41 30.15 61 -10.158 -8.772 1.216
 4 -13 7 -22.98 19.78 61 -10.091 -8.798 1.201
 -4 17 -5 -6.34 18.10 61 -10.121 -8.745 1.199
 4 -1 9 19.09 18.51 61 -10.140 -8.700 1.185
 -4 5 -7 34.37 22.09 61 -10.049 -8.776 1.215
 -2 0 -4 788.32 224.00 61 -10.037 -8.779 1.213
 -3 6 -5 233.00 57.20 61 -9.996 -8.818 1.211
 -4 -2 -8 29.12 18.85 61 -10.125 -8.624 1.216
 2 -9 3 170.24 44.53 61 -9.916 -8.711 1.204
 3 -19 4 23.18 17.24 61 -10.041 -8.549 1.204
 -2 -16 -6 18.94 10.07 61 -11.249 -7.339 1.208
 -5 11 -8 -2.57 17.80 61 -9.910 -8.603 1.212
 1 -1 2 1528.66 398.45 61 -9.802 -8.709 1.202
 -4 12 -6 -2.11 19.40 61 -9.884 -8.623 1.206
 -3 18 -3 20.72 18.71 61 -10.023 -8.468 1.189
 -3 23 -2 -4.99 13.87 61 -10.212 -8.271 1.176
 -3 -8 -7 4.92 14.89 61 -10.200 -8.278 1.212
 -2 -7 -5 208.56 40.95 61 -10.232 -8.240 1.212
 2 13 7 19.91 12.67 61 -10.538 -7.893 1.161
 4 -8 8 19.59 18.16 61 -9.861 -8.561 1.194
 3 -5 6 71.44 47.42 61 -9.822 -8.596 1.196
 -2 7 -3 480.01 120.31 61 -9.755 -8.612 1.204
 4 -15 7 -10.07 18.12 61 -9.840 -8.518 1.199
 -1 -15 -4 18.15 10.15 61 -12.952 -5.394 1.208
 2 3 5 129.67 37.74 61 -9.922 -8.423 1.190
 3 -12 5 72.44 28.30 61 -9.769 -8.517 1.201
 -3 13 -4 114.47 39.94 61 -9.752 -8.459 1.199
 2 8 6 90.66 24.77 61 -10.098 -8.084 1.175
 1 -8 1 1218.02 397.51 61 -9.830 -8.346 1.205
 4 -3 9 -3.72 18.86 61 -9.775 -8.379 1.185
 2 -18 2 60.38 21.07 61 -9.910 -8.177 1.203
 3 0 7 100.69 37.38 61 -9.717 -8.333 1.187
 3 -21 4 1.02 16.16 61 -9.798 -8.235 1.201
 3 5 8 10.06 16.29 62 -9.806 -8.145 1.187
 -4 7 -7 4.21 20.04 62 -9.596 -8.334 1.221
 -4 0 -8 1.01 17.55 62 -9.675 -8.248 1.224
 4 -10 8 1.26 19.22 62 -9.577 -8.275 1.204
 -4 19 -5 17.61 17.52 62 -9.635 -8.202 1.203
 -3 1 -6 63.30 28.93 62 -9.569 -8.263 1.222
 -1 1 -2 1312.00 400.47 62 -9.380 -8.286 1.215
 -3 8 -5 133.66 45.33 62 -9.420 -8.232 1.216
 3 -14 5 10.66 23.22 62 -9.455 -8.159 1.210
 3 -7 6 45.72 33.01 62 -9.410 -8.192 1.205
 2 -4 4 422.04 119.88 62 -9.354 -8.215 1.206
 -4 14 -6 3.30 18.12 62 -9.430 -8.135 1.211
 2 -11 3 78.39 26.26 62 -9.400 -8.124 1.211
 -3 -6 -7 34.21 20.02 62 -9.610 -7.876 1.221
 -1 -6 -3 739.40 237.65 62 -9.953 -7.523 1.217
 1 -17 0 31.03 18.01 62 -10.021 -7.445 1.213
 -2 19 -1 38.03 17.62 62 -9.742 -7.665 1.186
 2 -20 2 15.31 17.53 62 -9.574 -7.752 1.210
 0 -7 -1 2067.41 552.92 62 -12.402 -4.902 1.214
 -2 14 -2 26.80 21.06 62 -9.411 -7.870 1.198
 -1 13 0 182.30 49.88 62 -9.856 -7.406 1.193
 -1 18 1 34.28 20.53 62 -10.487 -6.773 1.180
 -2 2 -4 109.73 38.18 62 -9.209 -8.035 1.217
 -3 20 -3 10.50 17.46 62 -9.410 -7.776 1.191
 3 -2 7 116.49 33.31 62 -9.253 -7.929 1.196
 -4 2 -8 15.87 18.43 62 -9.256 -7.885 1.221
 -2 24 0 -1.19 12.18 62 -9.942 -7.185 1.170
 -2 -14 -6 17.65 11.48 62 -10.186 -6.937 1.214
 1 4 3 545.47 195.27 62 -9.455 -7.645 1.197
 -4 9 -7 3.30 17.57 62 -9.173 -7.912 1.217
 3 -16 5 12.21 18.63 62 -9.191 -7.843 1.207
 3 3 8 -1.92 16.57 62 -9.284 -7.735 1.186
 -3 15 -4 -3.50 23.66 62 -9.186 -7.830 1.202
 -2 -5 -5 279.41 65.57 62 -9.359 -7.650 1.218
 2 1 5 146.32 36.35 63 -9.144 -7.791 1.197
 3 -9 6 100.10 34.88 63 -9.066 -7.840 1.203
 1 14 5 11.79 11.53 63 -10.492 -6.359 1.170
 -3 3 -6 144.57 62.76 63 -9.043 -7.789 1.217
 2 11 7 39.49 15.17 63 -9.567 -7.253 1.169
 -2 9 -3 174.21 46.20 63 -8.989 -7.784 1.206
 2 -22 2 4.67 14.20 63 -9.307 -7.397 1.206
 2 6 6 84.62 26.12 63 -9.228 -7.458 1.184
 -4 16 -6 8.06 16.81 63 -9.010 -7.675 1.205
 2 -13 3 71.19 26.95 63 -8.989 -7.634 1.207
 -3 10 -5 110.36 39.83 63 -8.902 -7.688 1.209
 -3 -4 -7 89.45 26.38 63 -9.084 -7.501 1.218
 1 9 4 56.02 33.71 63 -9.733 -6.843 1.183
 3 -18 5 9.59 16.39 63 -8.973 -7.568 1.205
 -1 8 -1 1260.76 410.13 63 -9.007 -7.525 1.200
 -1 23 2 -6.18 8.17 63 -10.852 -5.614 1.161
 2 -6 4 152.43 53.98 63 -8.798 -7.657 1.203
 3 -4 7 67.69 27.40 63 -8.862 -7.577 1.195
 -4 4 -8 47.62 19.86 63 -8.872 -7.538 1.218
 -4 11 -7 8.07 18.82 63 -8.783 -7.510 1.212
 3 -11 6 15.45 21.30 63 -8.769 -7.523 1.201
 1 -19 0 -6.78 15.43 63 -9.458 -6.819 1.207
 1 -10 1 982.85 221.39 63 -8.939 -7.319 1.208
 3 1 8 28.30 18.83 63 -8.838 -7.378 1.185
 2 -24 2 -9.93 14.70 63 -9.087 -7.092 1.202
 -4 -3 -9 -1.07 17.46 63 -8.866 -7.289 1.217
 3 -20 5 6.69 17.03 63 -8.786 -7.322 1.203
 1 -3 2 2686.90 755.46 63 -8.529 -7.475 1.203
 -3 22 -3 -26.00 17.56 64 -8.854 -7.140 1.225
 0 -16 -2 47.53 16.97 64 -12.111 -3.868 1.251
 -3 17 -4 -21.46 20.95 64 -8.675 -7.252 1.238
 -3 5 -6 125.76 41.32 64 -8.561 -7.336 1.256
 -2 4 -4 271.61 109.71 64 -8.509 -7.370 1.253
 2 -15 3 168.51 42.82 64 -8.654 -7.218 1.248
 -4 18 -6 -8.14 18.48 64 -8.613 -7.232 1.242
 3 -6 7 26.18 22.30 64 -8.523 -7.259 1.237
 -3 -11 -8 0.73 12.93 64 -8.975 -6.793 1.254
 3 -13 6 -33.29 19.78 64 -8.519 -7.243 1.243
 2 -1 5 61.08 32.86 64 -8.509 -7.250 1.237
 -2 -3 -5 129.32 33.29 64 -8.622 -7.122 1.257
 -3 -2 -7 98.06 31.63 64 -8.603 -7.134 1.259
 -2 16 -2 64.36 37.25 64 -8.675 -7.038 1.231
 -4 6 -8 -12.28 18.01 64 -8.507 -7.197 1.258
 -2 21 -1 -3.12 14.03 64 -8.933 -6.766 1.218
 -3 12 -5 4.47 27.61 64 -8.425 -7.174 1.246
 -4 13 -7 8.13 16.81 64 -8.413 -7.119 1.250
 2 -8 4 70.54 35.12 64 -8.346 -7.179 1.243
 -4 -1 -9 -5.39 15.42 64 -8.511 -7.012 1.259
 3 -1 8 -23.50 18.24 64 -8.448 -7.054 1.228
 2 9 7 -1.34 13.75 64 -8.752 -6.707 1.211
 3 4 9 4.15 16.59 64 -8.539 -6.915 1.217
 2 4 6 40.66 28.63 64 -8.506 -6.924 1.227
 1 -21 0 -0.97 12.14 64 -9.037 -6.337 1.245
 -2 11 -3 97.20 26.14 64 -8.319 -7.042 1.241
 3 -15 6 5.44 18.67 64 -8.306 -6.993 1.241
 2 -17 3 56.34 28.26 64 -8.380 -6.862 1.244
 3 -8 7 20.02 19.67 64 -8.232 -6.974 1.236
 -1 -13 -4 344.65 76.22 64 -10.199 -4.969 1.250
 -1 3 -2 2657.74 758.53 64 -8.080 -7.025 1.246
 -3 -9 -8 3.11 13.49 64 -8.513 -6.539 1.252
 -4 8 -8 48.93 19.52 64 -8.164 -6.863 1.254
 -3 7 -6 106.00 36.43 64 -8.120 -6.903 1.251
 -3 0 -7 62.60 36.32 65 -8.164 -6.781 1.255
 -1 -4 -3 598.39 188.04 65 -8.373 -6.564 1.250
 -4 1 -9 20.25 18.65 65 -8.178 -6.739 1.257
 -3 19 -4 4.73 16.97 65 -8.198 -6.706 1.230
 3 -17 6 11.35 17.61 65 -8.128 -6.772 1.240
 3 -3 8 24.57 19.04 65 -8.112 -6.764 1.227
 1 -12 1 180.21 45.63 65 -8.297 -6.554 1.245
 -2 -10 -6 52.32 18.69 65 -8.566 -6.238 1.250
 -4 15 -7 2.42 19.06 65 -8.063 -6.740 1.245
 2 -3 5 135.97 34.79 65 -7.991 -6.788 1.234
 3 2 9 10.84 17.42 65 -8.151 -6.615 1.217
 2 -10 4 58.76 28.96 65 -7.980 -6.771 1.240
 2 -19 3 16.18 16.96 65 -8.161 -6.562 1.241
 3 -10 7 23.11 18.36 65 -7.985 -6.721 1.235
 1 -23 0 13.28 12.35 65 -8.719 -5.960 1.239
 -3 14 -5 5.67 20.73 65 -7.985 -6.688 1.240
 -2 6 -4 153.45 50.46 65 -7.898 -6.757 1.246
 1 2 3 428.10 98.44 65 -8.028 -6.597 1.234
 -2 -1 -5 102.77 32.87 65 -7.984 -6.630 1.252
 2 12 8 3.68 13.35 65 -8.447 -6.128 1.195
 -1 15 0 31.52 14.86 65 -8.515 -5.999 1.221
 2 2 6 92.06 36.75 65 -7.910 -6.468 1.225
 -3 -7 -8 -13.16 14.19 65 -8.089 -6.289 1.250
 -4 10 -8 -6.07 18.47 65 -7.839 -6.538 1.250
 -4 3 -9 -28.13 18.01 65 -7.864 -6.469 1.254
 3 -5 8 3.34 18.13 65 -7.823 -6.506 1.227
 2 7 7 7.90 16.63 65 -8.071 -6.243 1.211
 -2 18 -2 30.42 22.42 65 -8.020 -6.288 1.221
 2 -21 3 -13.71 15.85 65 -7.984 -6.305 1.238
 3 -12 7 5.74 18.16 65 -7.776 -6.495 1.234
 -1 20 1 27.77 12.00 65 -8.954 -5.300 1.205
 -3 9 -6 67.27 32.01 65 -7.715 -6.489 1.246
 -3 2 -7 127.62 32.16 65 -7.763 -6.440 1.251
 1 -5 2 887.79 243.82 65 -7.653 -6.548 1.239
 -2 23 -1 3.39 12.98 65 -8.212 -5.962 1.206
 3 0 9 7.92 17.95 65 -7.815 -6.348 1.217
 1 -25 0 4.63 11.67 65 -8.477 -5.658 1.234
 -1 10 -1 990.80 229.30 65 -7.867 -6.249 1.230
 2 -12 4 129.03 48.57 65 -7.683 -6.420 1.238
 -2 13 -3 76.52 31.08 65 -7.726 -6.371 1.232
 1 12 5 56.09 19.96 65 -8.674 -5.398 1.205
 1 7 4 127.13 36.90 66 -8.127 -5.869 1.271
 2 -5 5 220.57 66.53 66 -7.571 -6.392 1.285
 -3 21 -4 19.14 16.79 66 -7.753 -6.191 1.274
 2 -23 3 -0.87 14.27 66 -7.844 -6.085 1.288
 3 -14 7 21.75 18.01 66 -7.599 -6.294 1.286
 -2 -8 -6 53.71 22.86 66 -7.935 -5.923 1.300
 3 -7 8 20.04 17.88 66 -7.576 -6.275 1.279
 -3 16 -5 21.01 18.38 66 -7.576 -6.227 1.286
 1 -14 1 146.56 30.43 66 -7.818 -5.966 1.293
 -3 -5 -8 -0.83 14.19 66 -7.705 -6.045 1.302
 3 -2 9 -2.26 16.21 66 -7.524 -6.110 1.270
 -2 1 -5 100.37 35.62 66 -7.432 -6.174 1.300
 3 -16 7 -7.14 15.77 66 -7.451 -6.114 1.285
 2 -14 4 77.04 31.09 66 -7.443 -6.119 1.288
 -2 8 -4 104.40 38.85 66 -7.361 -6.194 1.292
 2 10 8 4.50 13.45 66 -7.800 -5.717 1.247
 -3 4 -7 60.31 26.10 66 -7.394 -6.110 1.301
 2 0 6 107.86 43.72 66 -7.422 -6.079 1.276
 -3 11 -6 34.41 21.66 66 -7.339 -6.093 1.294
 3 -9 8 16.21 18.09 66 -7.364 -6.068 1.279
 2 5 7 -5.13 17.37 66 -7.506 -5.849 1.264
 2 -7 5 114.34 43.14 66 -7.228 -6.049 1.283
 0 -18 -2 19.89 10.46 66 -10.007 -3.197 1.289
 3 -4 9 -2.35 17.73 66 -7.272 -5.895 1.270
 -3 -3 -8 14.92 16.40 66 -7.348 -5.801 1.300
 2 -16 4 -4.16 20.50 66 -7.251 -5.860 1.286
 -1 5 -2 1012.90 242.70 66 -7.104 -5.998 1.288
 3 -11 8 14.43 17.73 66 -7.184 -5.881 1.278
 -1 -11 -4 185.16 47.64 66 -8.442 -4.623 1.294
 -2 20 -2 -0.70 15.29 66 -7.430 -5.608 1.264
 -1 -2 -3 302.25 91.80 66 -7.229 -5.797 1.295
 -2 -6 -6 50.75 22.75 66 -7.386 -5.617 1.297
 -3 18 -5 -11.05 16.87 67 -7.192 -5.787 1.279
 1 -16 1 119.49 28.58 67 -7.463 -5.509 1.288
 -2 15 -3 156.32 47.53 67 -7.194 -5.758 1.277
 1 -7 2 2163.30 477.39 67 -7.029 -5.836 1.286
 -3 6 -7 19.21 19.53 67 -7.050 -5.786 1.297
 1 0 3 63.39 28.90 67 -7.025 -5.809 1.281
 -2 25 -1 7.71 13.54 67 -7.565 -5.234 1.247
 2 -2 6 86.38 34.62 67 -7.016 -5.740 1.274
 2 -18 4 44.75 19.08 67 -7.096 -5.638 1.283
 2 -9 5 47.05 29.54 67 -6.948 -5.750 1.281
 -3 13 -6 10.04 17.11 67 -6.987 -5.711 1.288
 -2 3 -5 100.06 37.56 67 -6.944 -5.741 1.294
 2 8 8 15.09 13.68 67 -7.248 -5.360 1.249
 -3 -1 -8 8.31 15.74 67 -7.017 -5.556 1.298
 1 15 6 -3.53 9.65 67 -8.086 -4.473 1.238
 -2 10 -4 67.21 26.91 67 -6.880 -5.670 1.285
 2 3 7 92.54 28.45 67 -7.030 -5.506 1.264
 2 -20 4 -1.85 16.16 67 -6.977 -5.448 1.281
 1 -18 1 84.24 24.77 67 -7.200 -5.151 1.283
 -1 17 0 21.74 17.39 67 -7.440 -4.864 1.259
 -2 -4 -6 36.07 26.57 67 -6.903 -5.320 1.294
 2 -11 5 86.82 48.07 67 -6.723 -5.492 1.279
 -3 8 -7 -24.17 19.10 67 -6.730 -5.472 1.293
 -3 20 -5 22.15 19.23 67 -6.832 -5.368 1.272
 2 -22 4 -6.79 15.55 67 -6.886 -5.286 1.278
 -1 12 -1 102.96 43.47 67 -6.954 -5.214 1.271
 1 5 4 80.54 44.23 67 -6.976 -5.153 1.266
 2 -4 6 43.72 30.66 67 -6.682 -5.446 1.273
 1 10 5 64.73 28.88 67 -7.351 -4.698 1.252
 -3 1 -8 11.62 17.37 67 -6.709 -5.314 1.296
 -3 15 -6 -5.26 17.31 67 -6.657 -5.343 1.282
 -2 17 -3 53.02 27.60 68 -6.712 -5.194 1.287
 -2 22 -2 2.21 13.76 68 -6.896 -4.989 1.272
 1 -20 1 15.06 14.57 68 -7.008 -4.868 1.298
 1 -9 2 699.84 193.07 68 -6.577 -5.283 1.300
 -1 22 1 -1.91 9.46 68 -7.736 -4.118 1.259
 -2 5 -5 166.08 62.94 68 -6.510 -5.332 1.307
 2 1 7 113.55 37.51 68 -6.632 -5.208 1.282
 2 6 8 22.31 14.77 68 -6.780 -5.050 1.269
 2 -13 5 33.28 27.76 68 -6.541 -5.269 1.296
 0 -20 -2 3.27 7.44 68 -8.877 -2.853 1.297
 -2 12 -4 126.13 47.71 68 -6.446 -5.183 1.296
 -2 -13 -7 -0.54 10.86 68 -7.125 -4.479 1.304
 2 -6 6 1.69 28.05 68 -6.407 -5.190 1.290
 -3 10 -7 -5.20 17.10 68 -6.429 -5.164 1.307
 -1 -9 -4 98.59 39.30 68 -7.209 -4.318 1.305
 1 -22 1 27.16 12.98 68 -6.869 -4.645 1.294
 -2 -2 -6 82.87 32.53 68 -6.473 -5.030 1.309
 -1 0 -3 82.25 29.13 68 -6.360 -5.143 1.305
 1 -2 3 290.39 92.51 68 -6.309 -5.192 1.294
 -3 3 -8 16.99 16.82 68 -6.420 -5.072 1.311
 2 -15 5 49.72 23.30 68 -6.398 -5.076 1.294
 -1 7 -2 2027.86 496.07 68 -6.333 -5.140 1.296
 -3 17 -6 -11.95 17.61 68 -6.345 -4.989 1.294
 2 -1 7 113.80 36.40 68 -6.300 -4.949 1.281
 1 -24 1 -6.49 12.46 68 -6.774 -4.469 1.290
 2 -17 5 -0.97 16.90 68 -6.286 -4.910 1.292
 2 4 8 4.35 16.26 68 -6.384 -4.782 1.270
 2 -8 6 69.23 29.29 68 -6.184 -4.966 1.289
 1 -11 2 147.26 38.19 68 -6.246 -4.849 1.296
 -2 7 -5 111.20 41.50 68 -6.121 -4.942 1.302
 -2 -11 -7 -16.27 12.30 68 -6.678 -4.365 1.302
 -3 12 -7 35.87 17.89 68 -6.145 -4.864 1.302
 -3 -4 -9 25.13 16.14 69 -6.306 -4.683 1.307
 -3 5 -8 -4.18 16.80 69 -6.148 -4.830 1.308
 2 -19 5 2.02 15.51 69 -6.199 -4.765 1.290
 -2 19 -3 18.85 17.50 69 -6.270 -4.670 1.278
 0 -22 -2 1.25 7.22 69 -8.207 -2.667 1.289
 -2 0 -6 153.20 44.11 69 -6.088 -4.745 1.306
 1 13 6 15.58 11.91 69 -6.918 -3.912 1.253
 -2 24 -2 1.58 14.02 69 -6.408 -4.415 1.262
 2 -21 5 19.03 16.87 69 -6.139 -4.643 1.288
 -2 14 -4 17.28 31.41 69 -6.049 -4.724 1.289
 2 -10 6 16.78 24.18 69 -6.002 -4.769 1.288
 2 -3 7 83.72 31.86 69 -6.022 -4.721 1.281
 1 3 4 32.31 19.35 69 -6.123 -4.600 1.282
 2 2 8 35.66 19.33 69 -6.047 -4.545 1.271
 -3 -2 -9 5.05 16.15 69 -6.055 -4.519 1.306
 -1 14 -1 126.59 36.79 69 -6.202 -4.350 1.278
 -2 -9 -7 9.38 13.69 69 -6.278 -4.235 1.301
 1 8 5 94.75 29.56 69 -6.351 -4.159 1.267
 1 -13 2 10.99 21.26 69 -6.002 -4.504 1.292
 1 -4 3 867.23 189.32 69 -5.792 -4.698 1.289
 -1 19 0 7.76 14.77 69 -6.563 -3.925 1.264
 -3 7 -8 4.36 16.74 69 -5.892 -4.591 1.305
 2 -12 6 45.92 20.25 69 -5.857 -4.599 1.287
 -3 14 -7 11.35 16.30 69 -5.874 -4.568 1.297
 -1 -7 -4 129.43 38.44 69 -6.294 -4.036 1.299
 -2 9 -5 74.09 31.61 69 -5.764 -4.566 1.296
 2 -5 7 -21.73 20.08 69 -5.794 -4.523 1.280
 -1 2 -3 320.22 98.80 69 -5.681 -4.564 1.297
 -2 2 -6 78.56 36.76 69 -5.742 -4.466 1.302
 2 -14 6 26.57 18.31 69 -5.744 -4.452 1.286
 -3 0 -9 -15.82 17.50 69 -5.818 -4.351 1.305
 -1 9 -2 525.51 184.70 69 -5.701 -4.407 1.286
 2 0 8 51.77 25.17 69 -5.765 -4.340 1.271
 1 -15 2 31.27 26.64 69 -5.828 -4.231 1.289
 -2 21 -3 13.36 15.74 69 -5.863 -4.184 1.270
 -2 -7 -7 14.06 14.79 69 -5.922 -4.093 1.299
 -3 9 -8 10.24 17.11 69 -5.650 -4.353 1.301
 2 -16 6 7.47 16.41 70 -5.658 -4.324 1.284
 -2 16 -4 -40.88 21.13 70 -5.684 -4.293 1.282
 2 -7 7 30.68 18.96 70 -5.606 -4.349 1.280
 -3 16 -7 14.21 18.57 70 -5.617 -4.280 1.291
 -1 24 1 16.81 10.21 70 -6.746 -3.143 1.243
 2 -18 6 11.13 16.74 70 -5.595 -4.215 1.283
 -3 2 -9 -22.00 19.17 70 -5.591 -4.177 1.303
 0 12 2 93.36 26.71 70 -8.871 -0.850 1.266
 1 -17 2 23.95 23.92 70 -5.706 -4.014 1.286
 1 -6 3 1361.39 239.61 70 -5.419 -4.300 1.285
 2 -2 8 25.09 18.58 70 -5.527 -4.159 1.271
 1 1 4 83.59 30.12 70 -5.491 -4.165 1.279
 2 -9 7 -33.10 20.27 70 -5.455 -4.197 1.279
 -2 11 -5 157.14 54.49 70 -5.438 -4.208 1.290
 2 3 9 12.23 17.06 70 -5.610 -4.032 1.261
 -2 4 -6 92.93 32.37 70 -5.427 -4.191 1.298
 -2 -5 -7 14.29 17.40 70 -5.598 -3.940 1.297
 -3 11 -8 26.08 17.93 70 -5.418 -4.116 1.297
 0 -9 -1 140.73 50.98 70 -7.801 -1.696 1.290
 1 11 6 10.54 14.31 70 -6.015 -3.477 1.251
 1 -19 2 7.92 16.65 70 -5.627 -3.841 1.283
 2 -11 7 5.40 17.26 70 -5.335 -4.065 1.279
 -3 4 -9 20.61 18.10 70 -5.377 -4.000 1.301
 -1 -5 -4 124.04 47.73 70 -5.586 -3.765 1.293
 1 6 5 51.78 35.46 70 -5.592 -3.739 1.265
 2 -4 8 5.24 16.92 70 -5.331 -4.000 1.272
 1 -21 2 7.76 13.83 70 -5.580 -3.706 1.280
 -2 18 -4 28.27 18.41 70 -5.346 -3.886 1.275
 2 1 9 -10.63 15.93 70 -5.363 -3.864 1.262
 -2 23 -3 8.86 14.73 70 -5.486 -3.727 1.261
 2 -13 7 13.49 16.65 70 -5.241 -3.950 1.278
 -1 16 -1 41.44 28.85 70 -5.566 -3.614 1.267
 -1 4 -3 983.02 196.57 70 -5.136 -4.041 1.289
 1 -23 2 7.52 12.77 70 -5.561 -3.602 1.277
 1 -8 3 660.31 218.73 70 -5.150 -3.978 1.283
 -2 -3 -7 75.90 30.62 70 -5.303 -3.779 1.295
 -2 6 -6 10.93 28.87 70 -5.137 -3.919 1.294
 2 -6 8 17.48 18.47 70 -5.169 -3.861 1.272
 2 -15 7 22.22 17.88 70 -5.170 -3.851 1.277
 -2 13 -5 15.91 24.78 71 -5.136 -3.864 1.284
 -1 21 0 5.29 11.81 71 -5.826 -3.126 1.251
 -1 11 -2 168.78 47.92 71 -5.167 -3.769 1.277
 1 14 7 0.54 11.35 71 -5.882 -3.023 1.237
 2 -1 9 13.29 17.06 71 -5.155 -3.718 1.263
 1 -1 4 82.45 31.87 71 -5.023 -3.815 1.276
 2 -8 8 9.09 16.48 71 -5.038 -3.741 1.272
 1 -10 3 456.63 140.81 71 -4.958 -3.717 1.281
 -2 -1 -7 115.74 35.37 71 -5.035 -3.612 1.294
 2 -10 8 7.09 15.93 71 -4.933 -3.635 1.272
 2 -3 9 -4.61 16.64 71 -4.980 -3.587 1.264
 -2 20 -4 -2.80 15.02 71 -5.028 -3.499 1.268
 -2 8 -6 21.29 28.26 71 -4.871 -3.652 1.290
 -1 -3 -4 14.64 16.28 71 -5.022 -3.499 1.289
 1 9 6 2.10 17.33 71 -5.311 -3.138 1.251
 1 4 5 104.82 39.72 71 -5.011 -3.409 1.265
 2 -12 8 8.58 17.72 71 -4.851 -3.544 1.272
 -2 15 -5 95.07 24.34 71 -4.854 -3.532 1.279
 1 -12 3 45.61 20.36 71 -4.823 -3.506 1.279
 -1 6 -3 1268.88 249.54 71 -4.684 -3.565 1.283
 -2 -12 -8 -0.68 12.38 71 -5.279 -2.962 1.284
 -2 1 -7 56.02 36.42 71 -4.785 -3.436 1.292
 1 -3 4 28.34 20.08 71 -4.675 -3.525 1.274
 1 -14 3 28.82 23.40 71 -4.733 -3.336 1.277
 -2 10 -6 65.40 25.39 71 -4.621 -3.388 1.285
 -1 18 -1 60.49 26.52 72 -5.020 -2.970 1.235
 -2 -10 -8 -9.64 13.73 72 -5.025 -2.944 1.261
 -1 -16 -5 8.80 8.24 72 -6.645 -1.309 1.255
 1 12 7 1.19 12.34 72 -5.202 -2.718 1.216
 -1 13 -2 82.42 21.30 72 -4.706 -3.207 1.247
 1 -16 3 49.54 29.16 72 -4.681 -3.201 1.252
 -2 22 -4 14.01 16.56 72 -4.731 -3.131 1.238
 -2 3 -7 50.97 30.20 72 -4.553 -3.252 1.267
 -2 17 -5 35.94 18.99 72 -4.588 -3.212 1.250
 -1 -1 -4 99.38 31.85 72 -4.558 -3.231 1.263
 1 -18 3 29.45 18.96 72 -4.657 -3.095 1.250
 1 -5 4 231.94 50.90 72 -4.420 -3.285 1.250
 1 2 5 78.14 34.99 72 -4.560 -3.138 1.243
 -2 -8 -8 -7.08 14.49 72 -4.792 -2.903 1.261
 1 -20 3 -5.75 15.15 72 -4.657 -3.013 1.248
 -1 23 0 7.56 13.06 72 -5.199 -2.437 1.218
 1 -22 3 26.93 15.24 72 -4.677 -2.952 1.246
 1 7 6 211.05 39.93 72 -4.751 -2.859 1.230
 -2 12 -6 29.98 19.96 72 -4.386 -3.127 1.258
 -1 -14 -5 -5.50 10.69 72 -5.812 -1.686 1.255
 -1 8 -3 614.84 211.22 72 -4.297 -3.125 1.254
 -2 -6 -8 -14.14 15.43 72 -4.574 -2.844 1.261
 -2 5 -7 10.53 19.92 72 -4.336 -3.065 1.264
 0 -11 -1 150.66 63.92 72 -6.129 -1.252 1.255
 1 -7 4 109.99 41.87 72 -4.236 -3.087 1.249
 -2 19 -5 33.56 17.58 72 -4.336 -2.902 1.244
 -2 -4 -8 50.85 17.18 72 -4.370 -2.768 1.261
 -1 1 -4 70.41 31.01 72 -4.171 -2.962 1.259
 1 0 5 5.51 23.33 72 -4.216 -2.916 1.242
 1 10 7 19.85 14.01 72 -4.653 -2.474 1.217
 -1 -12 -5 17.75 17.41 72 -5.179 -1.903 1.254
 -2 14 -6 6.29 16.70 72 -4.163 -2.870 1.254
 1 -9 4 146.94 43.83 72 -4.109 -2.923 1.248
 -2 7 -7 5.02 18.10 72 -4.131 -2.874 1.261
 -1 15 -2 73.32 27.16 73 -4.298 -2.701 1.240
 0 7 1 2028.36 552.92 73 -7.247 0.249 1.242
 1 5 6 120.65 50.62 73 -4.309 -2.635 1.231
 -1 20 -1 10.63 16.13 73 -4.540 -2.401 1.226
 -2 -2 -8 18.44 17.98 73 -4.178 -2.676 1.261
 1 -11 4 172.26 52.70 73 -4.025 -2.791 1.247
 -2 21 -5 36.29 20.00 73 -4.097 -2.602 1.238
 -1 -10 -5 48.29 25.76 73 -4.671 -2.018 1.254
 1 -2 5 160.64 34.70 73 -3.957 -2.732 1.241
 -1 10 -3 424.56 140.70 73 -3.959 -2.718 1.248
 1 -13 4 205.04 80.51 73 -3.977 -2.683 1.245
 -2 9 -7 -6.31 17.50 73 -3.938 -2.680 1.258
 -2 16 -6 17.56 17.50 73 -3.952 -2.618 1.249
 -2 0 -8 60.93 25.39 73 -3.997 -2.572 1.260
 1 -15 4 -13.31 24.59 73 -3.956 -2.599 1.244
 0 -13 -1 59.86 25.92 73 -5.430 -1.107 1.249
 -1 3 -4 -7.19 22.34 73 -3.842 -2.692 1.255
 1 -17 4 -6.15 18.16 73 -3.959 -2.533 1.243
 1 8 7 32.22 15.76 73 -4.210 -2.273 1.219
 -1 25 0 25.44 12.55 73 -4.649 -1.831 1.208
 1 -21 4 3.89 15.22 73 -4.020 -2.452 1.240
 1 -19 4 4.63 15.37 73 -3.980 -2.486 1.241
 1 3 6 44.94 26.90 73 -3.960 -2.452 1.232
 1 -4 5 155.69 41.36 73 -3.764 -2.578 1.241
 -1 -8 -5 149.88 34.13 73 -4.255 -2.062 1.253
 -2 2 -8 11.14 19.57 73 -3.825 -2.456 1.259
 1 11 8 2.99 14.02 73 -4.225 -2.025 1.207
 -2 11 -7 23.09 18.22 73 -3.753 -2.483 1.255
 0 -23 -1 -2.03 9.48 73 -4.931 -1.284 1.235
 -1 17 -2 65.37 27.95 73 -3.933 -2.241 1.232
 0 -15 -1 72.39 30.43 73 -5.095 -1.069 1.245
 -2 18 -6 -1.15 17.40 73 -3.748 -2.369 1.244
 0 -21 -1 8.64 9.93 73 -4.885 -1.204 1.237
 1 -6 5 123.09 35.16 73 -3.625 -2.450 1.240
 0 -17 -1 64.87 21.26 73 -4.936 -1.089 1.242
 0 -19 -1 -2.19 11.91 73 -4.880 -1.137 1.239
 -1 22 -1 8.89 14.10 74 -4.111 -1.886 1.229
 -1 12 -3 60.54 26.87 74 -3.654 -2.336 1.254
 -2 4 -8 13.64 17.49 74 -3.660 -2.330 1.270
 1 1 6 125.67 40.27 74 -3.687 -2.299 1.244
 -1 5 -4 204.06 47.45 74 -3.556 -2.422 1.263
 1 6 7 3.62 16.38 74 -3.850 -2.108 1.233
 -1 -6 -5 33.17 30.67 74 -3.903 -2.052 1.263
 1 -8 5 75.78 37.65 74 -3.529 -2.344 1.251
 -2 13 -7 -12.52 17.98 74 -3.575 -2.284 1.263
 1 -10 5 107.73 34.31 74 -3.469 -2.258 1.251
 1 9 8 -3.14 14.07 74 -3.853 -1.867 1.221
 -2 6 -8 12.05 17.73 74 -3.503 -2.196 1.268
 1 -1 6 92.93 43.51 74 -3.477 -2.173 1.244
 1 -12 5 36.12 28.78 74 -3.439 -2.190 1.250
 -1 -4 -5 66.14 38.28 74 -3.603 -2.001 1.262
 1 -20 5 -12.79 16.26 74 -3.524 -2.058 1.246
 1 -14 5 6.49 22.99 74 -3.433 -2.138 1.249
 1 -16 5 -1.95 17.96 74 -3.447 -2.099 1.249
 1 4 7 15.38 21.46 74 -3.562 -1.973 1.235
 -2 15 -7 -10.68 17.07 74 -3.404 -2.084 1.259
 -1 7 -4 138.67 40.69 74 -3.304 -2.154 1.259
 -1 19 -2 7.53 17.94 74 -3.601 -1.816 1.236
 -2 8 -8 -12.57 17.30 74 -3.352 -2.055 1.266
 1 -3 6 31.24 30.04 74 -3.320 -2.068 1.245
 -1 14 -3 23.32 27.20 74 -3.376 -1.979 1.248
 -2 -3 -9 16.28 15.75 74 -3.460 -1.883 1.263
 1 7 8 9.12 13.94 74 -3.547 -1.739 1.224
 -1 -2 -5 85.96 32.45 74 -3.342 -1.919 1.261
 1 2 7 100.12 37.35 74 -3.333 -1.862 1.236
 1 -5 6 161.71 53.12 74 -3.205 -1.982 1.245
 -2 -1 -9 -6.37 17.71 74 -3.330 -1.830 1.264
 -1 24 -1 -10.29 12.85 74 -3.722 -1.417 1.220
 -2 10 -8 -11.90 18.05 74 -3.206 -1.908 1.263
 1 -7 6 184.69 46.50 74 -3.126 -1.912 1.245
 -2 1 -9 -1.11 16.71 75 -3.201 -1.762 1.264
 -1 9 -4 213.04 39.17 75 -3.074 -1.889 1.254
 1 -9 6 87.23 27.50 75 -3.077 -1.854 1.245
 1 5 8 -1.75 15.27 75 -3.295 -1.631 1.227
 1 0 7 42.10 24.85 75 -3.152 -1.768 1.237
 -1 0 -5 19.93 22.71 75 -3.109 -1.809 1.259
 1 -19 6 -7.01 17.40 75 -3.149 -1.745 1.242
 1 -11 6 14.76 21.14 75 -3.054 -1.811 1.245
 1 -17 6 8.98 17.22 75 -3.102 -1.748 1.243
 1 -13 6 9.27 19.22 75 -3.053 -1.779 1.244
 1 -15 6 -18.29 18.32 75 -3.070 -1.759 1.244
 -2 12 -8 11.14 17.99 75 -3.062 -1.755 1.260
 -2 3 -9 17.28 17.22 75 -3.077 -1.684 1.263
 -1 16 -3 70.54 33.37 75 -3.119 -1.640 1.242
 -1 21 -2 13.23 14.59 75 -3.295 -1.420 1.229
 1 -2 7 104.03 35.79 75 -3.015 -1.693 1.238
 1 3 8 2.76 17.53 75 -3.094 -1.544 1.229
 -1 2 -5 109.17 36.45 75 -2.904 -1.680 1.258
 0 17 3 9.48 3.08 75 -6.566 1.991 1.217
 1 -4 7 38.00 24.41 75 -2.914 -1.632 1.239
 -1 11 -4 187.27 61.59 75 -2.864 -1.629 1.250
 1 -6 7 -15.93 21.16 75 -2.844 -1.584 1.239
 1 1 8 26.98 18.74 75 -2.935 -1.473 1.231
 1 -8 7 47.88 20.25 75 -2.801 -1.546 1.240
 1 -16 7 12.25 18.46 75 -2.824 -1.490 1.240
 1 -10 7 32.60 19.90 75 -2.780 -1.519 1.240
 1 -14 7 9.43 17.04 75 -2.794 -1.491 1.240
 1 -12 7 -16.99 17.74 75 -2.778 -1.501 1.240
 1 4 9 13.32 16.24 75 -2.940 -1.315 1.223
 -1 4 -5 151.76 42.18 75 -2.720 -1.534 1.256
 1 -1 8 -5.04 19.44 75 -2.810 -1.416 1.232
 -1 18 -3 24.31 19.47 75 -2.880 -1.319 1.236
 0 -24 0 -16.63 12.12 75 -3.463 -0.660 1.231
 1 -3 8 -15.81 17.99 75 -2.717 -1.370 1.234
 -1 23 -2 -1.57 13.77 75 -3.010 -1.051 1.222
 1 2 9 2.14 17.32 75 -2.793 -1.257 1.225
 -1 13 -4 219.97 93.99 75 -2.668 -1.375 1.245
 1 -5 8 -6.53 17.57 76 -2.649 -1.334 1.247
 -1 6 -5 177.23 39.78 76 -2.549 -1.375 1.266
 1 -7 8 1.13 16.58 76 -2.607 -1.308 1.248
 1 0 9 -9.92 19.04 76 -2.674 -1.208 1.240
 1 -9 8 23.56 18.43 76 -2.585 -1.291 1.249
 1 -11 8 -1.22 17.18 76 -2.581 -1.281 1.249
 0 -22 0 8.04 12.55 76 -3.285 -0.538 1.245
 1 -2 9 18.35 17.10 76 -2.585 -1.172 1.241
 -1 -11 -6 2.38 13.83 76 -3.111 -0.572 1.258
 -1 20 -3 -11.56 15.75 76 -2.656 -1.013 1.242
 -1 -9 -6 20.83 18.38 76 -2.921 -0.747 1.260
 1 -4 9 -1.19 17.82 76 -2.520 -1.145 1.243
 -1 -13 -6 27.66 12.60 76 -3.322 -0.315 1.255
 -1 15 -4 17.35 24.29 76 -2.483 -1.126 1.253
 -1 -7 -6 186.56 41.31 76 -2.749 -0.858 1.261
 -1 8 -5 35.19 34.15 76 -2.392 -1.207 1.263
 0 -20 0 7.76 13.38 76 -3.102 -0.414 1.246
 -1 -5 -6 111.04 49.88 76 -2.592 -0.917 1.262
 -1 -15 -6 -3.88 9.80 76 -3.558 0.051 1.251
 -1 -3 -6 72.03 27.40 76 -2.446 -0.937 1.262
 -1 10 -5 91.21 36.63 76 -2.244 -1.033 1.260
 -1 -1 -6 110.54 42.75 76 -2.310 -0.922 1.263
 0 -18 0 -9.44 17.87 76 -2.919 -0.289 1.246
 -1 17 -4 -2.62 18.78 76 -2.306 -0.881 1.248
 -1 22 -3 21.90 15.76 76 -2.442 -0.718 1.236
 -1 1 -6 140.74 41.35 76 -2.184 -0.879 1.263
 0 -25 1 3.49 13.64 77 -2.674 -0.322 1.234
 -1 12 -5 29.81 29.08 77 -2.104 -0.855 1.256
 0 -16 0 43.02 20.76 77 -2.740 -0.168 1.247
 -1 3 -6 64.79 29.77 77 -2.065 -0.814 1.262
 -1 19 -4 -12.01 16.45 77 -2.138 -0.643 1.243
 -1 5 -6 234.89 53.76 77 -1.952 -0.730 1.261
 0 -23 1 13.69 12.63 77 -2.466 -0.195 1.235
 -1 14 -5 10.17 21.25 77 -1.967 -0.672 1.253
 0 -14 0 0.96 16.05 77 -2.558 -0.042 1.247
 -1 7 -6 73.22 43.13 77 -1.844 -0.629 1.259
 -1 21 -4 19.48 16.85 77 -1.973 -0.408 1.238
 -1 16 -5 8.76 18.45 77 -1.834 -0.486 1.249
 0 -21 1 -1.82 13.36 77 -2.253 -0.062 1.236
 0 -12 0 156.42 48.73 77 -2.375 0.082 1.247
 -1 9 -6 3.72 24.85 77 -1.738 -0.516 1.257
 0 9 1 181.00 51.14 77 -4.127 1.989 1.240
 -1 11 -6 30.25 22.16 77 -1.635 -0.392 1.255
 -1 18 -5 19.42 17.18 77 -1.704 -0.299 1.244
 0 -24 2 -3.96 13.87 78 -2.000 0.005 1.243
 0 -10 0 221.23 55.09 78 -2.192 0.207 1.260
 0 -19 1 -18.25 17.26 78 -2.033 0.070 1.250
 -1 -4 -7 43.51 21.91 78 -1.753 -0.164 1.266
 -1 -6 -7 6.36 15.90 78 -1.827 -0.085 1.264
[truncated: 186,933 more chars]
