# Supplementary material for: Tailoring a 3D Covalent Organic Framework Toward Facile Functionalization
Source: Small. 2025 Dec 8;22(3):e11087. doi: 10.1002/smll.202511087 (PMC12802530; doi:10.1002/smll.202511087)
Supplement: Supplementary file 3 — Supplemental Video 2 [file SMLL-22-e11087-s002.cif]

data_COF-300-NH2
_audit_creation_date               2025-08-08
_audit_creation_method
;
Olex2 1.5
(compiled 2025.07.13 svn.rb7424aed for OlexSys, GUI svn.r7314)
;
_shelx_SHELXL_version_number       '2019/3'
_audit_contact_author_address      ?
_audit_contact_author_email        ?
_audit_contact_author_name         ''
_audit_contact_author_phone        ?
_publ_contact_author_id_orcid      ?
_publ_section_references
;
Dolomanov, O.V., Bourhis, L.J., Gildea, R.J, Howard, J.A.K. & Puschmann, H.
 (2009), J. Appl. Cryst. 42, 339-341.

Sheldrick, G.M. (2008). Acta Cryst. A64, 112-122.

Sheldrick, G.M. (2015). Acta Cryst. C71, 3-8.
;
_chemical_name_common              ?
_chemical_name_systematic          ?
_chemical_formula_moiety           'C49 H40 N8 O4'
_chemical_formula_sum              'C49 H40 N8 O4'
_chemical_formula_weight           804.91
_chemical_melting_point            ?
_chemical_oxdiff_formula           'C N O'
loop_
  _atom_type_symbol
  _atom_type_description
  _atom_type_scat_dispersion_real
  _atom_type_scat_dispersion_imag
  _atom_type_scat_source
 'C' 'C' 0.0000 0.0000 'International Tables Vol C Tables 4.2.6.8 and 6.1.1.4'
 'H' 'H' 0.0000 0.0000 'International Tables Vol C Tables 4.2.6.8 and 6.1.1.4'
 'N' 'N' 0.0000 0.0000 'International Tables Vol C Tables 4.2.6.8 and 6.1.1.4'
 'O' 'O' 0.0000 0.0000 'International Tables Vol C Tables 4.2.6.8 and 6.1.1.4'

_diffrn_oxdiff_scatteringfactors_ed  'CAP prior to 43.51a'
_shelx_space_group_comment
;
The symmetry employed for this shelxl refinement is uniquely defined
by the following loop, which should always be used as a source of
symmetry information in preference to the above space-group names.
They are only intended as comments.
;
_space_group_crystal_system        'tetragonal'
_space_group_IT_number             88
_space_group_name_H-M_alt          'I 41/a'
_space_group_name_Hall             '-I 4ad'
loop_
  _space_group_symop_operation_xyz
 'x, y, z'
 '-y+3/4, x+1/4, z+1/4'
 '-x, -y+1/2, z'
 'y+1/4, -x+1/4, z+1/4'
 'x+1/2, y+1/2, z+1/2'
 '-y+5/4, x+3/4, z+3/4'
 '-x+1/2, -y+1, z+1/2'
 'y+3/4, -x+3/4, z+3/4'
 '-x, -y, -z'
 'y-3/4, -x-1/4, -z-1/4'
 'x, y-1/2, -z'
 '-y-1/4, x-1/4, -z-1/4'
 '-x+1/2, -y+1/2, -z+1/2'
 'y-1/4, -x+1/4, -z+1/4'
 'x+1/2, y, -z+1/2'
 '-y+1/4, x+1/4, -z+1/4'

_cell_length_a                     24.370(13)
_cell_length_b                     24.370(13)
_cell_length_c                     7.002(3)
_cell_angle_alpha                  90
_cell_angle_beta                   90
_cell_angle_gamma                  90
_cell_volume                       4158(5)
_cell_formula_units_Z              4
_cell_measurement_reflns_used      375
_cell_measurement_temperature      298.00(10)
_cell_measurement_theta_max        0.7230
_cell_measurement_theta_min        0.0590
_cell_oxdiff_angle_alpha           89.83(3)
_cell_oxdiff_angle_beta            90.08(5)
_cell_oxdiff_angle_gamma           90.27(4)
_cell_oxdiff_length_a              24.433(10)
_cell_oxdiff_length_b              24.352(9)
_cell_oxdiff_length_c              6.989(3)
_cell_oxdiff_measurement_reflns_used  375
_cell_oxdiff_volume                4158(3)
_shelx_estimated_absorpt_T_max     ?
_shelx_estimated_absorpt_T_min     ?
_exptl_absorpt_coefficient_mu      0.000
_exptl_absorpt_correction_T_max    1.00000
_exptl_absorpt_correction_T_min    0.06477
_exptl_absorpt_correction_type     multi-scan
_exptl_absorpt_process_details
;
CrysAlisPro 1.171.44.98a (Rigaku Oxford Diffraction, 2025)
Empirical absorption correction using spherical harmonics,
implemented in SCALE3 ABSPACK scaling algorithm.
;
_exptl_absorpt_special_details     ?
_exptl_crystal_colour              yellow
_exptl_crystal_colour_lustre       .
_exptl_crystal_colour_modifier     .
_exptl_crystal_colour_primary      yellow
_exptl_crystal_density_diffrn      1.286
_exptl_crystal_density_meas        ?
_exptl_crystal_density_method      ?
_exptl_crystal_description         block
_exptl_crystal_F_000               664
_exptl_crystal_preparation         ?
_exptl_crystal_size_max            0.0006
_exptl_crystal_size_mid            0.0004
_exptl_crystal_size_min            0.0003
_exptl_transmission_factor_max     ?
_exptl_transmission_factor_min     ?
_diffrn_reflns_av_R_equivalents    0.1695
_diffrn_reflns_av_unetI/netI       0.1648
_diffrn_reflns_Laue_measured_fraction_full  0.990
_diffrn_reflns_Laue_measured_fraction_max  0.990
_diffrn_reflns_limit_h_max         19
_diffrn_reflns_limit_h_min         -18
_diffrn_reflns_limit_k_max         22
_diffrn_reflns_limit_k_min         -22
_diffrn_reflns_limit_l_max         6
_diffrn_reflns_limit_l_min         -6
_diffrn_reflns_number              3104
_diffrn_reflns_point_group_measured_fraction_full  0.990
_diffrn_reflns_point_group_measured_fraction_max  0.990
_diffrn_reflns_theta_full          0.649
_diffrn_reflns_theta_max           0.649
_diffrn_reflns_theta_min           0.059
_diffrn_ambient_environment        air
_diffrn_ambient_temperature        298.00(10)
_diffrn_detector                   'Hybrid Pixel Array Detector'
_diffrn_detector_area_resol_mean   10.0000
_diffrn_detector_type              HyPix-ED
loop_
  _diffrn_frame_id
  _diffrn_frame_h
  _diffrn_frame_k
  _diffrn_frame_l
  _diffrn_frame_start_angle
  _diffrn_frame_end_angle
  _diffrn_frame_scale
 1 1.00000 0.48324 -0.14463 -35.000 -34.500 1.857
 2 1.00000 0.47264 -0.14258 -34.500 -34.000 1.860
 3 1.00000 0.46216 -0.14056 -34.000 -33.500 1.834
 4 1.00000 0.45180 -0.13856 -33.500 -33.000 1.887
 5 1.00000 0.44155 -0.13658 -33.000 -32.500 1.866
 6 1.00000 0.43142 -0.13462 -32.500 -32.000 1.878
 7 1.00000 0.42140 -0.13269 -32.000 -31.500 1.876
 8 1.00000 0.41148 -0.13077 -31.500 -31.000 1.797
 9 1.00000 0.40167 -0.12888 -31.000 -30.500 1.799
 10 1.00000 0.39195 -0.12700 -30.500 -30.000 1.764
 11 1.00000 0.38233 -0.12514 -30.000 -29.500 1.749
 12 1.00000 0.37281 -0.12330 -29.500 -29.000 1.758
 13 1.00000 0.36337 -0.12148 -29.000 -28.500 1.775
 14 1.00000 0.35403 -0.11968 -28.500 -28.000 1.828
 15 1.00000 0.34477 -0.11789 -28.000 -27.500 1.868
 16 1.00000 0.33559 -0.11612 -27.500 -27.000 1.908
 17 1.00000 0.32649 -0.11436 -27.000 -26.500 1.889
 18 1.00000 0.31747 -0.11262 -26.500 -26.000 1.939
 19 1.00000 0.30853 -0.11089 -26.000 -25.500 1.939
 20 1.00000 0.29966 -0.10918 -25.500 -25.000 1.949
 21 1.00000 0.29086 -0.10748 -25.000 -24.500 1.929
 22 1.00000 0.28213 -0.10579 -24.500 -24.000 1.950
 23 1.00000 0.27347 -0.10412 -24.000 -23.500 1.947
 24 1.00000 0.26487 -0.10246 -23.500 -23.000 1.971
 25 1.00000 0.25634 -0.10081 -23.000 -22.500 1.957
 26 1.00000 0.24786 -0.09917 -22.500 -22.000 1.852
 27 1.00000 0.23945 -0.09755 -22.000 -21.500 1.844
 28 1.00000 0.23109 -0.09593 -21.500 -21.000 1.750
 29 1.00000 0.22279 -0.09433 -21.000 -20.500 1.760
 30 1.00000 0.21454 -0.09274 -20.500 -20.000 1.635
 31 1.00000 0.20634 -0.09115 -20.000 -19.500 1.656
 32 1.00000 0.19819 -0.08958 -19.500 -19.000 1.512
 33 1.00000 0.19009 -0.08802 -19.000 -18.500 1.499
 34 1.00000 0.18204 -0.08646 -18.500 -18.000 1.589
 35 1.00000 0.17403 -0.08491 -18.000 -17.500 1.569
 36 1.00000 0.16607 -0.08337 -17.500 -17.000 1.636
 37 1.00000 0.15815 -0.08183 -17.000 -16.500 1.635
 38 1.00000 0.15025 -0.08031 -16.500 -16.000 1.770
 39 1.00000 0.14237 -0.07879 -16.000 -15.500 1.763
 40 1.00000 0.13450 -0.07728 -15.500 -15.000 1.883
 41 1.00000 0.12673 -0.07577 -15.000 -14.500 1.880
 42 1.00000 0.11900 -0.07427 -14.500 -14.000 2.016
 43 1.00000 0.11134 -0.07276 -14.000 -13.500 2.000
 44 1.00000 0.10367 -0.07125 -13.500 -13.000 2.139
 45 1.00000 0.09604 -0.06976 -13.000 -12.500 2.126
 46 1.00000 0.08841 -0.06828 -12.500 -12.000 2.260
 47 1.00000 0.08079 -0.06679 -12.000 -11.500 2.246
 48 1.00000 0.07324 -0.06532 -11.500 -11.000 2.432
 49 1.00000 0.06572 -0.06386 -11.000 -10.500 2.417
 50 1.00000 0.05819 -0.06240 -10.500 -10.000 2.294
 51 1.00000 0.05070 -0.06095 -10.000 -9.500 2.279
 52 1.00000 0.04312 -0.05954 -9.500 -9.000 2.189
 53 1.00000 0.03565 -0.05810 -9.000 -8.500 2.181
 54 1.00000 0.02819 -0.05667 -8.500 -8.000 2.202
 55 1.00000 0.02084 -0.05523 -8.000 -7.500 2.192
 56 1.00000 0.01344 -0.05381 -7.500 -7.000 2.217
 57 1.00000 0.00604 -0.05239 -7.000 -6.500 2.204
 58 1.00000 -0.00138 -0.05096 -6.500 -6.000 2.042
 59 1.00000 -0.00873 -0.04954 -6.000 -5.500 2.025
 60 1.00000 -0.01606 -0.04812 -5.500 -5.000 2.040
 61 1.00000 -0.02339 -0.04670 -5.000 -4.500 2.021
 62 1.00000 -0.03069 -0.04528 -4.500 -4.000 2.070
 63 1.00000 -0.03799 -0.04387 -4.000 -3.500 2.048
 64 1.00000 -0.04529 -0.04245 -3.500 -3.000 2.058
 65 1.00000 -0.05261 -0.04103 -3.000 -2.500 2.043
 66 1.00000 -0.05991 -0.03962 -2.500 -2.000 2.022
 67 1.00000 -0.06716 -0.03820 -2.000 -1.500 2.006
 68 1.00000 -0.07438 -0.03680 -1.500 -1.000 2.057
 69 1.00000 -0.08169 -0.03540 -1.000 -0.500 2.035
 70 1.00000 -0.08894 -0.03399 -0.500 0.000 2.131
 71 1.00000 -0.09622 -0.03258 0.000 0.500 2.099
 72 1.00000 -0.10354 -0.03119 0.500 1.000 2.160
 73 1.00000 -0.11083 -0.02978 1.000 1.500 2.141
 74 1.00000 -0.11810 -0.02837 1.500 2.000 2.022
 75 1.00000 -0.12533 -0.02695 2.000 2.500 2.001
 76 1.00000 -0.13268 -0.02554 2.500 3.000 1.866
 77 1.00000 -0.14002 -0.02414 3.000 3.500 1.863
 78 1.00000 -0.14723 -0.02271 3.500 4.000 1.754
 79 1.00000 -0.15456 -0.02129 4.000 4.500 1.734
 80 1.00000 -0.16186 -0.01986 4.500 5.000 1.610
 81 1.00000 -0.16924 -0.01845 5.000 5.500 1.606
 82 1.00000 -0.17655 -0.01703 5.500 6.000 1.506
 83 1.00000 -0.18385 -0.01560 6.000 6.500 1.460
 84 1.00000 -0.19121 -0.01418 6.500 7.000 1.405
 85 1.00000 -0.19855 -0.01274 7.000 7.500 1.403
 86 1.00000 -0.20603 -0.01132 7.500 8.000 1.321
 87 1.00000 -0.21344 -0.00987 8.000 8.500 1.314
 88 1.00000 -0.22096 -0.00845 8.500 9.000 1.251
 89 1.00000 -0.22852 -0.00702 9.000 9.500 1.231
 90 1.00000 -0.23602 -0.00556 9.500 10.000 1.283
 91 1.00000 -0.24358 -0.00411 10.000 10.500 1.262
 92 1.00000 -0.25102 -0.00263 10.500 11.000 1.257
 93 1.00000 -0.25855 -0.00115 11.000 11.500 1.261
 94 1.00000 -0.26614 0.00031 11.500 12.000 1.292
 95 1.00000 -0.27378 0.00178 12.000 12.500 1.296
 96 1.00000 -0.28146 0.00326 12.500 13.000 1.313
 97 1.00000 -0.28917 0.00475 13.000 13.500 1.287
 98 1.00000 -0.29685 0.00624 13.500 14.000 1.323
 99 1.00000 -0.30460 0.00774 14.000 14.500 1.292
 100 1.00000 -0.31240 0.00922 14.500 15.000 1.342
 101 1.00000 -0.32025 0.01069 15.000 15.500 1.356
 102 1.00000 -0.32815 0.01221 15.500 16.000 1.493
 103 1.00000 -0.33611 0.01374 16.000 16.500 1.438
 104 1.00000 -0.34410 0.01525 16.500 17.000 1.448
 105 1.00000 -0.35211 0.01678 17.000 17.500 1.429
 106 1.00000 -0.36017 0.01833 17.500 18.000 1.483
 107 1.00000 -0.36828 0.01987 18.000 18.500 1.474
 108 1.00000 -0.37655 0.02140 18.500 19.000 1.454
 109 1.00000 -0.38493 0.02292 19.000 19.500 1.380
 110 1.00000 -0.39317 0.02453 19.500 20.000 1.390
 111 1.00000 -0.40151 0.02613 20.000 20.500 1.368
 112 1.00000 -0.40984 0.02773 20.500 21.000 1.248
 113 1.00000 -0.41825 0.02935 21.000 21.500 1.313
 114 1.00000 -0.42672 0.03098 21.500 22.000 1.294
 115 1.00000 -0.43523 0.03262 22.000 22.500 1.269
 116 1.00000 -0.44383 0.03428 22.500 23.000 1.212
 117 1.00000 -0.45252 0.03594 23.000 23.500 1.188
 118 1.00000 -0.46125 0.03761 23.500 24.000 1.169
 119 1.00000 -0.47004 0.03931 24.000 24.500 1.085
 120 1.00000 -0.47891 0.04102 24.500 25.000 0.875
 121 1.00000 -0.48787 0.04273 25.000 25.500 0.861
 122 1.00000 -0.49689 0.04446 25.500 26.000 0.827
 123 1.00000 -0.50599 0.04622 26.000 26.500 0.794
 124 1.00000 -0.51518 0.04799 26.500 27.000 0.592
 125 1.00000 -0.52453 0.04976 27.000 27.500 0.599
 126 1.00000 -0.53386 0.05156 27.500 28.000 0.583
 127 1.00000 -0.54325 0.05338 28.000 28.500 0.582
 128 1.00000 -0.55287 0.05519 28.500 29.000 0.556
 129 1.00000 -0.56246 0.05704 29.000 29.500 0.558
 130 1.00000 -0.57208 0.05893 29.500 30.000 0.556
 131 1.00000 -0.58179 0.06082 30.000 30.500 0.559
 132 1.00000 -0.59171 0.06273 30.500 31.000 0.563
 133 1.00000 -0.60169 0.06466 31.000 31.500 0.529
 134 1.00000 -0.61194 0.06660 31.500 32.000 0.579
 135 1.00000 -0.62211 0.06857 32.000 32.500 0.573
 136 1.00000 -0.63244 0.07057 32.500 33.000 0.588
 137 1.00000 -0.64293 0.07258 33.000 33.500 0.530
 138 1.00000 -0.65354 0.07461 33.500 34.000 0.596
 139 1.00000 -0.66436 0.07667 34.000 34.500 0.572
 140 1.00000 -0.67523 0.07875 34.500 35.000 0.598
 141 1.00000 -0.68613 0.08087 35.000 35.500 0.579
 142 1.00000 -0.69719 0.08304 35.500 36.000 0.560
 143 1.00000 -0.70843 0.08521 36.000 36.500 0.590
 144 1.00000 -0.71982 0.08741 36.500 37.000 0.568
 145 1.00000 -0.73140 0.08963 37.000 37.500 0.629
 146 1.00000 -0.74318 0.09188 37.500 38.000 0.627
 147 1.00000 -0.75501 0.09423 38.000 38.500 0.620
 148 1.00000 -0.76700 0.09656 38.500 39.000 0.636
 149 1.00000 -0.77917 0.09890 39.000 39.500 0.603
 150 1.00000 -0.79154 0.10126 39.500 40.000 0.598
 151 1.00000 -0.80406 0.10368 40.000 40.500 0.580
 152 1.00000 -0.81697 0.10614 40.500 41.000 0.604
 153 1.00000 -0.82983 0.10869 41.000 41.500 0.572
 154 1.00000 -0.84281 0.11127 41.500 42.000 0.611
 155 1.00000 -0.85637 0.11380 42.000 42.500 0.634
 156 1.00000 -0.86963 0.11642 42.500 43.000 0.623
 157 1.00000 -0.88346 0.11909 43.000 43.500 0.608
 158 1.00000 -0.89752 0.12180 43.500 44.000 0.627
 159 1.00000 -0.91182 0.12456 44.000 44.500 0.559
 160 1.00000 -0.92637 0.12736 44.500 45.000 0.728
 161 1.00000 -0.94118 0.13022 45.000 45.500 0.639
 162 1.00000 -0.95625 0.13313 45.500 46.000 0.513
 163 1.00000 -0.97161 0.13609 46.000 46.500 0.574
 164 1.00000 -0.98725 0.13910 46.500 47.000 0.601
 165 0.99683 -1.00000 0.14172 47.000 47.500 0.551
 166 0.98094 -1.00000 0.14254 47.500 48.000 0.538
 167 0.96525 -1.00000 0.14334 48.000 48.500 0.521
 168 0.94976 -1.00000 0.14413 48.500 49.000 0.490
 169 0.93446 -1.00000 0.14492 49.000 49.500 0.508
 170 0.91934 -1.00000 0.14569 49.500 50.000 0.510
 171 0.90439 -1.00000 0.14646 50.000 50.500 0.512
 172 0.88962 -1.00000 0.14722 50.500 51.000 0.557
 173 0.87501 -1.00000 0.14797 51.000 51.500 0.502
 174 0.86056 -1.00000 0.14871 51.500 52.000 0.485
 175 0.84627 -1.00000 0.14944 52.000 52.500 0.498
 176 0.83213 -1.00000 0.15016 52.500 53.000 0.491
 177 0.81814 -1.00000 0.15088 53.000 53.500 0.473
 178 0.80429 -1.00000 0.15159 53.500 54.000 0.536
 179 0.79058 -1.00000 0.15229 54.000 54.500 0.511
 180 0.77700 -1.00000 0.15299 54.500 55.000 0.560
 181 0.76356 -1.00000 0.15368 55.000 55.500 0.494
 182 0.75024 -1.00000 0.15436 55.500 56.000 0.509
 183 0.73704 -1.00000 0.15504 56.000 56.500 0.576
 184 0.72397 -1.00000 0.15571 56.500 57.000 0.720
 185 0.71101 -1.00000 0.15637 57.000 57.500 0.724
 186 0.69816 -1.00000 0.15703 57.500 58.000 0.998
 187 0.68542 -1.00000 0.15768 58.000 58.500 1.029
 188 0.67278 -1.00000 0.15833 58.500 59.000 1.108
 189 0.66025 -1.00000 0.15897 59.000 59.500 1.125
 190 0.64781 -1.00000 0.15961 59.500 60.000 1.000

_diffrn_measured_fraction_theta_full  0.990
_diffrn_measured_fraction_theta_max  0.990
_diffrn_measurement_details
;
List of Runs (angles in degrees, time in seconds):

  # Type    Start    End  Width  t~exp~   \w     \q     \k     \f   Frames
--------------------------------------------------------------------------
  1  \w    -35.00  60.00   0.50   10.00    --    0.00   0.00   0.00  190
;
_diffrn_measurement_device         'electron diffractometer'
_diffrn_measurement_device_type   
 'XtaLAB Synergy-ED, HyPix-ED, electron source at 200keV'
_diffrn_measurement_method         'continuous rotation electron diffraction'
_diffrn_orient_matrix_type        
 'CrysAlisPro convention (1999,Acta A55,543-557)'
_diffrn_orient_matrix_UB_11        0.0010162000
_diffrn_orient_matrix_UB_12        -0.0000889000
_diffrn_orient_matrix_UB_13        -0.0004087000
_diffrn_orient_matrix_UB_21        -0.0000114000
_diffrn_orient_matrix_UB_22        -0.0008553000
_diffrn_orient_matrix_UB_23        0.0020128000
_diffrn_orient_matrix_UB_31        -0.0001505000
_diffrn_orient_matrix_UB_32        -0.0005683000
_diffrn_orient_matrix_UB_33        -0.0029462000
_diffrn_oxdiff_digest_creation
;
CAP 1.171.44.98a, AC 1.5-ac7-014
;
_diffrn_oxdiff_digest_hkl
;
437a105b504a7558a1c5d6251cf7dba9838478
;
_diffrn_oxdiff_digest_od_ed
;

;
_diffrn_radiation_monochromator    none
_diffrn_radiation_probe            electron
_diffrn_radiation_type             electron
_diffrn_radiation_wavelength       0.0251
_diffrn_source                     'electron diffractometer'
_diffrn_source_type                'JEOL JSM-2300ED, LaB6'
_reflns_Friedel_coverage           0.000
_reflns_Friedel_fraction_full      .
_reflns_Friedel_fraction_max       .
_reflns_number_gt                  301
_reflns_number_total               790
_reflns_special_details
;
 Reflections were merged by SHELXL according to the crystal
 class for the calculation of statistics and refinement.
 
 _reflns_Friedel_fraction is defined as the number of unique
 Friedel pairs measured divided by the number that would be
 possible theoretically, ignoring centric projections and
 systematic absences.
;
_reflns_threshold_expression       'I > 2\s(I)'
_computing_cell_refinement         'CrysAlisPro 1.171.44.98a (Rigaku OD, 2025)'
_computing_data_collection        
 'CrysAlisPro system (CCD 44.98a 64-bit (release 07-03-2025))'
_computing_data_reduction          'CrysAlisPro 1.171.44.98a (Rigaku OD, 2025)'
_computing_molecular_graphics      'Olex2 1.5 (Dolomanov et al., 2009)'
_computing_publication_material    'Olex2 1.5 (Dolomanov et al., 2009)'
_computing_structure_refinement    'SHELXL 2019/3 (Sheldrick, 2015)'
_computing_structure_solution      'SHELXS  (Sheldrick, 2008)'
_refine_diff_density_max           0.222
_refine_diff_density_min           -0.245
_refine_diff_density_rms           0.065
_refine_ls_extinction_coef         .
_refine_ls_extinction_method       none
_refine_ls_goodness_of_fit_ref     1.104
_refine_ls_hydrogen_treatment      constr
_refine_ls_matrix_type             full
_refine_ls_number_parameters       127
_refine_ls_number_reflns           790
_refine_ls_number_restraints       246
_refine_ls_R_factor_all            0.5391
_refine_ls_R_factor_gt             0.4691
_refine_ls_restrained_S_all        0.961
_refine_ls_shift/su_max            0.000
_refine_ls_shift/su_mean           0.000
_refine_ls_structure_factor_coef   Fsqd
_refine_ls_weighting_details      
 'w=1/[\s^2^(Fo^2^)+(0.9914P)^2^+4.8000P] where P=(Fo^2^+2Fc^2^)/3'
_refine_ls_weighting_scheme        calc
_refine_ls_wR_factor_gt            0.8312
_refine_ls_wR_factor_ref           0.8883
_refine_special_details            ?
_olex2_refinement_description
;
1. Restrained distances
 C8-C9 = N4-C13 = C7-C13 = N7-C8
 1.5 with sigma of 0.02
 C9-C11
 1.38 with sigma of 0.02
 O1-C7
 1.2 with sigma of 0.02
 N7-C13
 2.4 with sigma of 0.02
 N7-C7
 1.3 with sigma of 0.02
 N7-C1
 1.4 with sigma of 0.02
 C11_$1-C10 \\sim C9-C11 \\sim C9-C10 \\sim C11-C10_$1 \\sim C9-C11 \\sim C9-C10
 with sigma of 0.02
 C4_$2-C4_$3 \\sim C4_$3-C4_$1
 with sigma of 0.02
 C3-C \\sim C-C5
 with sigma of 0.02
 C1-C7 \\sim C7-C8
 with sigma of 0.02
 C11-C10_$1 \\sim C9-C10 \\sim C9-C11 \\sim C11_$1-C10 \\sim C9-C10 \\sim C9-C11
 with sigma of 0.02
 C10_$1-C10 \\sim C9_$1-C9 \\sim C11_$1-C11
 with sigma of 0.02
 C10-C8 \\sim C8-C11
 with sigma of 0.02
 N7-O1 \\sim O1-C13
 with sigma of 0.02
2. Restrained planarity
 C8_$1, C9_$1, C10_$1, C11, C9, C10, C11_$1
 with sigma of 0.1
3. Uiso/Uaniso restraints and constraints
All non-hydrogen atoms have similar U: within 2A with sigma of 0.04 and sigma
for terminal atoms of 0.08 within 2A
Uanis(O1) \\sim Ueq: with sigma of 0.02 and sigma for terminal atoms of 0.04
Uanis(N4) \\sim Ueq: with sigma of 0.02 and sigma for terminal atoms of 0.04
4. Rigid body (RIGU) restrains
 All non-hydrogen atoms
 with sigma for 1-2 distances of 0.004 and sigma for 1-3 distances of 0.004
5.a Rotating group:
 N4(H4A,H4B)
5.b Secondary CH2 refined with riding coordinates:
 C13(H13A,H13B)
5.c Aromatic/amide H refined with riding coordinates:
 C5(H5), C6(H6), C2(H2), C3(H3), C11(H11), C10(H10)
5.d Fitted hexagon refined as free rotating group:
 C4(C5,C6,C1,C2,C3)
;
_atom_sites_solution_hydrogens     mixed
_atom_sites_solution_primary       direct
_atom_sites_solution_secondary     ?
loop_
  _atom_site_label
  _atom_site_type_symbol
  _atom_site_fract_x
  _atom_site_fract_y
  _atom_site_fract_z
  _atom_site_U_iso_or_equiv
  _atom_site_adp_type
  _atom_site_occupancy
  _atom_site_site_symmetry_order
  _atom_site_calc_flag
  _atom_site_refinement_flags_posn
  _atom_site_refinement_flags_adp
  _atom_site_refinement_flags_occupancy
  _atom_site_disorder_assembly
  _atom_site_disorder_group
 C C 0.000000 0.250000 0.125000 0.25(3) Uani 1 4 d DS TU P . .
 C4 C -0.0557(12) 0.2289(10) -0.021(3) 0.26(2) Uani 1 1 d G U . . .
 C5 C -0.0535(19) 0.1788(12) -0.115(5) 0.25(2) Uani 1 1 d DG U . . .
 H5 H -0.021693 0.157697 -0.109858 0.298 Uiso 1 1 calc R U . . .
 C6 C -0.099(2) 0.1601(16) -0.217(7) 0.24(2) Uani 1 1 d G U . . .
 H6 H -0.097259 0.126484 -0.279601 0.292 Uiso 1 1 calc R U . . .
 C1 C -0.146(2) 0.192(2) -0.224(7) 0.235(19) Uani 1 1 d DG U . . .
 C2 C -0.1485(15) 0.242(2) -0.130(7) 0.25(2) Uani 1 1 d G U . . .
 H2 H -0.180291 0.262794 -0.135480 0.300 Uiso 1 1 calc R U . . .
 C3 C -0.1032(13) 0.2604(15) -0.029(6) 0.25(2) Uani 1 1 d DG U . . .
 H3 H -0.104725 0.294008 0.034264 0.304 Uiso 1 1 calc R U . . .
 N7 N -0.178(2) 0.163(2) -0.361(5) 0.231(18) Uani 1 1 d D U . . .
 C9 C -0.2105(10) 0.2189(13) -0.658(4) 0.23(2) Uani 1 1 d D U . . .
 C8 C -0.1676(17) 0.185(2) -0.558(7) 0.232(19) Uani 1 1 d D U . . .
 C11 C -0.2094(15) 0.2755(14) -0.643(7) 0.22(2) Uani 1 1 d D U . . .
 H11 H -0.182578 0.292650 -0.570288 0.262 Uiso 1 1 calc R U . . .
 C10 C -0.2516(17) 0.1932(9) -0.762(8) 0.24(2) Uani 1 1 d D U . . .
 H10 H -0.252946 0.155150 -0.768286 0.284 Uiso 1 1 calc R U . . .
 C7 C -0.205(2) 0.1175(19) -0.337(6) 0.215(18) Uani 1 1 d D U . . .
 O1 O -0.2456(19) 0.1021(19) -0.414(7) 0.193(18) Uani 1 1 d D U . . .
 C13 C -0.186(2) 0.080(2) -0.182(6) 0.193(17) Uani 1 1 d D U . . .
 H13A H -0.164590 0.051243 -0.245452 0.232 Uiso 1 1 calc R U . . .
 H13B H -0.218465 0.062096 -0.133725 0.232 Uiso 1 1 calc R U . . .
 N4 N -0.1529(17) 0.095(3) -0.010(5) 0.162(17) Uani 1 1 d D U . . .
 H4A H -0.169455 0.131801 0.039827 0.195 Uiso 1 1 d R U . . .
 H4B H -0.166807 0.065387 0.084119 0.195 Uiso 1 1 d R U . . .

loop_
  _atom_site_aniso_label
  _atom_site_aniso_U_11
  _atom_site_aniso_U_22
  _atom_site_aniso_U_33
  _atom_site_aniso_U_23
  _atom_site_aniso_U_13
  _atom_site_aniso_U_12
 C 0.26(3) 0.26(3) 0.24(5) 0.000 0.000 0.000
 C4 0.27(3) 0.25(3) 0.24(4) 0.02(2) -0.02(2) 0.01(2)
 C5 0.26(3) 0.25(3) 0.23(4) 0.02(3) -0.04(3) 0.02(3)
 C6 0.25(3) 0.25(4) 0.23(4) 0.03(3) -0.02(3) 0.01(3)
 C1 0.24(3) 0.25(3) 0.21(3) 0.02(3) -0.02(2) 0.01(2)
 C2 0.27(3) 0.25(3) 0.23(4) 0.01(3) -0.02(3) 0.02(3)
 C3 0.27(4) 0.25(3) 0.24(4) 0.00(3) -0.02(3) 0.01(2)
 N7 0.22(3) 0.28(3) 0.19(3) 0.01(2) 0.01(2) 0.01(2)
 C9 0.17(3) 0.31(4) 0.21(3) 0.02(3) -0.01(2) 0.00(3)
 C8 0.19(3) 0.30(4) 0.20(3) 0.02(3) 0.00(2) 0.02(3)
 C11 0.13(3) 0.31(4) 0.22(4) 0.02(4) -0.03(3) 0.01(3)
 C10 0.20(4) 0.31(5) 0.21(4) 0.02(4) -0.01(3) -0.01(4)
 C7 0.20(3) 0.27(3) 0.17(3) -0.02(2) 0.04(2) 0.01(2)
 O1 0.18(3) 0.23(3) 0.16(3) -0.02(3) 0.05(2) 0.04(2)
 C13 0.18(3) 0.26(4) 0.13(2) -0.04(2) 0.04(2) 0.00(3)
 N4 0.18(3) 0.19(3) 0.114(19) -0.08(2) 0.072(17) 0.01(3)

_geom_special_details
;
 All esds (except the esd in the dihedral angle between two l.s. planes)
 are estimated using the full covariance matrix.  The cell esds are taken
 into account individually in the estimation of esds in distances, angles
 and torsion angles; correlations between esds in cell parameters are only
 used when they are defined by crystal symmetry.  An approximate (isotropic)
 treatment of cell esds is used for estimating esds involving l.s. planes.
;
loop_
  _geom_bond_atom_site_label_1
  _geom_bond_atom_site_label_2
  _geom_bond_distance
  _geom_bond_site_symmetry_2
  _geom_bond_publ_flag
 C C4 1.78(3) . ?
 C C4 1.78(3) 14 ?
 C C4 1.78(3) 16 ?
 C C4 1.78(3) 3 ?
 C4 C5 1.3900 . ?
 C4 C3 1.3900 . ?
 C5 H5 0.9300 . ?
 C5 C6 1.3900 . ?
 C6 H6 0.9300 . ?
 C6 C1 1.3900 . ?
 C1 C2 1.3900 . ?
 C1 N7 1.41(2) . ?
 C2 H2 0.9300 . ?
 C2 C3 1.3900 . ?
 C3 H3 0.9300 . ?
 N7 C8 1.50(2) . ?
 N7 C7 1.30(2) . ?
 C9 C8 1.50(2) . ?
 C9 C11 1.385(19) . ?
 C9 C10 1.39(3) . ?
 C11 H11 0.9300 . ?
 C11 C10 1.39(2) 13_453 ?
 C10 H10 0.9300 . ?
 C7 O1 1.20(2) . ?
 C7 C13 1.50(2) . ?
 C13 H13A 0.9700 . ?
 C13 H13B 0.9700 . ?
 C13 N4 1.50(2) . ?
 N4 H4A 1.0332 . ?
 N4 H4B 1.0401 . ?

loop_
  _geom_angle_atom_site_label_1
  _geom_angle_atom_site_label_2
  _geom_angle_atom_site_label_3
  _geom_angle
  _geom_angle_site_symmetry_1
  _geom_angle_site_symmetry_3
  _geom_angle_publ_flag
 C4 C C4 109.4(4) . 14 ?
 C4 C C4 109.7(8) 14 16 ?
 C4 C C4 109.4(4) 3 16 ?
 C4 C C4 109.4(4) 14 3 ?
 C4 C C4 109.7(8) . 3 ?
 C4 C C4 109.4(4) . 16 ?
 C5 C4 C 119.8(8) . . ?
 C5 C4 C3 120.0 . . ?
 C3 C4 C 120.0(8) . . ?
 C4 C5 H5 120.0 . . ?
 C4 C5 C6 120.0 . . ?
 C6 C5 H5 120.0 . . ?
 C5 C6 H6 120.0 . . ?
 C1 C6 C5 120.0 . . ?
 C1 C6 H6 120.0 . . ?
 C6 C1 N7 102(4) . . ?
 C2 C1 C6 120.0 . . ?
 C2 C1 N7 137(4) . . ?
 C1 C2 H2 120.0 . . ?
 C1 C2 C3 120.0 . . ?
 C3 C2 H2 120.0 . . ?
 C4 C3 H3 120.0 . . ?
 C2 C3 C4 120.0 . . ?
 C2 C3 H3 120.0 . . ?
 C1 N7 C8 111(4) . . ?
 C7 N7 C1 127(3) . . ?
 C7 N7 C8 120(3) . . ?
 C11 C9 C8 120.1(12) . . ?
 C11 C9 C10 120.0(6) . . ?
 C10 C9 C8 119.9(12) . . ?
 N7 C8 C9 120(3) . . ?
 C9 C11 H11 120.0 . . ?
 C9 C11 C10 120.0(7) . 13_453 ?
 C10 C11 H11 120.0 13_453 . ?
 C9 C10 H10 120.0 . . ?
 C11 C10 C9 120.0(7) 13_453 . ?
 C11 C10 H10 120.0 13_453 . ?
 N7 C7 C13 118(2) . . ?
 O1 C7 N7 129(2) . . ?
 O1 C7 C13 113.1(19) . . ?
 C7 C13 H13A 105.7 . . ?
 C7 C13 H13B 105.7 . . ?
 C7 C13 N4 126(4) . . ?
 H13A C13 H13B 106.2 . . ?
 N4 C13 H13A 105.7 . . ?
 N4 C13 H13B 105.7 . . ?
 C13 N4 H4A 106.4 . . ?
 C13 N4 H4B 98.9 . . ?
 H4A N4 H4B 105.4 . . ?

loop_
  _geom_torsion_atom_site_label_1
  _geom_torsion_atom_site_label_2
  _geom_torsion_atom_site_label_3
  _geom_torsion_atom_site_label_4
  _geom_torsion
  _geom_torsion_site_symmetry_1
  _geom_torsion_site_symmetry_2
  _geom_torsion_site_symmetry_3
  _geom_torsion_site_symmetry_4
  _geom_torsion_publ_flag
 C C4 C5 C6 174.7(16) . . . . ?
 C C4 C3 C2 -174.7(16) . . . . ?
 C4 C C4 C5 -165(2) 14 . . . ?
 C4 C C4 C5 75(2) 3 . . . ?
 C4 C C4 C5 -45(2) 16 . . . ?
 C4 C C4 C3 -111(2) 3 . . . ?
 C4 C C4 C3 9(2) 14 . . . ?
 C4 C C4 C3 129(2) 16 . . . ?
 C4 C5 C6 C1 0.0 . . . . ?
 C5 C4 C3 C2 0.0 . . . . ?
 C5 C6 C1 C2 0.0 . . . . ?
 C5 C6 C1 N7 171(3) . . . . ?
 C6 C1 C2 C3 0.0 . . . . ?
 C6 C1 N7 C8 -91(5) . . . . ?
 C6 C1 N7 C7 76(7) . . . . ?
 C1 C2 C3 C4 0.0 . . . . ?
 C1 N7 C8 C9 -107(6) . . . . ?
 C1 N7 C7 O1 150(7) . . . . ?
 C1 N7 C7 C13 -24(10) . . . . ?
 C2 C1 N7 C8 78(6) . . . . ?
 C2 C1 N7 C7 -115(7) . . . . ?
 C3 C4 C5 C6 0.0 . . . . ?
 N7 C1 C2 C3 -168(5) . . . . ?
 N7 C7 C13 N4 23(8) . . . . ?
 C8 N7 C7 O1 -44(10) . . . . ?
 C8 N7 C7 C13 142(5) . . . . ?
 C8 C9 C11 C10 179(2) . . . 13_453 ?
 C8 C9 C10 C11 -179(2) . . . 13_453 ?
 C11 C9 C8 N7 93(5) . . . . ?
 C11 C9 C10 C11 2(4) . . . 13_453 ?
 C10 C9 C8 N7 -87(5) . . . . ?
 C10 C9 C11 C10 -2(4) . . . 13_453 ?
 C7 N7 C8 C9 84(6) . . . . ?
 O1 C7 C13 N4 -152(5) . . . . ?

_shelx_res_file
;
TITL COF-300-NH2 in I41/a #88
    COF-300-NH2.res
    created by SHELXL-2019/3 at 16:23:47 on 13-Jun-2025
CELL 0.0251 24.369579 24.369579 7.001996 90 90 90
ZERR 4 0.01304 0.01304 0.003221 0 0 0
LATT 2
SYMM 0.75-Y,0.25+X,0.25+Z
SYMM -X,0.5-Y,+Z
SYMM 0.25+Y,0.25-X,0.25+Z
SFAC  C 0.731 36.995 1.195 11.297 0.456 2.814 0.125 0.346 0 0 0 0 0.77 12.011
SFAC  H 0.375 15.495 0.141 4.126 0.022 0.025 -0.101 46.884 0 0 0 0 0.32 1.008
SFAC  N 0.572 28.846 1.042 9.054 0.465 2.421 0.131 0.317 0 0 0 0 0.75 14.007
SFAC  O 0.455 23.78 0.917 7.622 0.472 2.144 0.138 0.296 0 0 0 0 0.73 15.999
UNIT 196 160 32 16

EQIV $1 -0.5-X,0.5-Y,-1.5-Z
EQIV $2 -0.75+Y,0.25-X,-1.75+Z
EQIV $3 -0.5+X,+Y,-1.5-Z
EQIV $4 -0.5-X,0.5-Y,-0.5-Z
SADI C11_$1 C10 C9 C11 C9 C10 C11 C10_$1 C9 C11 C9 C10
DFIX 1.5 C8 C9 N4 C13 C7 C13 N7 C8
SADI C4_$2 C4_$3 C4_$3 C4_$1
SADI C3 C C C5
DFIX 1.38 C9 C11
SADI C1 C7 C7 C8
SADI C11 C10_$1 C9 C10 C9 C11 C11_$1 C10 C9 C10 C9 C11
SADI C10_$1 C10 C9_$1 C9 C11_$1 C11
FLAT C8_$1 C9_$1 C10_$1 C11 C9 C10 C11_$1
DFIX 1.2 O1 C7
DFIX 2.4 N7 C13
DFIX 1.3 N7 C7
DFIX 1.4 N7 C1
RIGU
SIMU
SADI C10 C8 C8 C11
SADI N7 O1 O1 C13
ISOR 0.02 0.04 O1
ISOR 0.02 0.04 N4

L.S. 99
PLAN  99
SIZE 0.0004 0.0003 0.0006
TEMP 25
CONF
FREE C2 C10_$4
MORE -1
BOND $H
fmap 2 53
acta
OMIT -3 1.3
REM <olex2.extras>
REM <HklSrc "%.\\COF-300-NH2.hkl">
REM </olex2.extras>

WGHT    0.991400    4.800000
FVAR       0.79090
C     1    0.000000    0.250000    0.125000    10.25000    0.25863    0.25863 =
         0.24494    0.00000    0.00000    0.00000
AFIX  66
C4    1   -0.055717    0.228947   -0.020968    11.00000    0.27090    0.25304 =
         0.24146    0.01720   -0.02072    0.01155
C5    1   -0.053481    0.178762   -0.114993    11.00000    0.25848    0.25188 =
         0.23412    0.01949   -0.03621    0.02215
AFIX  43
H5    2   -0.021693    0.157697   -0.109858    11.00000   -1.20000
AFIX  65
C6    1   -0.098755    0.160061   -0.216692    11.00000    0.24533    0.25418 =
         0.22969    0.02705   -0.02425    0.01357
AFIX  43
H6    2   -0.097259    0.126484   -0.279601    11.00000   -1.20000
AFIX  65
C1    1   -0.146266    0.191544   -0.224368    11.00000    0.24413    0.25203 =
         0.20971    0.01846   -0.01956    0.01199
C2    1   -0.148503    0.241729   -0.130344    11.00000    0.26672    0.25480 =
         0.22917    0.01144   -0.01800    0.01739
AFIX  43
H2    2   -0.180291    0.262794   -0.135480    11.00000   -1.20000
AFIX  65
C3    1   -0.103229    0.260431   -0.028644    11.00000    0.27059    0.25268 =
         0.23698    0.00108   -0.01642    0.01210
AFIX  43
H3    2   -0.104725    0.294008    0.034264    11.00000   -1.20000
AFIX   0
N7    3   -0.177747    0.163255   -0.360676    11.00000    0.21873    0.27977 =
         0.19446    0.00678    0.00634    0.00619
C9    1   -0.210496    0.218855   -0.657712    11.00000    0.17003    0.31112 =
         0.20843    0.02309   -0.00540    0.00087
C8    1   -0.167603    0.184940   -0.558449    11.00000    0.19288    0.30262 =
         0.19971    0.02188    0.00458    0.01750
C11   1   -0.209449    0.275539   -0.643421    11.00000    0.12551    0.31253 =
         0.21676    0.02317   -0.03260    0.01018
AFIX  43
H11   2   -0.182578    0.292650   -0.570288    11.00000   -1.20000
AFIX   0
C10   1   -0.251569    0.193243   -0.761932    11.00000    0.19818    0.30578 =
         0.20541    0.02250   -0.01044   -0.00999
AFIX  43
H10   2   -0.252946    0.155150   -0.768286    11.00000   -1.20000
AFIX   0
C7    1   -0.204539    0.117512   -0.337177    11.00000    0.20463    0.27365 =
         0.16710   -0.01971    0.03739    0.01400
O1    4   -0.245554    0.102142   -0.414353    11.00000    0.18497    0.22875 =
         0.16419   -0.01850    0.04599    0.03608
C13   1   -0.185598    0.079731   -0.182089    11.00000    0.18407    0.26180 =
         0.13361   -0.04066    0.03885    0.00382
AFIX  23
H13A  2   -0.164590    0.051243   -0.245452    11.00000   -1.20000
H13B  2   -0.218465    0.062096   -0.133725    11.00000   -1.20000
AFIX   0
N4    3   -0.152897    0.095445   -0.009577    11.00000    0.18076    0.19297 =
         0.11356   -0.08005    0.07222    0.01015
AFIX   7
H4A   2   -0.169455    0.131801    0.039827    11.00000   -1.20000
H4B   2   -0.166807    0.065387    0.084119    11.00000   -1.20000
AFIX   0
HKLF 4


REM  COF-300-NH2 in I41/a #88
REM wR2 = 0.8883, GooF = S = 1.104, Restrained GooF = 0.961 for all data
REM R1 = 0.4691 for 301 Fo > 4sig(Fo) and 0.5391 for all 790 data
REM 127 parameters refined using 246 restraints

END

WGHT      0.2000      0.0000

REM Highest difference peak  0.222,  deepest hole -0.245,  1-sigma level  0.065
Q1    1  -0.1741  0.2395 -0.3754  11.00000  0.05    0.22
Q2    1  -0.1636  0.2441 -0.3771  11.00000  0.05    0.21
Q3    1  -0.1949  0.0933  0.3191  11.00000  0.05    0.16
Q4    1  -0.0475  0.1298 -0.2817  11.00000  0.05    0.15
Q5    1  -0.1187  0.1987  0.1715  11.00000  0.05    0.14
Q6    1  -0.1375  0.1652  0.0445  11.00000  0.05    0.12
Q7    1   0.0525  0.1923 -0.2580  11.00000  0.05    0.12
Q8    1  -0.1199  0.2784  0.0776  11.00000  0.05    0.11
Q9    1  -0.2141  0.2940 -0.5357  11.00000  0.05    0.10
Q10   1  -0.2014  0.3261 -0.6822  11.00000  0.05    0.10
Q11   1   0.0000  0.2500 -0.0369  10.50000  0.05    0.10
Q12   1  -0.2428  0.0830 -0.3592  11.00000  0.05    0.05
Q13   1  -0.1269  0.0890 -0.4015  11.00000  0.05    0.05
Q14   1  -0.1036  0.0102 -0.3684  11.00000  0.05    0.03
Q15   1  -0.2098  0.3128 -0.2464  11.00000  0.05    0.03
;
_shelx_res_checksum                8048
_shelx_hkl_file
;
   0   0  -2 286.690 21.2048   1
   0   0   2 8.93582 20.0480   1
   0   0   4-10.9584 9.41459   1
   0   0  -4 58.9388 9.57899   1
   0   0  -6 23.4654 10.1930   1
   0   0   6 11.9134 10.8261   1
   0   0   8 8.63457 10.0018   1
   0   0  -8 2.33567 7.48162   1
   1   0   1 163.451 26.0039   1
   0  -1  -1 136.320 25.8505   1
   0   1  -1 138.789 26.4725   1
   0   1   1 163.531 25.9384   1
   1   0  -1 123.216 28.9425   1
   0  -1   1 129.285 26.3915   1
  -1   0  -1 180.569 26.0960   1
  -1   0   1 114.858 29.2544   1
   0   1  -3 12.7484 9.52133   1
   0   1   3 10.0800 8.73379   1
   1   0   3 16.6891 7.21051   1
   1   0  -3 29.0025 8.86150   1
   0  -1  -3 18.4679 8.34067   1
   0  -1   3 35.9737 10.7645   1
  -1   0   3 27.0042 10.3552   1
   0  -1   5 11.2774 9.37830   1
  -1   0   5 16.3289 8.40798   1
   0   1   5 3.61800 8.14474   1
   1   0   5 7.88327 7.27000   1
   1   0  -5-2.97443 6.61416   1
  -1   0  -5-1.40722 5.90564   1
   0  -1  -5 8.03455 7.82490   1
   0   1  -5 10.5454 8.70061   1
   1   0  -7-10.9317 8.04803   1
   0  -1   7-6.62442 10.2705   1
   0   1  -7 3.95554 8.16038   1
   0   1   7-7.12747 8.93125   1
   0  -1  -7-3.40239 8.09976   1
   1   0   7 7.03269 8.72651   1
  -1   0  -7 3.13561 7.11733   1
  -1   0   7 20.5190 9.45552   1
   1   1   2 277.004 53.3148   1
   1   1  -2 359.921 54.0533   1
  -1   1  -2 319.217 53.5754   1
  -1  -1  -2 313.816 53.3267   1
   1  -1   2 332.194 53.6217   1
   1  -1  -2 346.233 55.1798   1
  -1  -1   2 361.127 54.2817   1
  -1   1   2 298.656 55.6892   1
  -1  -1   4 12.5311 8.63380   1
   1   1  -4 3.19124 7.87911   1
   1  -1   4 8.56419 6.88984   1
   1  -1  -4 5.81901 7.19852   1
   1   1   4-6.32766 6.72174   1
  -1   1   4-11.5078 8.96313   1
  -1   1  -4 3.05417 5.82038   1
  -1  -1  -4 16.9828 6.10379   1
   1  -1  -6 1.82269 7.50330   1
  -1  -1  -6-3.25660 7.41887   1
   1   1  -6-1.41698 9.07046   1
  -1   1  -6 11.8593 7.84342   1
  -1  -1   6 6.58936 10.1614   1
  -1   1   6 1.39788 9.51604   1
   1  -1   6-10.2406 9.25275   1
   1   1   6-8.39972 9.86292   1
  -1  -1  -8-4.05050 7.07700   1
  -1   1   8-5.12098 8.15855   1
  -1  -1   8-6.62293 8.19532   1
   1   1   8 14.7726 8.78647   1
   1  -1   8 10.6177 9.81012   1
  -1   1  -8-1.50215 6.63549   1
   1  -1  -8 17.5596 7.02943   1
   1   1  -8-11.4261 7.99424   1
   1   2  -1 198.529 26.4822   1
   2  -1   1 130.547 25.7361   1
  -2   1  -1 114.294 25.7542   1
  -1  -2   1 188.464 26.4408   1
   2  -1  -3 96.7709 19.8088   1
   1   2  -3 92.9263 16.8564   1
  -1  -2   3 75.4950 16.5326   1
  -2   1  -3 77.3951 14.6382   1
   1   2   3 77.3490 14.6298   1
  -2   1   3 102.994 24.3591   1
   2  -1   3 61.0933 14.4951   1
  -1  -2  -3 86.6620 14.4129   1
   1   2  -5-6.15962 9.11113   1
   2  -1  -5-0.71681 7.96167   1
   1   2   5 15.5664 8.54375   1
  -1  -2   5-2.49976 9.24988   1
  -2   1  -5 13.3637 6.04502   1
  -2   1   5 7.25371 13.9486   1
   2  -1   5 8.13258 5.93588   1
  -1  -2  -5 1.70598 6.42959   1
   1   2   7 2.74602 8.87975   1
  -2   1  -7 3.36587 5.97867   1
  -2   1   7 3.99912 10.8886   1
  -1  -2   7 19.9522 10.9794   1
  -1  -2  -7 5.86503 7.59503   1
   2  -1   7-4.43271 7.25225   1
   1   2  -7 15.2192 8.87801   1
   2  -1  -7 14.7278 7.30281   1
   0   2   0 2847.41 462.086   1
   0  -2   0 2671.41 462.095   1
   0   2  -2 424.293 70.6147   1
   2   0   2 349.694 70.1593   1
   2   0  -2 396.884 72.1120   1
   0   2   2 539.160 70.3630   1
   0  -2   2 386.221 70.6077   1
  -2   0  -2 423.502 70.2495   1
   0  -2  -2 412.284 70.0145   1
  -2   0   2 347.251 72.7523   1
   0  -2  -4 75.1148 14.7572   1
  -2   0   4 113.180 20.8163   1
   2   0   4 62.6100 14.5407   1
   2   0  -4 97.6169 16.4065   1
   0  -2   4 58.8368 17.0215   1
   0   2   4 79.8919 15.3008   1
   0   2  -4 79.4696 16.3943   1
  -2   0  -4 78.0004 14.4940   1
  -2   0  -6 6.99545 6.26401   1
   0   2  -6 19.5222 9.91462   1
   0   2   6 11.5809 9.35760   1
   2   0  -6 4.32450 8.10690   1
  -2   0   6 5.73239 12.1737   1
   2   0   6 9.00580 7.56351   1
   0  -2  -6 6.42552 8.34651   1
   0  -2   6 0.58634 11.1028   1
  -2   0   8-6.51404 9.16896   1
   0  -2   8-9.38176 9.69771   1
   2   0  -8-7.16607 6.62071   1
   0   2  -8 8.26266 7.74477   1
   0  -2  -8-5.26999 7.18606   1
   2   0   8-1.61408 7.13854   1
  -2   0  -8-0.38570 4.87841   1
   0   2   8 7.57481 7.34274   1
   1  -2   1 342.583 60.1800   1
  -1   2  -1 366.783 60.2516   1
  -2  -1   1 370.313 63.2185   1
   2   1  -1 373.938 62.3555   1
   1  -2  -3 103.928 16.7416   1
   2   1   3 55.3587 10.9453   1
  -1   2  -3 47.0705 11.7039   1
  -2  -1   3 100.736 18.4356   1
  -2  -1  -3 52.4487 10.7881   1
   1  -2   3 45.7555 11.7190   1
  -1   2   3 42.7891 18.7115   1
   2   1  -3 100.348 15.4333   1
  -2  -1  -5-6.85363 5.11144   1
  -1   2  -5 2.76243 6.52703   1
   1  -2   5 2.45976 7.01400   1
  -2  -1   5 15.0313 10.6556   1
   2   1   5-1.76450 4.90182   1
   2   1  -5 2.17964 7.26111   1
   1  -2  -5 2.57953 6.27707   1
  -1   2   5 4.06666 8.81407   1
  -1   2   7-12.6293 8.85649   1
  -2  -1   7-11.3807 9.78038   1
  -1   2  -7 0.87201 6.88261   1
   2   1  -7 12.5638 7.90826   1
   2   1   7-3.90844 6.70254   1
  -2  -1  -7 4.12300 5.63935   1
   1  -2  -7 7.13814 6.58263   1
   1  -2   7 1.78854 9.45210   1
  -2  -2   0 886.114 191.070   1
   2   2   0 1419.11 191.251   1
  -2  -2  -2 315.751 52.7526   1
   2   2  -2 466.237 55.0424   1
   2  -2   2 296.344 53.2183   1
  -2   2   2 227.845 56.1807   1
  -2  -2   2 455.814 56.2938   1
   2  -2  -2 267.551 54.6646   1
  -2   2  -2 300.591 53.2660   1
   2   2   2 306.011 52.7401   1
  -2   2   4 156.183 34.0928   1
  -2  -2  -4 150.905 28.0286   1
   2  -2  -4 161.156 31.3980   1
   2   2   4 170.929 28.1194   1
  -2   2  -4 144.783 28.6015   1
   2   2  -4 153.543 29.3048   1
  -2  -2   4 185.801 30.3888   1
   2  -2   4 182.856 28.7526   1
  -2   2  -6 6.63429 6.52594   1
   2  -2  -6 3.49286 8.36739   1
  -2   2   6 24.2388 17.3020   1
   2   2   6-9.70283 6.87667   1
   2  -2   6 0.66329 6.53448   1
  -2  -2  -6 2.82790 5.41692   1
  -2  -2   6-4.39660 10.2392   1
   2   2  -6 12.2088 8.63664   1
   2   2  -8-3.15586 6.98230   1
   2   2   8 8.91628 7.82493   1
   2  -2  -8-0.44655 5.67199   1
  -2   2  -8 5.91148 5.34724   1
  -2  -2  -8 0.73952 4.86085   1
  -2   2   8 18.5705 10.0706   1
   2  -2   8 3.77772 6.91723   1
  -2  -2   8-0.72778 8.26051   1
  -2  -3   1 6799.51 1146.67   1
   2   3  -1 6900.19 1146.68   1
  -2  -3   3 23.9773 10.4416   1
  -3   2  -3 12.9946 8.08991   1
  -2  -3  -3 21.7449 5.29020   1
   3  -2   3 31.5009 8.27474   1
   2   3  -3 26.0182 10.2505   1
  -3   2   3 28.5307 19.2147   1
   2   3   3 22.3758 5.44103   1
   3  -2  -3 39.4685 13.4853   1
   3  -2  -5 11.6662 11.6008   1
   2   3  -5-0.41914 7.83853   1
  -2  -3  -5 4.70551 4.40534   1
  -3   2   5 1.08053 19.7877   1
  -2  -3   5-3.39250 9.19178   1
   2   3   5 11.5324 5.36111   1
  -3   2  -5 7.73829 6.18831   1
   3  -2   5 0.28818 6.11124   1
  -2  -3   7 10.8621 9.93179   1
   3  -2   7 3.56141 6.10701   1
   3  -2  -7 3.56202 8.41233   1
  -2  -3  -7-0.59461 5.23051   1
  -3   2  -7-1.51411 6.10508   1
   2   3  -7-7.15979 8.17400   1
   2   3   7-0.88196 6.99123   1
  -3   2   7-15.3895 20.6473   1
  -1  -3   0-14.1935 7.62629   1
   1   3   2 95.1224 16.1250   1
  -3   1  -2 85.6423 17.2570   1
   3  -1  -2 167.645 23.4904   1
  -1  -3  -2 92.9570 16.0383   1
   1   3  -2 138.515 19.3687   1
  -1  -3   2 97.6592 19.1336   1
   3  -1   2 76.8312 17.1672   1
  -3   1   2 88.6683 27.5680   1
  -3   1  -4 5.44371 5.08582   1
  -1  -3  -4 6.18968 6.29265   1
  -3   1   4-17.7450 19.5835   1
   1   3   4 5.57301 6.63702   1
  -1  -3   4 9.15110 10.6945   1
   3  -1  -4-6.75633 14.0524   1
   1   3  -4 1.18492 9.35798   1
   1   3  -6-0.55182 9.96339   1
  -1  -3  -6 2.06732 7.50313   1
   3  -1  -6 15.9566 12.5806   1
   1   3   6-9.27971 9.35373   1
   3  -1   6-1.28616 6.85464   1
  -3   1   6-15.8729 23.3124   1
  -1  -3   6-10.5337 11.3930   1
  -3   1  -6 3.48586 6.68184   1
   3  -1  -8 5.63716 6.80379   1
  -3   1   8-4.91020 11.9168   1
   3  -1   8-1.64448 5.05833   1
   1   3   8-8.40276 8.06317   1
  -1  -3   8 6.54923 9.89971   1
  -1  -3  -8-5.28887 6.24440   1
   1   3  -8-7.61292 8.21359   1
  -3   1  -8-2.39684 5.30994   1
   3   0  -1 3557.49 568.864   1
   0  -3   1 3089.89 568.580   1
   0   3  -1 3646.54 568.638   1
   0   3   3 558.993 72.9707   1
   3   0   3 393.105 72.5377   1
   0   3  -3 398.039 73.0578   1
   0  -3   3 380.992 73.1497   1
   0  -3  -3 461.518 72.3824   1
  -3   0   3 439.605 77.1279   1
   3   0  -3 396.171 74.8411   1
  -3   0  -3 384.410 72.6556   1
   3   0  -5 10.7209 11.0716   1
  -3   0  -5 2.27673 5.03317   1
   3   0   5 2.96998 5.60842   1
   0   3   5 4.83375 6.41863   1
   0  -3  -5 7.89997 6.08772   1
   0   3  -5-9.12391 8.96066   1
  -3   0   5 22.6152 19.4070   1
   0  -3   5 13.7410 9.80023   1
   3   0   7 1.36917 5.47957   1
   0   3   7 5.38996 8.00619   1
   0  -3   7-9.55838 10.8965   1
   0   3  -7 1.13572 8.60432   1
   3   0  -7 0.48837 7.64449   1
   0  -3  -7-4.50895 6.86214   1
  -3   0   7 15.0756 12.7454   1
  -3   0  -7 5.76116 5.57423   1
  -1   3   0 0.14897 5.83750   1
   1  -3   0-4.43594 5.82331   1
   3   1   2 213.012 34.4521   1
   1  -3  -2 168.218 35.3313   1
  -1   3   2 131.532 36.6952   1
  -3  -1   2 214.021 40.3535   1
   1  -3   2 213.357 35.0292   1
  -1   3  -2 217.756 35.0335   1
   3   1  -2 230.103 38.9484   1
   1  -3  -4 17.2357 10.8860   1
   1  -3   4 2.14434 6.74651   1
  -3  -1   4 37.3886 17.8575   1
   3   1   4 18.1486 4.93636   1
  -3  -1  -4 6.22562 4.77446   1
  -1   3   4 25.6733 15.1217   1
   3   1  -4-4.43620 12.1354   1
  -1   3  -4-0.72630 6.43822   1
   1  -3   6-3.31017 8.97941   1
   3   1   6 1.41694 6.15248   1
   3   1  -6-7.39728 9.44864   1
  -3  -1   6 10.3348 13.7191   1
  -1   3   6 3.93311 10.8222   1
   1  -3  -6 5.72091 7.41676   1
  -1   3  -6 8.39422 7.70773   1
  -3  -1  -6 2.14725 5.76699   1
   1  -3   8 13.5223 8.46949   1
  -1   3  -8-7.15929 7.00696   1
  -1   3   8-2.62289 8.63601   1
   3   1   8-5.18768 5.15587   1
  -3  -1   8-11.0141 9.88482   1
   3   1  -8 2.10655 5.76169   1
   1  -3  -8 2.55750 5.50706   1
  -3  -1  -8 3.61274 4.68341   1
   2  -3   1 3947.19 651.571   1
  -2   3  -1 3881.29 651.572   1
  -3  -2   1 3596.24 652.716   1
   3   2  -1 4036.09 652.638   1
   3   2   3 19.7484 6.35596   1
   3   2  -3 6.58891 17.9575   1
  -3  -2   3 54.4590 22.9943   1
   2  -3  -3 13.0949 10.7639   1
  -3  -2  -3 19.8185 6.29091   1
  -2   3  -3 18.5429 7.40272   1
  -2   3   3 32.3172 16.4208   1
   2  -3   3 22.5524 7.37173   1
   2  -3   5 4.37236 6.58490   1
  -2   3  -5 0.92025 6.44394   1
   3   2   5 2.89830 5.04162   1
  -3  -2  -5 1.50870 4.59900   1
   3   2  -5-0.86833 8.83792   1
   2  -3  -5-7.81782 12.3343   1
  -3  -2   5 13.6823 11.4458   1
  -2   3   5-1.93871 16.3470   1
  -2   3   7 7.35564 14.4160   1
   2  -3   7 10.9921 7.18014   1
   3   2  -7 8.03138 7.11908   1
  -3  -2  -7 6.58380 5.21978   1
   3   2   7 9.54459 5.45046   1
  -3  -2   7 6.71151 11.8091   1
  -2   3  -7 6.92352 6.02511   1
   2  -3  -7-6.88423 6.50383   1
  -3  -3   0 62.7223 21.9157   1
   3   3   0 86.5484 22.3993   1
   3   3  -2 210.758 37.6470   1
  -3  -3   2 245.539 39.8721   1
   3  -3   2 175.714 32.1655   1
  -3   3  -2 176.477 32.1434   1
  -3   3   4-17.4327 17.2212   1
  -3  -3   4 2.03964 10.8995   1
   3   3  -4 18.1596 9.91908   1
   3   3   4 3.98081 3.47753   1
  -3   3  -4-1.88448 5.43676   1
   3  -3   4-2.92770 5.99570   1
  -3  -3  -4 2.76368 4.08602   1
   3  -3  -4-7.29392 10.4590   1
   3  -3   6 9.71741 7.57221   1
  -3   3  -6 4.65725 6.87271   1
   3  -3  -6 14.4461 14.7538   1
   3   3  -6-6.17952 8.78480   1
  -3   3   6-13.2344 24.0958   1
  -3  -3   6 18.1505 13.1177   1
  -3  -3  -6-5.02398 5.54805   1
   3   3   6 1.42992 5.65894   1
   3  -3   8-3.54402 5.45406   1
   3   3  -8-0.59855 6.63797   1
  -3  -3  -8 6.76184 4.32261   1
  -3  -3   8-8.04485 9.49922   1
  -3   3   8 1.78484 16.9332   1
   3   3   8 3.88591 5.40289   1
   3  -3  -8 3.73926 6.92385   1
  -3   3  -8-0.45169 5.43881   1
  -3  -4  -1 3134.34 479.535   1
   3   4   1 2668.89 479.896   1
  -3  -4   1 2236.16 481.164   1
   3   4  -1 2781.53 481.445   1
  -3  -4   3 160.601 25.9550   1
   4  -3  -3 148.175 25.0817   1
   3   4  -3 155.761 25.0620   1
  -3  -4  -3 115.722 21.7389   1
  -4   3  -3 125.973 23.4796   1
  -4   3   3 150.959 27.1670   1
   3   4   3 121.104 21.7266   1
   4  -3   3 128.087 23.5153   1
   3   4   5 13.6639 4.86265   1
  -4   3   5-18.8613 20.1466   1
   4  -3  -5 8.26157 10.7912   1
  -3  -4  -5 9.61835 4.27361   1
   4  -3   5 9.95384 6.25874   1
   3   4  -5 1.78624 8.43089   1
  -3  -4   5 13.5780 10.9041   1
  -4   3  -5-0.28882 6.06630   1
   3   4  -7-0.57111 7.40834   1
  -4   3   7 15.5058 22.1087   1
  -3  -4  -7 0.25199 4.57694   1
   4  -3  -7-3.56820 10.7830   1
  -3  -4   7 0.71390 9.40706   1
  -4   3  -7 6.80981 5.80761   1
   3   4   7 6.16105 4.83235   1
   4  -3   7-2.42282 6.19751   1
  -2  -4   0 10303.3 1674.80   1
   2   4   0 9734.50 1674.74   1
  -4   2  -2 282.885 53.9267   1
   2   4  -2 371.956 54.7257   1
  -2  -4   2 329.575 54.7171   1
   4  -2   2 311.364 54.0794   1
   2   4  -4 17.0782 9.56473   1
  -4   2   4-5.90779 19.3732   1
  -2  -4  -4 15.8083 4.75286   1
  -2  -4   4 14.9267 9.82447   1
   4  -2  -4 6.66103 11.0450   1
   2   4   4 16.1513 4.74346   1
   4  -2   4 24.4471 7.40474   1
  -4   2  -4 22.9088 7.53656   1
  -4   2  -6 0.31962 6.79195   1
   2   4  -6 12.6773 10.7599   1
   4  -2   6 5.93675 6.47530   1
   2   4   6 12.9086 7.63646   1
  -4   2   6 7.38332 26.4746   1
   4  -2  -6 5.84256 14.4928   1
  -2  -4  -6 11.3954 5.81798   1
  -2  -4   6 18.8337 12.2746   1
   2   4  -8 1.40915 7.88571   1
  -2  -4  -8-2.94640 5.03787   1
  -4   2  -8-0.43305 5.61810   1
   4  -2  -8-0.77805 8.47512   1
   4  -2   8 8.91007 5.46940   1
  -4   2   8-4.06839 20.3314   1
  -2  -4   8-5.86128 9.07796   1
   2   4   8 15.3016 8.23123   1
  -1  -4  -1 4763.72 782.506   1
   1   4   1 4614.78 782.513   1
   1   4  -1 4693.61 783.138   1
  -1  -4   1 4554.90 783.131   1
   1   4   3 122.300 21.1908   1
  -4   1  -3 158.529 22.1707   1
   4  -1   3 111.451 21.7523   1
  -1  -4   3 161.827 24.8531   1
   1   4  -3 103.662 24.1067   1
   4  -1  -3 90.1099 25.4988   1
  -4   1   3 96.6109 29.5223   1
  -1  -4  -3 110.022 21.1039   1
  -4   1   5 12.3291 19.8835   1
  -4   1  -5 11.9180 6.00301   1
  -1  -4  -5 13.8775 6.48411   1
   1   4   5 12.5315 6.97155   1
   1   4  -5-11.3617 10.2832   1
   4  -1   5 14.0724 5.56718   1
   4  -1  -5 12.9678 13.7990   1
  -1  -4   5 11.5584 10.5993   1
  -1  -4   7 17.0935 10.9076   1
  -4   1  -7 4.40862 5.09949   1
  -1  -4  -7 15.3400 6.99093   1
   4  -1  -7 5.24094 9.70968   1
   1   4   7 3.81090 8.00133   1
   4  -1   7-1.82303 5.71956   1
   1   4  -7-2.60572 9.88124   1
  -4   1   7 35.2882 23.3979   1
   0  -4   0 994.988 161.967   1
   0   4   0 944.182 161.866   1
  -4   0   2 2113.35 338.362   1
   0  -4   2 1971.69 336.069   1
   4   0  -2 1922.29 337.315   1
   0   4  -2 2042.58 336.087   1
   0  -4   4 20.4577 10.3232   1
  -4   0  -4 28.9910 8.58112   1
  -4   0   4 9.06873 20.9421   1
   4   0   4 30.3644 8.39576   1
   4   0  -4 46.5740 16.2175   1
   0   4   4 21.7137 9.41443   1
   0  -4  -4 20.2529 7.02587   1
   0   4  -4 33.3424 9.95779   1
  -4   0   6 15.2794 25.3641   1
   4   0  -6 4.63403 15.0796   1
   0  -4   6 22.5209 11.8774   1
  -4   0  -6-5.30019 6.39723   1
   0   4  -6 25.8058 10.1644   1
   0  -4  -6 5.26941 6.70276   1
   0   4   6-8.30734 8.34682   1
   4   0   6 2.19032 5.78128   1
   0  -4   8 11.2020 9.60799   1
   4   0  -8 2.91468 7.03239   1
  -4   0  -8 7.44198 5.38667   1
   0   4   8-5.48893 7.22075   1
   0  -4  -8 6.08822 5.81792   1
   4   0   8-1.63158 5.72080   1
   0   4  -8 2.61887 7.11082   1
  -4   0   8 7.86515 14.8622   1
  -4  -1   1 3821.53 646.095   1
  -1   4  -1 4044.19 644.438   1
   1  -4   1 3900.38 644.443   1
   4   1  -1 2998.64 645.595   1
   4   1   3 81.3226 16.3306   1
   4   1  -3 135.301 24.2517   1
  -4  -1  -3 77.2174 16.6559   1
  -1   4  -3 106.741 17.5669   1
   1  -4  -3 97.6949 17.7956   1
   1  -4   3 94.7762 17.2532   1
  -1   4   3 61.2101 20.5139   1
  -4  -1   3 96.5617 28.0153   1
  -4  -1  -5 5.54862 5.12044   1
   1  -4  -5 3.76368 7.95244   1
   4   1   5 2.84695 4.44443   1
  -1   4  -5 7.17569 6.68394   1
   1  -4   5 7.03832 7.42022   1
   4   1  -5-7.93907 15.2871   1
  -1   4   5 8.80339 15.1794   1
  -4  -1   5-3.95065 20.3832   1
   4   1   7 4.88356 5.35592   1
   1  -4   7-2.29751 8.09980   1
  -1   4  -7 2.27540 7.31323   1
  -4  -1   7-18.3830 16.6808   1
  -4  -1  -7 6.59966 5.16101   1
  -1   4   7 13.8669 10.1095   1
   4   1  -7-6.16716 8.91158   1
   1  -4  -7-3.46973 6.05546   1
   4   2  -2 726.927 108.238   1
   2  -4   2 617.103 105.451   1
  -4  -2   2 576.743 108.502   1
  -2   4  -2 622.668 105.547   1
  -4  -2  -4 4.88934 5.41247   1
  -2   4  -4 3.94620 7.00371   1
   4   2  -4 20.1016 17.5317   1
   4   2   4 11.6213 5.97378   1
  -4  -2   4 28.2493 20.9657   1
   2  -4   4 2.24487 6.71404   1
  -2   4   4-23.0352 15.8641   1
   2  -4  -4 7.75482 8.87609   1
  -4  -2   6 19.0924 19.6419   1
   2  -4   6-8.37511 7.33684   1
   2  -4  -6 9.12820 13.4599   1
  -2   4   6 9.54982 22.6523   1
  -4  -2  -6-1.15295 5.03382   1
   4   2   6 3.52925 5.44583   1
  -2   4  -6 2.59290 7.05862   1
   4   2  -6 28.9879 10.7504   1
  -2   4  -8-1.74771 5.42210   1
   2  -4   8-3.84259 6.68687   1
   2  -4  -8 1.29089 5.58189   1
   4   2   8 9.34162 5.22193   1
  -2   4   8 1.07541 12.4469   1
  -4  -2   8-14.6873 11.3796   1
   4   2  -8-2.95786 6.93379   1
  -4  -2  -8 9.11167 5.06717   1
  -3   4  -1 796.533 153.882   1
   3  -4   1 846.361 153.815   1
   4   3  -1 1317.85 156.463   1
  -4  -3   1 1311.96 156.600   1
  -4  -3   3 215.872 35.9341   1
   4   3  -3 95.6395 32.7704   1
   3  -4   3 127.318 24.8742   1
  -3   4  -3 149.075 25.1617   1
   3  -4   5 2.00589 6.70355   1
   4   3   5 4.99396 4.21286   1
  -4  -3  -5 7.88225 5.34528   1
  -3   4   5 2.87697 18.8466   1
   4   3  -5 17.0818 11.2488   1
  -3   4  -5-0.61211 6.63913   1
   3  -4  -5-0.48093 9.79000   1
   4   3   7-6.88390 4.98662   1
   3  -4   7-5.18366 6.62424   1
   4   3  -7-8.52923 7.98958   1
  -4  -3   7-16.8719 12.2415   1
  -3   4   7 6.52106 20.2252   1
   3  -4  -7-4.00393 10.5436   1
  -4  -3  -7-4.43553 4.61397   1
  -3   4  -7 2.50971 6.11105   1
  -4  -4   0 1965.90 315.771   1
   4   4   0 1784.40 315.796   1
  -4  -4   2 862.751 182.449   1
   4  -4   2 1126.95 179.940   1
   4   4  -2 885.022 182.267   1
  -4   4  -2 1126.95 179.989   1
  -4  -4  -4 60.8936 12.1624   1
  -4   4  -4 66.0448 14.2664   1
   4   4   4 56.4744 11.9656   1
  -4   4   4 59.1036 27.0443   1
   4   4  -4 115.055 18.3997   1
  -4  -4   4 99.4089 21.6351   1
   4  -4   4 84.9920 13.8836   1
   4  -4  -4 69.4046 17.1552   1
  -4  -4  -6 3.82942 4.71990   1
   4   4   6 3.54448 4.68573   1
   4  -4  -6-0.61453 11.9984   1
  -4  -4   6 7.44809 13.9563   1
  -4   4   6 24.4165 26.1758   1
   4  -4   6 11.2382 7.30369   1
   4   4  -6 2.71893 10.7896   1
  -4   4  -6 2.16185 6.80350   1
  -4  -4   8-8.23302 10.4849   1
  -4   4   8 27.0995 21.8536   1
   4  -4  -8-2.82361 8.74500   1
   4   4  -8-6.68524 6.41684   1
  -4   4  -8-5.69356 5.72333   1
   4   4   8-4.20765 4.34949   1
  -4  -4  -8-2.71031 4.42134   1
   4  -4   8-7.73908 6.25731   1
   4   5   1 1082.86 149.268   1
  -4  -5   1 1033.91 150.453   1
  -4  -5  -1 703.204 147.761   1
   4   5  -1 919.188 150.408   1
   4   5  -3 245.209 30.0792   1
   5  -4   3 116.548 25.4483   1
  -4  -5   3 266.462 32.3917   1
  -5   4  -3 110.528 25.5095   1
  -5   4   5-12.2173 25.8756   1
   5  -4   5 4.74286 6.83335   1
  -4  -5  -5 3.71247 4.83168   1
  -4  -5   5 15.0756 12.6840   1
   4   5   5 0.58100 3.94405   1
  -5   4  -5-4.85055 7.79418   1
   5  -4  -5-1.12909 11.1318   1
   4   5  -5 4.65158 10.1198   1
  -4  -5   7-13.0534 11.1544   1
  -4  -5  -7-3.10577 3.83487   1
   4   5   7-0.98036 4.20735   1
   5  -4   7-4.38956 5.62943   1
  -5   4   7-23.2862 24.4005   1
  -5   4  -7-1.16912 5.45290   1
   5  -4  -7-0.75019 9.54105   1
   4   5  -7-1.75302 6.99643   1
   3   5   0-10.6648 20.0199   1
  -3  -5   0 5.73180 17.8016   1
  -3  -5   2-8.12630 12.3670   1
   3   5  -2 19.7954 11.0608   1
   5  -3   2 22.9093 8.00571   1
   3   5   4 8.01658 3.47641   1
  -5   3   4 43.3900 26.6032   1
  -3  -5  -4 10.8875 4.46896   1
   5  -3  -4 8.66389 12.7358   1
  -3  -5   4 22.0913 9.96368   1
  -5   3  -4 5.55194 7.91873   1
   3   5  -4 5.39561 8.56090   1
   5  -3   4 13.0184 8.35156   1
  -3  -5  -6 2.97122 4.67728   1
  -3  -5   6 16.7414 11.5009   1
   5  -3  -6 17.4876 13.1361   1
   3   5  -6 12.4501 10.5541   1
   5  -3   6-1.51489 5.88299   1
   3   5   6 0.38406 4.81028   1
  -5   3   6-11.8856 27.5509   1
  -5   3  -6 25.5942 7.87773   1
  -3  -5  -8-2.88040 3.78832   1
   3   5  -8 13.8985 7.56118   1
   5  -3   8-7.87279 6.07651   1
  -5   3  -8-6.40419 5.42335   1
  -3  -5   8 12.1941 9.41786   1
   5  -3  -8-7.17809 8.93519   1
   3   5   8-0.39546 5.21073   1
  -5   3   8-22.5342 24.5382   1
  -2  -5  -1 2552.53 529.606   1
   2   5  -1 4052.45 530.038   1
   2   5   1 3185.81 529.638   1
  -2  -5   1 3229.94 529.850   1
  -5   2   3 122.898 34.1710   1
  -2  -5  -3 125.686 20.2537   1
   5  -2   3 139.768 22.1516   1
   2   5  -3 120.278 24.0422   1
   2   5   3 107.895 20.1650   1
  -2  -5   3 150.724 24.2672   1
   5  -2  -3 111.181 26.8914   1
  -5   2  -3 145.005 22.4459   1
   2   5  -5 26.8150 10.7166   1
  -5   2  -5 11.0390 8.13862   1
  -2  -5  -5 8.23815 4.28526   1
   5  -2   5 0.63089 6.78537   1
   2   5   5 13.1283 5.92979   1
  -5   2   5 26.1017 22.8697   1
  -2  -5   5 10.9225 11.0127   1
   5  -2  -5 3.10647 12.0691   1
  -2  -5   7 4.77882 9.66100   1
   5  -2  -7 14.5643 11.6885   1
   2   5   7 2.19245 7.08958   1
  -2  -5  -7-0.86276 5.21326   1
   5  -2   7-4.67388 5.39632   1
  -5   2  -7-2.80508 5.37714   1
   2   5  -7-6.01461 9.29027   1
  -5   2   7 1.89409 23.0568   1
  -1  -5   0-2.59613 8.54291   1
   1   5   0-0.93403 7.90106   1
   1   5  -2 320.752 57.0444   1
  -1  -5   2 335.985 57.2122   1
  -1  -5   4 11.2284 10.6275   1
  -1  -5  -4 1.34108 4.39385   1
   5  -1  -4 21.1493 12.2758   1
  -5   1  -4 5.51750 6.47271   1
   1   5  -4-0.48831 10.1867   1
   5  -1   4 16.3358 6.50713   1
   1   5   4 9.65598 4.77036   1
  -5   1   4 4.79789 19.9908   1
  -5   1  -6 10.3123 6.84109   1
   1   5  -6 3.17064 11.4202   1
  -1  -5  -6 20.5274 7.29128   1
   1   5   6 12.0828 7.75678   1
   5  -1   6 0.53161 5.80337   1
  -5   1   6-20.4615 28.5081   1
  -1  -5   6 19.4398 12.2704   1
   5  -1  -6 13.8781 15.9980   1
   5  -1   8 7.05998 5.22374   1
   1   5  -8-3.85646 8.04173   1
  -1  -5  -8 0.85893 5.36418   1
  -5   1  -8-0.77409 4.73182   1
   5  -1  -8 6.63436 10.7440   1
  -5   1   8 22.3574 20.1497   1
   1   5   8-4.99555 6.98019   1
  -1  -5   8-2.70909 10.0136   1
   0   5  -1 326.783 59.0744   1
   0  -5   1 332.582 59.1473   1
   0   5   1 345.563 58.5041   1
   0  -5  -1 365.198 58.5532   1
   0  -5  -3 5.84648 7.30054   1
   5   0   3 24.2107 7.28822   1
  -5   0  -3 23.4320 7.69791   1
   5   0  -3-11.5824 16.4841   1
   0   5  -3 13.2648 9.18600   1
  -5   0   3 7.83605 21.6934   1
   0   5   3 31.3240 11.1394   1
   0  -5   3 21.8830 10.1419   1
   5   0  -5-25.4332 15.1134   1
   0   5   5 1.05012 8.83938   1
   5   0   5-12.0881 7.00340   1
  -5   0   5-6.44939 21.1981   1
   0  -5   5 3.15027 9.62915   1
   0   5  -5 1.30479 8.18460   1
   0  -5  -5 2.23285 5.29073   1
  -5   0  -5 4.76033 7.20472   1
   5   0   7-3.84050 4.88047   1
   0   5  -7-2.36668 8.25268   1
   0  -5  -7-4.34394 5.30098   1
  -5   0   7 27.2846 21.8977   1
  -5   0  -7-1.48890 4.63785   1
   5   0  -7 9.63540 12.3926   1
   0  -5   7-17.8602 10.1700   1
   0   5   7 18.8518 8.58623   1
  -1   5   0-2.05288 7.05494   1
   1  -5   0-1.79461 7.58913   1
  -5  -1   2 305.794 53.0090   1
   5   1  -2 260.033 50.9037   1
   1  -5   2 277.914 45.8139   1
  -1   5  -2 250.253 45.7587   1
  -5  -1   4-2.12016 20.2670   1
   1  -5  -4 2.76504 7.34129   1
  -5  -1  -4 13.2676 5.93021   1
  -1   5   4 4.99830 12.9763   1
   5   1  -4-28.2803 16.0757   1
   1  -5   4-2.01654 7.13071   1
  -1   5  -4-0.86040 7.04805   1
   5   1   4-2.73764 5.22508   1
  -5  -1  -6 17.4998 7.24049   1
   1  -5   6 6.24397 9.75201   1
   5   1   6 14.4541 6.25787   1
   1  -5  -6-5.33758 9.13078   1
  -5  -1   6 32.2574 27.0968   1
  -1   5   6 58.7092 20.2774   1
  -1   5  -6 3.57205 7.73346   1
   5   1  -6 19.7226 18.4526   1
   5   1   8 5.25010 5.08661   1
   1  -5   8 3.60620 7.93098   1
   5   1  -8 4.13386 8.69727   1
  -5  -1   8-18.8505 18.4921   1
  -1   5   8 8.56638 9.89842   1
  -5  -1  -8 5.66509 5.10906   1
  -1   5  -8-2.63697 5.80328   1
   1  -5  -8-1.46349 4.64196   1
   2  -5   1 1146.13 198.799   1
   5   2  -1 1865.71 202.667   1
  -2   5  -1 998.969 198.677   1
  -5  -2   1 1764.22 203.097   1
   5   2  -3 236.915 47.3550   1
   2  -5   3 254.901 42.2977   1
  -5  -2   3 253.595 49.2250   1
  -2   5  -3 233.241 42.2991   1
   5   2  -5 17.0761 17.1897   1
   5   2   5 20.4280 6.65435   1
  -2   5  -5 14.5579 7.60950   1
  -5  -2   5 30.1631 23.4509   1
   2  -5  -5 10.3456 10.0046   1
  -5  -2  -5 15.2927 6.77479   1
   2  -5   5-1.44086 7.36361   1
  -2   5   5-1.62922 16.8065   1
   5   2   7 4.49063 4.53576   1
  -5  -2   7-18.4386 21.6894   1
   2  -5   7 0.93159 6.58464   1
   2  -5  -7 5.95690 7.62844   1
  -5  -2  -7 5.73043 4.22251   1
   5   2  -7-4.73723 11.2619   1
  -2   5   7 5.67893 16.9010   1
  -2   5  -7-0.42103 5.92303   1
  -5  -3   2-2.77367 20.6722   1
  -3   5  -2-4.36964 9.86073   1
   5   3  -2 30.6314 17.8339   1
   3  -5   2 18.8507 9.29932   1
   3  -5   4 5.69071 6.37377   1
   5   3   4 8.04058 5.06222   1
   5   3  -4 23.7870 16.9003   1
  -3   5   4 11.4430 20.1594   1
  -5  -3  -4 9.12789 5.20965   1
  -3   5  -4 1.64859 6.37427   1
   3  -5  -4 1.50455 10.1025   1
  -5  -3   4 34.8319 22.7550   1
   5   3  -6-3.05184 13.9597   1
  -5  -3   6-34.0480 29.4531   1
   3  -5  -6 2.89463 11.4794   1
  -3   5   6-38.5241 26.0991   1
   3  -5   8 3.44605 5.76766   1
   3  -5  -8 6.73400 8.50530   1
   5   3   8-2.34431 4.35592   1
  -3   5  -8 1.47421 5.49825   1
  -5  -3   8-5.85580 13.6635   1
  -5  -3  -8-0.94039 4.20750   1
  -3   5   8 28.7110 17.7105   1
   5   3  -8 2.61623 7.22039   1
  -4   5  -1 1120.96 179.401   1
  -5  -4   1 1089.00 181.872   1
   4  -5   1 1019.96 179.357   1
   5   4  -1 1029.89 181.702   1
  -5  -4   3 131.869 29.9088   1
   4  -5   3 79.0986 17.9283   1
   5   4  -3 94.9578 27.1838   1
  -4   5  -3 71.2715 17.7983   1
  -4   5   5-15.7011 23.9562   1
   4  -5  -5-0.96794 9.69765   1
   5   4  -5-8.81121 14.1890   1
  -4   5  -5 11.4907 6.38494   1
  -5  -4   5 24.1770 21.8634   1
   5   4   5 0.58239 5.09879   1
  -5  -4  -5 10.6333 5.10007   1
   4  -5   5 3.15564 6.05664   1
   4  -5   7-0.45511 5.99442   1
  -5  -4   7 10.4081 13.8363   1
  -5  -4  -7-4.13368 4.17991   1
   5   4  -7 1.90031 8.28950   1
   5   4   7 5.17091 4.17736   1
  -4   5   7-3.29379 20.6328   1
  -4   5  -7 0.41757 5.72194   1
   4  -5  -7 3.49553 9.03068   1
   5   5   0-9.14867 23.1736   1
  -5  -5   0 7.08685 21.2952   1
  -5  -5   2 255.003 51.3769   1
   5  -5   2 254.764 45.0297   1
   5   5  -2 249.278 51.3738   1
  -5   5  -2 263.314 44.9692   1
   5   5  -4-2.34267 16.5943   1
  -5   5  -4-1.30947 9.17308   1
   5  -5   4 6.51676 7.84732   1
  -5  -5   4 16.1578 20.1377   1
   5   5   6 4.66389 4.73063   1
  -5   5   6 19.4175 29.5349   1
  -5  -5   6-4.61741 18.0901   1
   5   5  -6 16.5010 10.3519   1
   5  -5   6 4.27183 6.63124   1
  -5   5  -6-1.12004 6.69257   1
   5  -5  -6 26.7952 11.1983   1
  -5  -5  -6-0.79048 6.15767   1
   5  -5   8 15.1276 6.13821   1
  -5   5   8-2.18026 22.2632   1
   5   5   8-5.60442 4.45704   1
  -5  -5  -8-2.45594 3.59378   1
   5  -5  -8 6.71118 8.19767   1
  -5  -5   8-4.08937 11.1822   1
   5   5  -8 0.67619 6.53132   1
  -5   5  -8 3.73509 5.38064   1
   5   6   1 1101.91 166.321   1
  -5  -6   1 962.940 166.419   1
   5   6  -1 947.409 166.723   1
  -5  -6  -1 918.936 164.394   1
   6  -5   3 5.61168 7.88129   1
  -6   5  -3 24.2959 9.05864   1
  -5  -6   3 12.9775 22.6791   1
   5   6  -3 25.2871 16.9620   1
   5   6  -5 4.10866 10.8312   1
   6  -5   5-13.3284 9.62304   1
  -6   5  -5-5.09914 9.89859   1
   5   6   5 3.08768 3.68600   1
  -5  -6  -5 4.66222 4.55944   1
  -5  -6   5 7.35823 14.9129   1
  -6   5   5-8.37581 31.9427   1
   6  -5  -5 5.60308 12.2188   1
   6  -5   7 9.46976 5.32748   1
   6  -5  -7 13.8987 8.42620   1
  -5  -6   7-6.41046 11.5942   1
  -5  -6  -7-4.54275 3.68708   1
  -6   5  -7-3.12251 6.13184   1
  -6   5   7-14.0738 25.7120   1
   5   6  -7 0.65447 7.90960   1
   5   6   7 3.92097 3.88413   1
   4   6   0 88.9610 25.0088   1
  -4  -6   0 75.2859 22.2037   1
  -4  -6   2 1863.53 271.204   1
   4   6  -2 1445.23 270.072   1
  -6   4  -4 16.2819 8.52711   1
   6  -4   4 49.9321 9.03101   1
   4   6   4 20.7097 5.46185   1
  -4  -6   4 28.5953 12.5318   1
   4   6  -4 28.7678 12.0429   1
   6  -4  -4 37.6246 9.13337   1
   6  -4  -6 1.21286 11.1036   1
   4   6  -6 7.26766 9.39890   1
  -6   4   6 14.6628 30.2962   1
  -4  -6   6 9.94649 11.3694   1
  -4  -6  -6-0.72773 3.67459   1
  -6   4  -6 1.39118 8.49517   1
   4   6   6 2.05482 4.05813   1
   6  -4   6 12.7762 7.33567   1
  -6   4  -8 0.82534 4.66234   1
  -6   4   8-30.9341 28.5371   1
  -4  -6  -8-0.26093 3.65988   1
   6  -4   8-7.17227 5.53882   1
   6  -4  -8-0.89177 8.77803   1
   4   6   8-3.01492 4.02968   1
  -4  -6   8 5.29209 8.82856   1
   4   6  -8-10.9896 7.69876   1
  -3  -6  -1 428.859 70.8960   1
  -3  -6   1 369.187 70.7956   1
   3   6   1 531.105 72.0400   1
   3   6  -1 367.931 70.7306   1
  -6   3  -3 71.8850 14.7197   1
  -3  -6   3 54.2173 16.3143   1
   3   6  -3 69.8281 16.0632   1
   6  -3   3 70.1824 14.5432   1
  -6   3   5 19.2296 27.8994   1
  -3  -6  -5-0.22434 3.31652   1
  -6   3  -5-6.63906 8.69967   1
   3   6  -5-0.55333 9.16299   1
  -3  -6   5 3.41398 10.5932   1
   6  -3  -5 5.17903 12.2760   1
   3   6   5 11.5510 3.74742   1
   6  -3   5-5.57604 8.38762   1
   6  -3  -7 7.21639 9.86860   1
  -3  -6  -7 0.20296 3.60994   1
  -3  -6   7-9.99792 9.22240   1
   6  -3   7-1.02488 4.62625   1
  -6   3   7 1.97558 24.1371   1
   3   6   7 0.81955 4.62482   1
   3   6  -7 3.49501 7.81957   1
  -6   3  -7-4.77146 5.89106   1
   2   6   0 1182.33 210.556   1
  -2  -6   0 1322.89 210.528   1
  -2  -6  -2 57.6160 10.7760   1
   2   6   2 53.3123 11.5595   1
  -2  -6   2 36.2291 14.1346   1
   2   6  -2 60.9443 15.1704   1
   2   6   4 19.6765 4.78631   1
  -2  -6   4 28.2946 11.5269   1
  -6   2   4 30.2876 27.9757   1
  -2  -6  -4 17.7292 4.11912   1
   6  -2   4 3.19456 6.62723   1
   2   6  -4 31.2374 12.1480   1
   6  -2  -4 24.6507 14.6791   1
  -6   2  -4 28.6168 7.90835   1
  -6   2   6-19.6223 30.5189   1
   6  -2  -6 13.5778 13.8858   1
  -2  -6   6 11.6704 13.3424   1
  -2  -6  -6 6.14120 5.65644   1
   6  -2   6 3.67686 7.68802   1
   2   6  -6 8.18440 11.3764   1
   2   6   6-1.86495 7.47017   1
  -6   2  -6 19.2111 9.30208   1
  -2  -6   8-10.2266 10.8963   1
   6  -2  -8 26.2019 10.6971   1
   6  -2   8 7.34453 5.09402   1
  -6   2  -8 2.04518 5.47065   1
   2   6   8 2.00679 6.91267   1
  -6   2   8-9.71985 23.3557   1
  -2  -6  -8 6.92369 5.06901   1
   2   6  -8 22.8579 8.84024   1
  -1  -6  -1 223.299 45.0372   1
  -1  -6   1 335.191 46.9826   1
   1   6  -1 352.371 46.8904   1
   1   6   1 289.773 45.1316   1
   6  -1  -3 62.7696 19.5016   1
   1   6   3 21.3989 8.67022   1
  -1  -6   3 65.1473 14.2886   1
  -6   1   3 25.0787 29.0864   1
   1   6  -3 56.7709 14.7385   1
  -1  -6  -3 39.4655 7.57140   1
  -6   1  -5 6.49752 6.84314   1
   1   6  -5 8.49544 10.1739   1
   1   6   5 13.0945 5.87355   1
  -1  -6  -5 9.88605 4.98243   1
   6  -1   5 16.3055 7.67989   1
  -6   1   5-12.8101 21.2694   1
   6  -1  -5 2.81702 12.6052   1
  -1  -6   5-9.98894 11.3652   1
  -1  -6   7-2.47873 9.96455   1
  -1  -6  -7-3.47425 5.43236   1
  -6   1  -7 2.32650 5.57498   1
   1   6   7-5.42303 6.63542   1
  -6   1   7-24.2589 23.7815   1
   6  -1   7-3.64993 4.70511   1
   1   6  -7-13.3643 9.65623   1
   6  -1  -7-2.96799 12.0141   1
   0   6   0 1074.52 182.094   1
   0  -6   0 1098.97 182.171   1
   0   6  -2 211.597 36.2500   1
   0  -6   2 233.311 36.4847   1
   6   0  -2 162.402 37.4543   1
   0   6   4 4.41446 10.5582   1
  -6   0  -4-11.4323 6.90865   1
   6   0   4 2.47310 6.01594   1
   6   0  -4 1.26817 12.3240   1
   0   6  -4-5.91835 8.65229   1
  -6   0   4 12.7943 20.8690   1
   0  -6   4-0.41427 9.15962   1
   0  -6  -4 2.75703 6.66312   1
  -6   0  -6 0.40969 8.30646   1
   0   6  -6 2.58733 9.90711   1
   6   0   6-4.82070 7.29714   1
   0  -6   6 10.1745 11.2791   1
  -6   0   6 53.2875 30.3223   1
   0   6   6 11.0814 13.4159   1
   6   0  -6-0.94549 16.8476   1
   0  -6  -6 5.65530 6.09535   1
   6   0  -8-4.82937 10.0492   1
   6   0   8 3.67856 4.62934   1
   0   6  -8 10.8165 7.50814   1
   0  -6  -8-2.58718 4.41328   1
  -6   0  -8 8.47643 4.70172   1
   0   6   8-5.14788 7.96191   1
  -6   0   8 31.2332 21.9474   1
   0  -6   8 3.46136 9.47506   1
   1  -6   1 574.916 114.337   1
   1  -6  -1 770.105 114.149   1
  -1   6   1 721.025 114.093   1
  -1   6  -1 594.788 114.345   1
  -1   6  -3 51.9274 11.7304   1
   1  -6   3 52.7525 12.5005   1
  -6  -1   3-0.88086 23.4889   1
   6   1  -3 22.6869 19.6105   1
   6   1  -5 32.9804 15.9065   1
   6   1   5 10.9997 6.15341   1
   1  -6  -5 29.1844 9.50669   1
  -1   6  -5 12.0866 7.71939   1
  -6  -1   5 57.9914 24.4265   1
  -6  -1  -5 11.4928 6.48390   1
  -1   6   5-2.77462 15.5775   1
   1  -6   5 2.30195 7.76024   1
  -1   6  -7-3.73231 6.65613   1
   1  -6  -7 1.76914 6.04335   1
  -1   6   7-4.73836 16.0411   1
   6   1   7 4.66894 4.74823   1
  -6  -1   7-16.8353 23.2301   1
  -6  -1  -7 7.73648 5.78587   1
   1  -6   7 4.59825 7.62402   1
   6   1  -7-11.8338 13.9754   1
   2  -6   0 1005.95 166.273   1
  -2   6   0 974.852 166.243   1
   2  -6   2 45.0273 10.1426   1
  -6  -2   2 17.1150 26.5583   1
  -2   6  -2 41.6845 10.5027   1
   6   2  -2 79.1943 22.6179   1
   2  -6   4 32.0221 8.84398   1
   2  -6  -4 13.2462 9.61056   1
  -2   6  -4 17.1374 8.78518   1
   6   2   4 29.7719 7.29841   1
  -6  -2   4 28.5573 22.7033   1
  -2   6   4 29.6474 19.7394   1
   6   2  -4 68.8338 17.0270   1
   6   2  -6 31.8591 18.0297   1
  -6  -2  -6 10.6174 7.74127   1
   6   2   6 3.33158 7.46097   1
  -6  -2   6-17.5807 27.3388   1
   2  -6  -6 1.52926 10.3668   1
  -2   6   6 31.9346 24.5821   1
  -2   6  -6-3.37438 7.99791   1
   2  -6   6 11.9256 8.02383   1
  -6  -2   8-2.30272 20.3291   1
  -2   6  -8-2.44442 5.66267   1
  -2   6   8 1.68136 17.6165   1
   6   2  -8 1.77420 9.70612   1
   2  -6   8-2.33271 6.52808   1
   2  -6  -8-7.49767 7.07665   1
   6   2   8-2.62201 4.43099   1
  -6  -2  -8 3.85324 4.66317   1
  -6  -3   1 670.993 116.874   1
   6   3  -1 498.565 116.489   1
  -3   6  -1 667.990 112.050   1
   3  -6   1 687.968 112.021   1
  -3   6  -3 26.9304 9.18830   1
  -6  -3   3 13.3767 23.0578   1
   3  -6   3 24.7961 8.57166   1
   6   3  -3 48.9268 21.4456   1
  -6  -3  -5 3.47919 5.97360   1
   3  -6  -5-2.84172 8.50778   1
  -3   6  -5 2.76251 6.66303   1
   6   3  -5-32.3959 18.1019   1
  -6  -3   5-13.8221 23.2055   1
   3  -6   5 0.75168 7.33667   1
  -3   6   5-29.3993 24.5729   1
   6   3   7 7.25046 4.50897   1
  -3   6   7 13.5679 20.4727   1
  -6  -3  -7-2.99895 6.05173   1
   3  -6   7-7.73415 6.87441   1
   6   3  -7 10.5799 12.1364   1
   3  -6  -7-2.60376 8.32850   1
  -6  -3   7-20.3730 22.6903   1
  -3   6  -7 7.88895 6.49161   1
  -6  -4   0 107.944 22.6774   1
   6   4   0 89.1417 24.1553   1
  -6  -4   2 574.609 136.511   1
   4  -6   2 840.670 133.957   1
  -4   6  -2 805.248 133.893   1
   6   4  -2 835.266 137.065   1
  -4   6  -4 30.3151 10.0438   1
   4  -6   4 33.1512 9.60965   1
   6   4  -4 55.2311 18.8279   1
  -6  -4   4 47.6992 23.8705   1
   6   4   6 5.89417 5.94767   1
   4  -6  -6 4.21161 9.84125   1
  -4   6   6 13.4857 27.1159   1
   4  -6   6 10.9193 7.77608   1
   6   4  -6 26.2296 14.2469   1
  -4   6  -6-1.60416 7.42161   1
  -6  -4  -6 1.48003 5.81106   1
  -6  -4   6 12.5908 28.2785   1
  -6  -4   8 19.7771 15.8583   1
   4  -6   8 16.6995 6.65154   1
   4  -6  -8-1.54241 7.53638   1
  -4   6  -8-3.61163 5.94621   1
   6   4  -8 8.74643 7.59800   1
  -4   6   8 4.09537 21.1284   1
   6   4   8-4.73295 3.85905   1
  -6  -4  -8-0.66097 4.11177   1
  -6  -5   1 977.409 175.426   1
   6   5  -1 1085.45 175.838   1
  -6  -5   3 17.8885 24.4469   1
   6   5  -3 62.0493 23.1790   1
   5  -6   3 38.2935 10.7723   1
  -5   6  -3 29.4851 10.5775   1
  -5   6  -5 18.4226 8.20438   1
   5  -6  -5-4.83683 11.3995   1
  -6  -5   5-1.58574 26.0667   1
   6   5  -5-7.04579 17.1068   1
  -5   6   5 30.2775 18.7995   1
   6   5   5 2.94917 4.34738   1
   5  -6   5 1.07368 6.86059   1
   6   5   7-2.91856 4.03651   1
  -5   6   7 11.1634 24.1159   1
  -6  -5  -7-1.00009 5.49004   1
  -6  -5   7 20.3394 17.8635   1
   5  -6   7-7.89515 5.97760   1
  -5   6  -7-6.86271 5.70654   1
   5  -6  -7-1.82205 7.75740   1
   6   5  -7 12.7913 9.66300   1
  -6  -6   0 516.532 80.2707   1
   6   6   0 385.749 80.2804   1
   6  -6   2 788.275 124.676   1
   6   6  -2 732.735 128.591   1
  -6   6  -2 705.613 124.470   1
  -6  -6   2 680.209 128.699   1
  -6  -6   4 50.3625 23.3786   1
   6  -6   4 4.30348 8.86346   1
  -6   6  -4 29.9443 9.19617   1
   6   6  -4 38.6791 18.4728   1
  -6   6   6-11.2331 39.1312   1
   6  -6  -6-7.34729 12.4428   1
   6   6   6 3.82609 4.31543   1
  -6   6  -6 3.82509 7.60436   1
  -6  -6  -6 0.41790 4.84766   1
   6   6  -6 4.47132 12.5934   1
   6  -6   6 2.01416 7.49788   1
  -6  -6   6 6.03970 20.0920   1
   6  -6  -8 2.79127 6.62011   1
   6  -6   8-6.22775 5.76624   1
  -6   6   8-32.3275 28.7756   1
   6   6  -8 6.64547 7.53984   1
  -6   6  -8 7.19873 5.69547   1
  -6  -6  -8-1.83674 4.43232   1
   6   6   8 1.68040 3.45754   1
  -6  -7   1 187.485 40.5938   1
   6   7  -1 211.268 42.3809   1
  -6  -7  -1 173.810 36.7029   1
   6   7   1 201.126 42.1145   1
   6   7  -3 76.7387 26.2597   1
  -7   6  -3 69.0621 15.4738   1
   7  -6   3 64.4637 15.5927   1
  -6  -7   3 116.573 29.2989   1
  -6  -7   5 44.0617 20.9331   1
  -7   6  -5 18.4812 9.28568   1
   7  -6   5 7.60841 9.17163   1
   6   7  -5 9.38871 14.6201   1
   6   7   7-1.84457 3.88789   1
  -6  -7   7-2.06314 11.7398   1
  -7   6  -7-10.3943 7.40960   1
   7  -6   7 1.34263 5.68499   1
   7  -6  -7 9.02166 8.41629   1
  -7   6   7-10.5472 31.3755   1
  -6  -7  -7 3.02851 4.40878   1
   6   7  -7 2.87724 8.35782   1
   5   7   0-18.2273 21.1082   1
  -5  -7   0-14.7446 18.5358   1
  -5  -7   2 87.1337 29.8505   1
   5   7  -2 114.568 30.4968   1
  -7   5  -4 2.20871 7.83871   1
   7  -5   4 4.43582 7.00328   1
  -5  -7   4-3.34561 12.8161   1
   5   7  -4 16.8215 11.1733   1
   5   7  -6 11.3570 10.5609   1
  -5  -7  -6 2.08178 4.81568   1
   7  -5   6 4.54392 8.69795   1
   7  -5  -6-9.56746 13.8315   1
  -5  -7   6-0.81596 13.0809   1
   5   7   6 2.60426 4.28303   1
  -7   5   6-16.2511 38.7788   1
  -7   5  -6-1.16786 9.71718   1
   7  -5  -8-0.76807 7.60021   1
   7  -5   8 10.8480 5.18516   1
   5   7  -8 4.14779 6.91868   1
  -7   5   8-29.1258 28.4271   1
  -5  -7  -8 0.22466 3.01844   1
  -7   5  -8 3.72083 6.06050   1
  -5  -7   8-3.95603 10.0525   1
   5   7   8 2.54805 3.60048   1
   4   7  -1 547.762 32.3012   1
  -4  -7   1 242.301 29.2348   1
  -4  -7   3 63.3077 17.2210   1
   4   7  -3 93.4817 17.9941   1
  -7   4  -3 71.4377 14.4707   1
   7  -4   3 48.9885 14.0449   1
   7  -4  -5-5.88497 13.5344   1
  -4  -7   5 7.57827 10.9418   1
  -7   4   5 38.7211 30.7626   1
  -7   4  -5 12.5952 8.02577   1
   7  -4   5 2.65278 8.47782   1
   4   7   5 1.89662 4.13531   1
   4   7  -5 11.1655 10.2942   1
  -4  -7  -5 9.75304 4.18943   1
   4   7   7-3.70526 3.62226   1
  -7   4  -7 2.09952 6.95602   1
   7  -4   7 8.70681 6.08539   1
  -7   4   7 2.15126 26.2833   1
   4   7  -7 9.90729 7.64329   1
  -4  -7   7-15.8571 10.4412   1
   7  -4  -7 0.70025 8.23515   1
  -4  -7  -7 2.73595 3.22114   1
   3   7   0-21.0192 10.9722   1
  -3  -7   0-10.9224 10.0589   1
   3   7   2 16.5422 10.7766   1
   3   7  -2 13.7446 11.1414   1
  -3  -7  -2 11.5586 7.72724   1
  -3  -7   2 9.54564 11.0022   1
  -3  -7   4-6.86423 10.5667   1
  -7   3  -4 5.34878 8.23116   1
  -3  -7  -4 15.7444 3.10971   1
   3   7   4 6.04496 3.21985   1
   3   7  -4 18.0699 9.72520   1
   7  -3  -4 24.6648 12.3201   1
   7  -3   4 2.19008 6.85430   1
  -7   3   4-17.2491 16.3212   1
  -7   3  -6-3.86790 9.48078   1
   3   7  -6-10.6191 11.8445   1
   7  -3   6 2.35165 8.62444   1
  -3  -7  -6-1.16142 3.94785   1
  -3  -7   6 15.6948 12.4822   1
  -7   3   6-1.75487 31.2556   1
   3   7   6-2.37799 4.16918   1
   7  -3  -6-9.50048 11.5988   1
   7  -3   8 0.41417 4.81768   1
   3   7  -8-4.76161 8.44106   1
  -3  -7  -8 0.95131 3.31341   1
  -7   3  -8 2.42818 5.11827   1
  -3  -7   8 14.9800 9.15174   1
  -7   3   8-27.7823 27.4991   1
   3   7   8 3.56971 5.32635   1
   7  -3  -8 1.86870 8.53670   1
  -2  -7  -1 540.388 100.946   1
  -2  -7   1 724.751 102.188   1
   2   7  -1 697.831 102.164   1
   2   7   1 575.349 101.111   1
  -2  -7   3 154.436 33.7981   1
   2   7  -3 202.600 34.1005   1
  -7   2  -5 19.1483 8.58110   1
   2   7  -5 32.8676 12.7570   1
   7  -2  -5-9.51973 14.1596   1
  -7   2   5 30.5672 30.3255   1
   7  -2   5 26.4968 8.41241   1
  -2  -7  -5 25.1574 6.03463   1
   2   7   5 27.6389 7.05874   1
  -2  -7   5 26.4525 13.8201   1
   7  -2   7-0.41968 5.52710   1
   7  -2  -7-1.70826 10.1636   1
  -2  -7   7 1.71131 10.6069   1
  -7   2  -7 2.05397 6.93148   1
  -2  -7  -7-1.34745 4.57048   1
   2   7  -7 1.49912 9.02244   1
   2   7   7-1.79529 5.70528   1
  -7   2   7 2.08899 22.4258   1
  -1  -7   0 11.7141 6.78841   1
   1   7   0 5.71792 6.83089   1
   1   7  -2 61.4142 12.8509   1
  -1  -7   2 46.3480 13.3881   1
   1   7   2 45.5200 7.57185   1
  -1  -7  -2 36.4337 7.36226   1
   1   7   4 10.7807 8.58295   1
  -7   1   4 5.34638 29.0714   1
   7  -1  -4 1.45099 15.8427   1
  -1  -7  -4 10.8155 5.69754   1
   7  -1   4-1.06194 6.32347   1
   1   7  -4 9.42494 10.9433   1
  -7   1  -4 19.6792 7.14133   1
  -1  -7   4 3.31231 11.1697   1
   7  -1   6 10.8372 7.95801   1
   7  -1  -6 11.4812 14.4920   1
  -7   1   6-12.3510 29.9269   1
  -7   1  -6 0.38682 8.10832   1
   1   7  -6 8.57328 11.4740   1
  -1  -7   6 3.08899 13.7438   1
  -1  -7  -6 0.57091 4.82866   1
   1   7   6 4.94804 7.46982   1
   1   7   8-0.44303 6.00538   1
   7  -1   8 4.11271 4.68374   1
  -7   1  -8 0.47395 5.60082   1
  -7   1   8 7.62769 23.3805   1
  -1  -7  -8 6.26339 4.85394   1
   1   7  -8 3.96357 7.54058   1
  -1  -7   8 18.0077 10.5227   1
   7  -1  -8-6.61425 9.32744   1
   0   7   1 292.560 51.4437   1
   0  -7   1 372.710 52.1620   1
   0  -7  -1 282.867 51.3508   1
   0   7  -1 304.844 52.0343   1
  -7   0   3-7.26127 29.8355   1
   7   0  -3 11.1445 20.3381   1
   0   7  -3 0.59453 8.36146   1
   0  -7   3 20.3128 9.55250   1
   7   0   5-2.74662 5.77116   1
   7   0  -5-3.17223 13.4553   1
   0  -7   5 5.11918 9.88395   1
   0   7  -5 7.18847 8.62579   1
   0  -7  -5-9.72674 7.92148   1
  -7   0  -5-11.4544 7.25481   1
   0   7   5 25.0919 14.0510   1
  -7   0   5-4.18563 23.0691   1
   0   7  -7 7.78133 7.81161   1
   7   0  -7-5.30530 12.1292   1
   7   0   7 0.80111 5.80554   1
  -7   0  -7 11.6385 7.01797   1
  -7   0   7 6.30623 24.2261   1
   0   7   7 0.65659 11.1374   1
   0  -7  -7-0.53277 4.61863   1
   0  -7   7-8.98586 10.3219   1
  -1   7   0-6.12203 7.19492   1
   1  -7   0-0.53081 7.33630   1
   1  -7   2 104.263 21.3650   1
  -7  -1   2 127.215 26.0476   1
  -1   7  -2 127.608 21.5703   1
   7   1  -2 94.3280 27.2512   1
   7   1  -4 12.1985 13.7595   1
  -1   7  -4-0.33986 7.66933   1
   1  -7   4-0.33298 6.96241   1
  -7  -1   4 43.2133 22.0502   1
   1  -7  -4 14.8688 7.11811   1
  -7  -1  -6 1.61738 6.83810   1
  -1   7  -6-8.66831 8.54111   1
   7   1  -6-15.1428 16.7230   1
   1  -7   6 3.45645 8.61071   1
  -7  -1   6-10.4974 27.8586   1
  -1   7   6 33.7535 20.4638   1
   7   1   6 4.68343 6.60041   1
   1  -7  -6 4.20534 9.92506   1
   7   1   8 7.12670 4.90638   1
   1  -7  -8 8.17449 5.18331   1
   7   1  -8 3.94652 10.4701   1
  -7  -1  -8 5.50924 6.02402   1
  -1   7   8 19.9111 16.2955   1
  -7  -1   8 17.5636 22.1799   1
  -1   7  -8 3.96517 6.65746   1
   1  -7   8 7.84239 8.02478   1
   2  -7   1 1133.24 190.419   1
  -2   7  -1 1131.37 190.399   1
  -7  -2   3 98.2575 40.1230   1
   2  -7   3 175.456 31.7633   1
   7   2  -3 190.226 37.3286   1
  -2   7  -3 193.564 31.9968   1
  -7  -2   5 33.3127 25.8964   1
   2  -7   5 9.96352 8.04554   1
   7   2   5 15.2870 6.80800   1
   2  -7  -5 13.2379 8.72979   1
  -2   7   5-19.5524 23.1862   1
   7   2  -5 20.9104 15.9274   1
  -7  -2  -5 17.9133 7.37367   1
  -7  -2  -7-0.82233 6.33572   1
   2  -7   7 3.32885 6.36562   1
  -2   7  -7 11.5489 6.63555   1
  -2   7   7 2.67482 18.1084   1
   7   2  -7-11.4726 13.8809   1
  -7  -2   7 8.79979 23.7304   1
   2  -7  -7-9.32572 7.87139   1
   7   2   7-6.05418 5.61174   1
   3  -7   0 5.84846 7.28116   1
  -3   7   0 0.91956 6.65072   1
   7   3  -2-1.53430 24.7357   1
   3  -7   2 38.8721 11.9251   1
  -3   7  -2 62.0012 13.2975   1
  -7  -3   2 20.9842 30.0247   1
   7   3  -4 7.20110 16.4522   1
  -7  -3   4-18.8705 22.3353   1
   3  -7   4-7.01397 7.34773   1
  -3   7  -4 0.32466 7.36473   1
   3  -7  -6 2.80684 8.20448   1
  -7  -3  -6 2.31699 6.05912   1
  -3   7   6-1.19554 24.6449   1
  -7  -3   6-5.58220 26.3758   1
   7   3   6 0.75589 5.57251   1
   7   3  -6-14.6462 17.9541   1
   3  -7   6 12.8433 7.86271   1
  -3   7  -6 5.29488 8.02255   1
   7   3   8 0.67502 4.54669   1
  -3   7   8-1.87630 19.3611   1
   3  -7  -8-4.97315 6.90549   1
  -7  -3  -8-1.76634 5.49728   1
  -3   7  -8-1.59466 5.87077   1
   7   3  -8-9.64083 12.9072   1
   3  -7   8 0.52628 5.26373   1
  -7  -3   8 2.52241 20.6404   1
  -7  -4   1 28.5416 28.7798   1
  -4   7  -1 41.8326 11.6368   1
   4  -7   1 47.5726 11.7904   1
   7   4  -1 49.0457 30.0854   1
  -7  -4   3 58.9813 27.5526   1
   4  -7   3 72.2816 16.3415   1
   7   4  -3 66.9524 22.1645   1
  -4   7  -3 77.3619 16.4696   1
   7   4  -5 5.73306 18.4276   1
  -7  -4   5 3.26398 25.5978   1
   4  -7  -5 10.2862 8.64782   1
   4  -7   5 1.10017 7.77708   1
  -4   7  -5 21.4031 7.29865   1
   4  -7   7 0.49559 6.46747   1
  -7  -4   7-8.93801 23.5275   1
   4  -7  -7-3.22925 7.52571   1
  -4   7   7 47.4472 24.4715   1
  -4   7  -7 7.30981 6.75524   1
  -7  -4  -7-6.74728 5.28373   1
   7   4  -7 20.2984 14.3197   1
   7   4   7-3.56873 5.53693   1
   7   5   0 58.9240 30.0917   1
  -7  -5   0 41.6130 20.1302   1
   7   5  -2 23.6129 22.6990   1
  -7  -5   2 59.3110 24.4087   1
  -5   7  -2 47.6156 12.8235   1
   5  -7   2 54.9458 13.1606   1
  -5   7  -4 1.80249 9.85804   1
  -7  -5   4 25.0850 23.2759   1
   5  -7   4 13.3874 8.52798   1
   7   5  -4 11.9435 18.6531   1
  -5   7   6 5.02071 33.9548   1
  -7  -5   6-11.8804 27.7562   1
   7   5  -6-5.29660 19.9141   1
  -7  -5  -6-1.56800 5.56944   1
   5  -7   6-1.97505 6.74677   1
   5  -7  -6-2.13711 10.9175   1
   7   5   6 1.50541 4.48167   1
   7   5  -8-1.69864 8.62681   1
  -5   7   8 30.0099 24.5446   1
   5  -7  -8-1.28704 6.17901   1
  -7  -5   8-2.37391 17.7609   1
   7   5   8-4.96282 3.79539   1
  -5   7  -8-8.61709 5.76858   1
  -7  -5  -8 7.23870 5.37170   1
   7   6  -1 60.2475 29.1524   1
  -7  -6   1 141.091 29.4315   1
   7   6  -3 52.0611 23.4791   1
  -7  -6   3 2.34869 24.9579   1
  -6   7  -3 45.4043 11.2765   1
   6  -7   3 36.2891 11.5358   1
  -7  -6   5-5.18088 26.8448   1
   6  -7   5 4.15612 8.29717   1
   7   6  -5-6.48925 23.0855   1
  -6   7  -5 8.68098 10.5048   1
  -6   7  -7 2.29038 5.61390   1
  -7  -6  -7 4.21884 4.27561   1
  -6   7   7-20.0750 34.2835   1
   7   6  -7 7.87552 11.5492   1
   7   6   7 2.84711 4.25968   1
  -7  -6   7 14.8503 19.6399   1
   6  -7  -7-0.62076 7.58431   1
   6  -7   7 9.14101 5.67825   1
  -7  -7   0-1.28088 20.0005   1
   7   7   0 8.14889 21.7092   1
  -7  -7   2 313.990 44.5475   1
   7   7  -2 173.371 40.8863   1
   7  -7   2 164.323 32.4939   1
  -7  -7   4-19.8567 21.5290   1
   7   7  -4 7.63941 20.1859   1
  -7   7  -4-13.2780 8.98238   1
  -7   7  -6 13.4774 10.6047   1
   7   7  -6-3.85498 14.1357   1
   7  -7  -6-2.19235 9.16478   1
   7   7   6-0.35209 3.84793   1
   7  -7   6 1.55268 8.17002   1
  -7  -7   6-3.79198 23.5866   1
   7  -7  -8-0.64521 6.41426   1
  -7  -7   8-1.34487 13.6611   1
   7   7   8 0.57454 3.65174   1
   7  -7   8 0.45439 4.76258   1
   7   7  -8 11.9854 8.74074   1
  -7   7   8-6.91291 34.3536   1
  -7   7  -8-0.53682 5.90021   1
  -7  -8  -1 297.094 50.9792   1
   7   8   1 200.667 55.0724   1
  -7  -8   1 314.034 54.0755   1
   7   8  -1 260.029 54.4311   1
   8  -7   3 5.51073 8.74637   1
   7   8  -3-11.0330 18.0734   1
  -7  -8   3 8.09368 21.9860   1
  -8   7  -3-0.38366 8.53934   1
  -7  -8   5 44.0342 27.3778   1
   8  -7   5-4.29811 8.28231   1
   7   8  -5-7.53213 18.1952   1
  -8   7  -5 10.5213 8.46727   1
  -8   7  -7 2.73285 7.90726   1
   7   8   7-1.52614 3.16338   1
   7   8  -7-15.6542 9.27844   1
  -7  -8  -7 2.44592 4.36617   1
  -8   7   7 13.7135 34.6005   1
   8  -7   7 1.14595 6.87201   1
   8  -7  -7 9.10373 8.89629   1
  -7  -8   7-12.1149 13.6116   1
  -6  -8   0 35.8463 21.2616   1
   6   8   0 69.7861 23.6105   1
  -6  -8  -2 84.6473 16.8806   1
   6   8  -2 49.8653 30.4969   1
   6   8   2 143.896 30.9556   1
  -6  -8   2 68.7534 29.4080   1
   6   8  -4 20.9203 13.9776   1
  -8   6  -4-7.35272 8.39349   1
  -6  -8   4 36.2660 18.1638   1
   8  -6   4-7.80158 7.84123   1
  -6  -8   6 0.92633 14.3659   1
  -8   6   6 26.9589 23.6562   1
   8  -6   6-12.3386 8.83979   1
  -6  -8  -6 5.65484 4.15158   1
   6   8  -6 16.0645 11.1750   1
  -8   6  -6-1.60720 9.07416   1
   6   8   6 0.43477 3.51605   1
   8  -6  -6 9.33261 11.6913   1
  -8   6   8 14.2196 36.4908   1
   8  -6  -8 1.41862 6.35169   1
   8  -6   8 11.1155 6.17764   1
  -6  -8   8-8.70101 11.8976   1
  -8   6  -8-0.63889 6.59468   1
   6   8  -8-3.72801 6.67644   1
   5   8  -1 15.4906 24.8773   1
   5   8   1 101.502 22.3310   1
  -5  -8  -1 48.5986 17.1319   1
  -5  -8   1 64.5776 24.1106   1
   5   8  -3 10.6504 11.9539   1
  -5  -8   3 40.0277 15.4498   1
  -5  -8   5-5.10084 13.7025   1
  -8   5  -5 6.72591 7.94558   1
   8  -5   5 1.54141 7.86126   1
   5   8  -5 15.7412 10.8142   1
  -5  -8  -7-0.20101 3.62426   1
  -8   5  -7-7.24412 7.89718   1
   8  -5  -7 0.76903 8.29536   1
  -5  -8   7-23.5589 11.0458   1
   8  -5   7-4.52080 6.90473   1
   5   8   7 4.80017 3.04957   1
   5   8  -7-4.01544 7.04681   1
  -8   5   7 36.1838 32.3400   1
  -4  -8   0 1351.69 220.653   1
   4   8   0 1261.84 220.615   1
   4   8   2 105.729 21.0273   1
  -4  -8   2 175.846 22.0072   1
  -4  -8  -2 39.5886 16.7281   1
   4   8  -2 102.640 20.1015   1
   8  -4   4 3.54006 7.21266   1
  -4  -8   4-3.35709 9.00662   1
   4   8  -4-4.60586 9.53230   1
  -8   4  -4 5.51820 7.73893   1
  -8   4  -6 6.17366 7.82920   1
  -8   4   6 57.6768 42.1548   1
  -4  -8  -6-2.51537 3.52659   1
   4   8   6-0.82997 3.13916   1
   8  -4   6-5.88710 7.96965   1
  -4  -8   6 8.71577 11.4662   1
   4   8  -6-6.95697 10.0943   1
   8  -4  -6-0.76480 12.9213   1
   8  -4  -8 1.68748 7.65523   1
   4   8  -8-5.83792 7.36221   1
  -4  -8   8-0.89617 9.00537   1
  -8   4   8 27.8806 29.2091   1
  -8   4  -8-0.63733 7.40516   1
   8  -4   8 2.89966 5.13851   1
   3   8   1 55.8678 11.9168   1
  -3  -8   1 36.5538 12.7004   1
   3   8  -1 37.7108 14.0528   1
  -3  -8  -1 47.4739 10.9981   1
   3   8   3 77.0119 13.8167   1
  -3  -8   3 93.3042 17.2072   1
  -3  -8  -3 54.4775 11.7694   1
   3   8  -3 68.0432 16.5869   1
   8  -3   5-3.89072 7.20196   1
   8  -3  -5 29.6457 15.6292   1
   3   8   5 0.80496 2.97600   1
  -8   3  -5 5.97124 7.99591   1
  -3  -8  -5 2.71616 2.68430   1
   3   8  -5 5.15371 12.3386   1
  -8   3   5 83.8416 35.2238   1
  -3  -8   5-13.3498 12.2768   1
  -8   3   7 13.6801 27.1308   1
  -3  -8  -7 0.96048 2.86964   1
   8  -3  -7-11.5590 9.31317   1
  -8   3  -7-1.10529 7.02328   1
   3   8  -7-6.20248 9.64757   1
   3   8   7-5.06679 4.90026   1
   8  -3   7 3.20097 6.98445   1
  -3  -8   7 3.60681 9.72854   1
  -2  -8   0 449.953 32.5489   1
   2   8   0 47.2483 30.4659   1
  -2  -8  -2 134.728 22.4238   1
   2   8  -2 104.469 26.2258   1
  -2  -8   2 167.199 26.6244   1
   2   8   2 118.080 22.4576   1
   8  -2   4 5.12567 6.63327   1
   2   8  -4 30.4067 12.9323   1
  -8   2   4 7.86345 23.9374   1
  -2  -8  -4 10.8007 2.42466   1
   2   8   4 6.80853 2.65827   1
   8  -2  -4 12.7114 14.9175   1
  -2  -8   4 32.6777 13.0948   1
  -8   2   6 33.6800 32.5261   1
   2   8  -6 28.8702 12.6558   1
  -8   2  -6 11.6600 8.11200   1
  -2  -8  -6 7.34555 5.19771   1
   2   8   6 0.66044 5.57326   1
  -2  -8   6 35.4179 13.2514   1
   8  -2  -6-10.5336 12.6357   1
   8  -2   6 0.36467 7.15098   1
   2   8  -8-2.55118 8.26238   1
   8  -2   8-1.41437 5.15729   1
  -8   2  -8 6.70680 6.88012   1
  -2  -8   8-5.81719 10.1576   1
  -8   2   8 15.8177 22.7753   1
   8  -2  -8-10.7506 9.71383   1
   2   8   8 3.87767 5.74568   1
   1   8   1 204.875 36.6455   1
  -1  -8  -1 206.985 36.6094   1
   1   8  -1 228.218 37.9906   1
  -1  -8   1 248.150 37.9459   1
   1   8  -3 259.294 43.6004   1
  -1  -8   3 223.694 43.5799   1
   1   8  -5 20.5709 12.7603   1
   1   8   5 29.6023 12.5885   1
  -1  -8  -5 19.8566 6.64515   1
  -8   1  -5 37.4608 9.44776   1
  -8   1   5 27.6695 30.2256   1
  -1  -8   5 20.6534 12.1727   1
   8  -1   5 26.0022 8.26783   1
   8  -1  -5-17.2032 15.6208   1
   8  -1  -7-6.52423 10.9621   1
  -8   1   7 42.4356 26.7817   1
  -8   1  -7 1.34819 6.21305   1
   8  -1   7-0.50028 6.37880   1
   1   8  -7-5.03790 7.98158   1
   1   8   7-3.41242 6.74355   1
  -1  -8  -7 2.91842 3.81845   1
  -1  -8   7 17.0202 10.8246   1
   0   8   0 416.336 87.8068   1
   0  -8   0 679.359 88.1524   1
   0  -8   2 56.1115 14.3781   1
   0   8   2 66.9068 12.3191   1
   0  -8  -2 65.8837 12.2365   1
   0   8  -2 87.6069 14.8255   1
  -8   0   4 41.5784 28.8180   1
   0  -8   4 4.69304 8.56668   1
   8   0  -4 12.3103 16.1388   1
   0   8  -4 10.3666 7.47498   1
  -8   0  -6 27.5726 8.29369   1
   0  -8   6 31.2241 11.8633   1
   0   8   6 31.3099 18.5660   1
   0  -8  -6 28.1817 9.62083   1
  -8   0   6-3.78784 30.2455   1
   0   8  -6 10.5462 10.1334   1
   8   0   6 3.56182 7.24253   1
   8   0  -6 25.6144 14.6561   1
   8   0   8-3.19543 5.63844   1
   8   0  -8-7.17771 9.54479   1
  -8   0  -8 3.48468 6.52500   1
   0  -8   8-1.72769 7.99284   1
  -8   0   8 15.7025 22.7750   1
   0   8   8 14.4793 11.0202   1
   0   8  -8-6.10451 8.22581   1
   0  -8  -8 3.80460 4.24854   1
   1  -8  -1 95.9244 17.1887   1
  -1   8  -1 92.6980 18.0246   1
   1  -8   1 89.0756 17.9648   1
  -1   8   1 97.1502 17.1169   1
  -8  -1   3 223.449 54.7284   1
   8   1  -3 202.818 49.7084   1
   1  -8   3 268.378 45.4812   1
  -1   8  -3 274.625 45.4967   1
   8   1   5 11.1496 6.96134   1
  -1   8  -5 27.5790 9.01739   1
  -1   8   5 5.15352 21.1384   1
   1  -8  -5 7.25915 7.76566   1
   1  -8   5 19.0983 9.06171   1
  -8  -1   5 28.3350 26.8102   1
   8   1  -5 13.1776 15.1538   1
  -1   8   7-18.0068 18.2698   1
   1  -8   7 7.32104 7.31878   1
  -1   8  -7-0.50346 6.63354   1
  -8  -1  -7-6.08457 5.84589   1
   1  -8  -7 7.41032 6.99580   1
   8   1   7 1.53440 5.49997   1
   8   1  -7 19.6799 12.7219   1
  -8  -1   7 54.4561 25.9199   1
   2  -8   0 49.8331 11.1321   1
  -2   8   0 41.9760 10.8584   1
   2  -8   2 245.508 29.6800   1
  -2   8  -2 118.856 28.8874   1
  -8  -2   2 210.389 42.7464   1
   8   2  -2 87.9026 36.5042   1
  -8  -2   4 37.9145 24.1704   1
   8   2  -4-2.40901 15.7611   1
   2  -8   4 15.1169 8.88892   1
  -2   8  -4 25.5413 8.98073   1
  -8  -2  -6 10.6761 7.26894   1
   2  -8   6-1.87510 7.66828   1
   2  -8  -6 0.33864 7.11725   1
   8   2  -6 14.8214 16.8700   1
   8   2   6-2.57945 6.17414   1
  -2   8  -6 17.0797 8.56761   1
  -2   8   6 15.5563 23.4385   1
  -8  -2   6 9.45135 30.0406   1
  -2   8  -8 0.52555 5.80120   1
   2  -8   8 16.3462 6.50184   1
  -8  -2  -8-3.36343 5.95650   1
   2  -8  -8-4.01532 7.01138   1
   8   2   8-2.63500 5.42481   1
   8   2  -8-11.2085 10.6861   1
  -2   8   8 1.69518 19.1278   1
  -8  -2   8 20.9197 22.9209   1
   3  -8   1 72.5622 16.9812   1
  -3   8  -1 95.2989 17.2589   1
   8   3  -3 129.278 30.3659   1
  -8  -3   3 88.0104 34.6930   1
   3  -8   3 147.256 23.9099   1
  -3   8  -3 118.207 23.8682   1
  -3   8  -5-3.84611 6.82408   1
   8   3  -5 24.2243 18.1703   1
   3  -8   5 7.93090 8.48583   1
  -8  -3   5 20.5151 26.5097   1
   3  -8  -7 1.39964 6.34575   1
   3  -8   7-0.52136 6.76595   1
  -3   8  -7 7.06357 6.63313   1
  -8  -3   7 2.29790 23.7129   1
   8   3  -7 6.75260 12.5011   1
  -8  -3  -7-0.34405 5.03368   1
   8   3   7 2.85615 4.76261   1
  -3   8   7 7.58654 21.3891   1
   4  -8   2 72.6108 19.8949   1
   8   4  -2 122.888 30.8291   1
  -4   8  -2 106.468 19.3580   1
  -8  -4   2 87.4965 33.5892   1
  -8  -4   4-5.35915 24.0806   1
   8   4  -4 24.1611 16.7790   1
  -4   8  -4 0.35944 6.94922   1
   4  -8   4 7.00414 7.10357   1
  -4   8  -6-0.86643 7.10269   1
  -8  -4  -6-0.29337 5.98329   1
  -8  -4   6 11.8362 27.5765   1
   8   4   6 3.10559 5.18380   1
   8   4  -6 11.4911 16.5512   1
   4  -8   6 9.00468 7.56952   1
   4  -8  -6 2.77173 9.41933   1
  -4   8   6-7.52319 29.9119   1
   4  -8  -8 2.34922 6.28492   1
   4  -8   8 5.60214 5.61013   1
  -8  -4   8 24.1806 21.0667   1
  -8  -4  -8-5.37650 5.36463   1
   8   4   8-8.84615 5.63162   1
   8   4  -8-4.44662 12.3304   1
  -4   8   8 4.22689 21.2404   1
  -4   8  -8 2.78748 5.88059   1
   8   5  -1 92.2631 31.4098   1
  -8  -5   1 101.156 31.3282   1
  -5   8  -1 91.9601 19.6076   1
   5  -8   1 100.248 19.4837   1
   8   5  -3 10.1118 20.5094   1
   5  -8   3 41.3837 12.2503   1
  -8  -5   3 50.1001 23.8545   1
  -5   8  -3 50.4734 12.3581   1
   5  -8   5 5.63574 7.70485   1
  -5   8  -5 12.2600 9.13087   1
   8   5  -5 4.87347 20.0224   1
  -8  -5   5 1.73489 28.0708   1
   5  -8   7 8.60813 6.55277   1
  -5   8   7-13.9954 30.2273   1
   5  -8  -7-3.88131 7.06791   1
  -8  -5   7-23.8571 24.2327   1
   8   5  -7-19.0490 16.5343   1
  -8  -5  -7-3.64242 5.36443   1
  -5   8  -7 4.35565 5.93577   1
   8   5   7 4.94863 4.16686   1
  -8  -6   0 64.2387 24.7478   1
   8   6   0 43.3631 30.3151   1
  -8  -6   2 67.1877 29.7863   1
   6  -8   2 120.275 21.1498   1
   8   6  -2 21.2855 27.5145   1
  -6   8  -2 122.796 21.4565   1
  -8  -6   4 5.88608 23.3948   1
   6  -8   4 9.68633 10.1068   1
   8   6  -4 30.6262 20.1486   1
  -6   8  -4 15.5364 9.85042   1
   6  -8   6-6.68914 7.37129   1
  -6   8  -6-11.7466 8.89508   1
  -8  -6   6 46.6441 24.5605   1
   8   6  -6-29.0180 20.7060   1
   6  -8  -6-4.30311 6.44144   1
  -8  -6   8-25.5951 22.4361   1
   8   6  -8 10.8033 10.4986   1
   8   6   8 6.71389 4.56465   1
   6  -8   8 3.11167 5.57251   1
  -6   8   8 85.6926 40.5633   1
   6  -8  -8-5.82579 6.16872   1
  -6   8  -8-6.62682 5.73195   1
  -8  -6  -8-4.81128 4.33607   1
  -8  -7   1 169.141 37.9739   1
   8   7  -1 165.735 37.8341   1
  -7   8  -3-3.57760 9.08201   1
   7  -8   3 1.11172 8.32377   1
  -8  -7   3 1.23471 24.1329   1
   8   7  -3-12.4139 21.0197   1
   8   7  -5-1.43129 21.0565   1
   7  -8   5-2.30506 10.9866   1
  -8  -7   5-42.1883 30.6334   1
  -7   8  -5 0.55401 10.7063   1
   7  -8   7 1.47168 5.84999   1
   8   7  -7 1.18306 13.0640   1
  -7   8   7-15.2237 27.9136   1
  -7   8  -7 7.58490 7.03343   1
   7  -8  -7-7.51096 8.12024   1
  -8  -7   7-13.7561 22.9162   1
   8   7   7 0.68768 3.72497   1
  -8  -7  -7-7.19116 4.57576   1
  -8  -8   0 25.2180 21.2424   1
   8   8   0 13.8303 23.6641   1
  -8  -8   2 97.7549 28.5944   1
   8   8  -2 55.9808 27.5746   1
  -8  -8   4 17.9216 24.0833   1
  -8   8  -4-11.9757 8.33971   1
   8  -8   4 2.07089 7.71662   1
   8   8  -4 12.5189 20.0930   1
   8   8  -6-4.66063 14.7541   1
  -8  -8   6 4.10968 24.7359   1
   8  -8   6-3.65540 9.25662   1
  -8   8  -6-0.62306 9.05224   1
   8  -8  -8-4.34796 7.71395   1
  -8   8  -8 3.84026 6.47721   1
  -8   8   8 3.79453 38.5442   1
  -8  -8   8-1.71495 14.6009   1
   8  -8   8 6.95417 5.78197   1
   8   8  -8 1.76157 8.51556   1
  -8  -9  -1 41.5377 18.2886   1
  -8  -9   1 14.9632 22.7978   1
   8   9   1-20.1443 30.1131   1
   8   9  -1 30.2232 25.8740   1
   8   9  -3-6.68791 21.6365   1
  -9   8  -3-8.94361 8.01773   1
  -8  -9   3-23.4890 24.0210   1
   9  -8   3 1.62719 7.85016   1
  -8  -9   5-18.4185 28.0956   1
  -9   8  -5-10.8811 9.95367   1
   8   9  -5-26.6170 21.7438   1
   9  -8   7-4.70058 7.85698   1
  -8  -9   7 43.3434 17.7754   1
  -9   8  -7 20.7808 8.51534   1
   8   9  -7-10.2897 9.81845   1
   9  -8  -7 0.76325 5.68600   1
   8   9   7 4.06633 3.05338   1
   7   9   0-7.92504 24.1917   1
  -7  -9   0 26.6890 18.4662   1
  -7  -9   2 75.3129 24.8848   1
   7   9  -2 61.2065 27.1822   1
  -7  -9  -2 26.4096 15.6901   1
   7   9   2 76.4514 27.6394   1
   9  -7   4-15.1804 9.25099   1
   7   9  -4-3.05822 17.7642   1
  -9   7  -4-8.30593 9.44754   1
  -7  -9   4-28.7194 24.4133   1
  -9   7  -6 16.0456 7.93602   1
  -7  -9   6-9.82196 16.1667   1
   9  -7   6 2.02284 7.82936   1
   9  -7   8 1.25613 6.74275   1
  -9   7  -8 11.3158 8.13727   1
  -7  -9   8 1.18183 10.5062   1
  -9   7   8 7.99728 40.1812   1
   7   9  -8-13.1177 8.63231   1
   9  -7  -8 9.56085 7.83049   1
  -6  -9  -1 24.4661 15.2695   1
   6   9   1 8.64071 21.2835   1
  -6  -9   1 41.6047 23.0496   1
   6   9  -1-24.6216 26.0603   1
   6   9  -3 59.0535 19.0662   1
  -6  -9   3 49.9059 22.2812   1
   9  -6   5-1.28216 7.80001   1
  -6  -9   5 20.7751 14.5083   1
   6   9  -5 8.11018 12.5784   1
  -9   6  -5 11.9327 8.97570   1
  -9   6   7-31.9710 35.5108   1
   6   9   7-1.02154 3.55828   1
   9  -6   7 8.39064 7.22403   1
  -6  -9   7-7.87259 11.6667   1
  -9   6  -7-6.61683 8.29265   1
   6   9  -7 7.25785 7.90592   1
   9  -6  -7-7.12123 9.15946   1
  -6  -9  -7-2.42896 3.67058   1
   5   9   0 0.80983 20.9156   1
  -5  -9   0 20.1659 19.3767   1
   5   9  -2 437.445 68.0329   1
  -5  -9   2 660.128 69.5095   1
  -5  -9  -2 339.167 66.3170   1
   5   9   2 240.455 68.0172   1
  -9   5  -4 11.8653 8.44573   1
   9  -5   4 17.1292 7.83924   1
   5   9  -4-7.34182 9.98917   1
  -5  -9   4 26.6279 12.6533   1
   9  -5   6-1.29962 7.77499   1
  -5  -9  -6-3.29167 3.44033   1
  -9   5  -6-0.47654 7.70563   1
   5   9   6-3.27048 3.62004   1
  -9   5   6 9.74004 32.4072   1
  -5  -9   6-14.1637 10.9504   1
   5   9  -6-1.31535 9.51346   1
   9  -5  -6-3.73109 12.5693   1
  -9   5   8 18.4058 35.1349   1
   9  -5   8-1.87494 6.48187   1
  -9   5  -8 1.46764 7.37398   1
   5   9  -8 7.76729 7.32371   1
  -5  -9   8-9.59508 9.64185   1
   9  -5  -8 2.32453 7.12326   1
  -4  -9   1 196.184 43.8836   1
   4   9   1 912.729 48.7338   1
   4   9   3 9.63938 12.6896   1
  -4  -9  -3-5.07754 6.50127   1
   4   9  -3 3.83543 10.8954   1
  -4  -9   3-21.7234 10.5414   1
   4   9   5 7.79872 2.66230   1
   9  -4  -5-4.41512 9.67331   1
  -9   4  -5-10.0867 9.44623   1
  -4  -9   5 1.95513 12.6699   1
   9  -4   5 15.6947 8.17391   1
   4   9  -5 6.53961 11.1179   1
   4   9   7-1.77299 3.25582   1
  -9   4   7 20.4116 32.7620   1
   9  -4  -7 2.53768 8.91382   1
   4   9  -7 4.81899 8.91253   1
  -4  -9  -7 5.99427 2.78955   1
   9  -4   7 7.55930 7.25357   1
  -4  -9   7 8.57263 9.46935   1
  -9   4  -7-6.84405 7.26386   1
  -3  -9   0 5.06992 8.32494   1
   3   9   0 3.41786 9.64018   1
   3   9   2 348.143 56.3188   1
  -3  -9   2 234.198 57.7247   1
  -3  -9  -2 364.724 56.2612   1
   3   9  -2 281.385 58.5434   1
  -3  -9   4 15.8163 11.5510   1
   3   9  -4 1.20648 11.7078   1
  -3  -9   6 4.88394 11.2524   1
   3   9   6-2.32857 4.29681   1
  -3  -9  -6-1.22292 2.83884   1
  -9   3  -6 4.45008 7.40627   1
   9  -3   6-11.0229 7.04125   1
   3   9  -6 9.59679 11.2110   1
   9  -3  -6-0.84893 14.3712   1
  -9   3   6-32.9622 40.3815   1
  -9   3   8-23.3456 30.4207   1
  -3  -9   8 1.00986 9.64306   1
   9  -3  -8 3.65909 8.63020   1
  -9   3  -8 0.62242 7.26715   1
   3   9  -8-0.89970 8.32968   1
   9  -3   8-5.11251 6.73941   1
   2   9  -1 287.547 37.8809   1
   2   9   1 193.256 35.4661   1
  -2  -9  -1 172.146 35.3399   1
  -2  -9   1 222.483 37.5253   1
  -2  -9   3-16.0216 12.0045   1
   2   9  -3-9.49025 12.5323   1
   9  -2  -5-16.9244 17.4731   1
  -2  -9   5 11.6551 13.2329   1
  -9   2   5-10.8419 33.3183   1
   2   9   5 16.9392 5.55212   1
  -9   2  -5 16.1965 8.22670   1
   9  -2   5 14.5918 7.80230   1
   2   9  -5 16.2469 14.0990   1
  -2  -9  -5 6.31267 3.54995   1
   9  -2  -7 5.85290 8.80356   1
  -2  -9   7 6.50111 10.4795   1
  -9   2   7 14.3843 26.6990   1
   2   9  -7-13.5275 10.4431   1
   9  -2   7-0.87517 5.57738   1
   2   9   7-3.70761 4.99439   1
  -2  -9  -7 0.22645 4.00551   1
  -9   2  -7 7.78499 6.61329   1
   1   9   0 15.2059 8.45119   1
  -1  -9   0 44.3098 8.44271   1
   1   9   2 20.2852 4.66042   1
   1   9  -2 12.8896 10.9022   1
  -1  -9  -2 15.3985 4.82573   1
  -1  -9   2 15.1877 11.1422   1
   9  -1  -4 2.40261 15.5427   1
  -9   1   4 40.5096 32.0220   1
   1   9  -4 21.4020 11.3577   1
  -1  -9   4 22.7137 12.0041   1
  -9   1   6-7.91411 30.3410   1
  -9   1  -6 16.0544 7.99621   1
  -1  -9   6 29.7302 12.6627   1
   9  -1  -6 3.31137 13.0811   1
   9  -1   6 0.35860 6.68836   1
  -1  -9  -6 7.67690 4.99823   1
   1   9   6-14.3374 13.3480   1
   1   9  -6 1.30661 10.2069   1
  -1  -9   8 11.2412 10.4532   1
   9  -1  -8 23.2825 11.2143   1
   9  -1   8 3.76065 5.93485   1
   1   9  -8 13.7052 8.67628   1
  -9   1   8-2.78779 25.1317   1
  -9   1  -8-7.49113 6.91574   1
   0  -9  -1 210.498 40.2218   1
   0   9  -1 273.175 41.2034   1
   0   9   1 239.527 40.3094   1
   0  -9   1 249.298 41.0237   1
   9   0  -3 18.1071 12.5729   1
   0  -9   3 0.33933 8.52772   1
   0   9  -3 15.8893 8.29359   1
   0  -9   5 4.65866 9.99566   1
   0  -9  -5 4.19658 6.37377   1
  -9   0   5 23.9410 31.4207   1
   0   9  -5 1.87192 9.61196   1
   9   0  -5 24.5201 17.3851   1
   0   9   5 2.81581 18.6323   1
   9   0  -7 9.90337 10.4297   1
  -9   0   7-14.2198 26.5110   1
   0   9  -7-6.64395 7.05028   1
   0   9   7 20.9174 14.5740   1
   0  -9  -7 4.85999 6.16265   1
   9   0   7 5.53312 5.31812   1
  -9   0  -7-4.62889 5.65074   1
   0  -9   7 1.51656 8.63276   1
  -1   9   0-1.37050 6.99775   1
   1  -9   0-11.6902 6.95682   1
   1  -9   2 26.4077 9.04448   1
  -1   9  -2 8.74207 9.73341   1
   9   1  -4 8.26331 18.4634   1
  -9  -1   4-3.08241 28.7184   1
  -1   9  -4 26.9350 9.15589   1
   1  -9   4 12.7710 9.03995   1
  -9  -1  -6-1.47610 6.99601   1
   1  -9   6-6.49880 8.69184   1
  -9  -1   6-24.3717 27.3687   1
   9   1  -6-6.76307 14.3020   1
   1  -9  -6-3.26525 6.28846   1
  -1   9   6-29.8039 21.0179   1
  -1   9  -6-4.47998 7.05621   1
   9   1   6-4.49197 6.54699   1
  -1   9   8 1.49369 16.7957   1
   9   1  -8-2.52274 10.3445   1
   1  -9   8-9.87539 7.31153   1
  -9  -1  -8-0.88074 5.16387   1
  -9  -1   8 13.4143 23.8598   1
   9   1   8-1.86850 5.27143   1
  -1   9  -8-8.00998 6.26802   1
  -2   9  -1 465.295 74.4825   1
   2  -9   1 407.527 74.2972   1
  -2   9   1 443.272 73.9060   1
   2  -9  -1 431.102 74.0036   1
  -9  -2   3 37.4307 31.6141   1
   2  -9   3 24.6094 8.83942   1
  -2   9  -3 6.66499 8.21209   1
   9   2  -3-18.3169 21.1775   1
  -9  -2   5 73.1948 28.3791   1
   2  -9   5 6.55679 8.66212   1
  -2   9  -5 8.63894 8.90275   1
   9   2  -5 0.89774 14.4655   1
   9   2   7-3.61651 4.71074   1
   9   2  -7-4.84374 13.1231   1
  -9  -2   7 6.97997 23.5067   1
  -2   9  -7 6.23824 6.62606   1
   2  -9  -7-5.70419 5.69546   1
   2  -9   7 3.68305 6.38127   1
  -9  -2  -7 3.98528 5.67934   1
  -2   9   7-13.3112 19.1720   1
   3  -9   0-5.46549 7.94520   1
  -3   9   0-7.13413 6.97777   1
  -3   9  -2 182.598 33.2521   1
  -9  -3   2 144.929 43.6198   1
   9   3  -2 190.523 40.8554   1
   3  -9   2 191.354 33.4240   1
   9   3  -4 42.7480 17.8635   1
   3  -9   4 39.4545 9.68364   1
  -9  -3   4 48.6784 24.9820   1
  -3   9  -4 21.9206 9.78380   1
   3  -9  -6-3.43448 8.16160   1
   9   3   6-1.94796 5.42626   1
  -3   9   6-23.4526 23.0769   1
  -9  -3   6-36.9648 28.0230   1
   3  -9   6-3.85778 8.30854   1
  -3   9  -6 6.75952 8.05321   1
   9   3  -6-1.15482 17.2411   1
   3  -9  -8-6.46155 6.02319   1
   3  -9   8 1.76839 6.11347   1
  -9  -3  -8 6.42398 4.94133   1
  -3   9   8 7.66757 20.3813   1
   9   3   8-0.38837 4.53079   1
  -3   9  -8-2.28643 5.52112   1
   9   3  -8 1.46976 11.3152   1
  -9  -3   8 5.47487 22.2145   1
  -9  -4   1 46.0114 20.5898   1
  -4   9  -1 82.7310 15.8080   1
   4  -9   1 71.8724 15.5674   1
   9   4  -1 93.7427 22.4297   1
   4  -9   3-0.74532 8.06947   1
   9   4  -3-19.5133 18.9817   1
  -4   9  -3-8.13349 9.90101   1
  -9  -4   3-18.3029 23.9318   1
  -9  -4   5-29.7796 29.0554   1
   9   4  -5-4.42960 17.7484   1
   4  -9   5-1.62922 8.07658   1
  -4   9  -5 2.76206 8.32185   1
   9   4  -7-5.58602 13.0249   1
  -9  -4   7 21.6776 23.9505   1
  -9  -4  -7 8.37189 5.34929   1
   4  -9   7 13.4037 6.71077   1
   9   4   7 1.21552 4.56283   1
  -4   9  -7 2.48100 6.87749   1
  -4   9   7 8.62967 29.0425   1
   4  -9  -7 0.96940 6.11740   1
  -9  -5   2 321.230 63.3265   1
   5  -9   2 318.607 55.7816   1
   9   5  -2 362.140 63.4825   1
  -5   9  -2 316.786 55.8974   1
  -5   9  -4 24.2851 10.7588   1
  -9  -5   4 12.6920 23.4784   1
   9   5  -4 16.6842 17.6536   1
   5  -9   4 20.3960 9.61009   1
  -9  -5   6-19.0950 29.5750   1
   9   5  -6-25.4511 20.3410   1
  -5   9   8 6.23902 36.8304   1
   5  -9  -8-3.12884 5.24148   1
  -9  -5   8-5.61465 21.8120   1
   5  -9   8-2.93371 6.26985   1
  -9  -5  -8-1.10153 4.82139   1
   9   5  -8 4.79714 11.8463   1
  -5   9  -8-3.28144 5.40666   1
   9   5   8 2.76274 3.73852   1
  -9  -6   1 18.5019 25.2986   1
   6  -9   1 11.6590 9.32487   1
   9   6  -1-5.02065 28.3872   1
  -6   9  -1 1.87660 9.51967   1
   9   6  -3 11.2535 21.8639   1
  -9  -6   3 49.2795 23.7154   1
  -6   9  -3 41.2965 11.0933   1
   6  -9   3 40.4221 11.2726   1
  -9  -6   5 34.2917 27.6131   1
   9   6  -5 13.0252 21.1153   1
  -6   9  -5 25.8055 11.2807   1
   6  -9   5 1.43047 9.37468   1
   6  -9  -7 5.99739 7.51518   1
   9   6   7 4.77309 4.36515   1
  -6   9   7 34.0614 22.3155   1
   6  -9   7 9.96160 6.08208   1
   9   6  -7-6.34697 14.8916   1
  -9  -6   7-17.4915 21.6033   1
  -6   9  -7 1.99358 5.77950   1
  -9  -7   0 73.2460 24.4083   1
   9   7   0-22.7176 29.9311   1
  -9  -7   2 103.001 30.4631   1
   9   7  -2 6.74303 28.1403   1
   7  -9   2 149.454 22.1854   1
  -7   9  -2 107.389 22.2208   1
  -9  -7   4-4.56821 25.9218   1
   9   7  -4 31.3682 19.8275   1
  -7   9  -4 6.17466 8.75777   1
   7  -9   4 11.2048 9.37746   1
   7  -9   6 4.75555 7.77123   1
   9   7  -6-12.4125 19.4386   1
  -9  -7   6-11.1266 25.3255   1
  -7   9  -6 1.91999 9.96875   1
   7  -9  -8 1.30881 6.99607   1
  -9  -7   8-5.51761 20.6421   1
   9   7  -8 1.28641 9.43719   1
  -7   9  -8-4.05756 5.86158   1
  -7   9   8-10.8868 39.3273   1
   9   8  -1 50.4628 26.5533   1
   9   8   1-1.46341 25.1312   1
  -9  -8  -1 19.8647 11.8518   1
  -9  -8   1-6.73572 20.1368   1
   8  -9   3 3.03650 8.25079   1
  -9  -8   3 11.6068 21.7047   1
   9   8  -3-8.40796 20.7948   1
  -8   9  -3-8.66387 9.20847   1
   9   8  -5 21.5762 23.1464   1
  -9  -8   5 11.3683 30.7090   1
   8  -9   5 2.62392 9.51355   1
  -8   9  -5 8.41333 9.75258   1
  -9  -8   7 4.95047 22.0038   1
   9   8  -7 6.57816 14.4148   1
   8  -9   7-8.11501 7.18524   1
  -8   9  -7 13.4334 8.51012   1
  -9  -9   0-1.59627 20.1388   1
   9   9   0-0.99329 22.6330   1
  -9  -9   2-3.29376 22.6467   1
   9   9  -2 29.0595 23.8745   1
  -9   9  -4-8.73803 9.24799   1
   9  -9   4-0.46803 8.41235   1
  -9  -9   4-30.4009 27.7623   1
   9   9  -4 22.3742 21.2106   1
  -9   9  -6-1.76615 8.70454   1
   9   9  -6 3.25840 18.0758   1
   9  -9   6-5.54122 7.63427   1
  -9  -9   6-15.5615 24.4360   1
   9  10  -1 17.1485 23.7136   1
  -9 -10   1 7.54979 18.7593   1
   9  10   1-29.3621 28.8566   1
  -9 -10  -1-1.37268 16.5538   1
  -9 -10   3-13.0591 24.9340   1
   9  10  -3-5.68003 22.1698   1
   9  10  -5-11.2658 23.8248   1
  10  -9   5-2.50897 8.63560   1
  -9 -10   5-29.9677 29.1851   1
 -10   9  -5-11.6722 10.0449   1
  -9 -10   7 35.0766 16.5555   1
  10  -9   7 6.07829 7.62105   1
   9  10  -7-2.37726 13.2169   1
 -10   9  -7 3.26096 6.93988   1
  -8 -10   0 81.1234 24.1262   1
   8  10   0 77.1395 28.0970   1
   8  10   2 60.6025 29.7588   1
  -8 -10  -2 53.6548 17.3854   1
  -8 -10   2 78.4967 28.5205   1
   8  10  -2 69.6253 25.4676   1
  -8 -10   4-1.65083 23.1460   1
   8  10  -4-7.26955 20.4436   1
  10  -8   4-1.34965 8.26436   1
 -10   8  -4-5.26552 8.57370   1
  10  -8   6 17.7317 7.98593   1
  -8 -10   6-9.78533 17.7783   1
   8  10  -6 6.43818 13.6661   1
 -10   8  -6 8.25615 7.68900   1
  -7 -10  -1 13.3916 15.5676   1
   7  10   1 66.7926 25.0077   1
  -7 -10   1 55.6168 24.1519   1
   7  10  -1 20.6848 23.7420   1
  -7 -10   3-26.9606 22.1074   1
   7  10  -3 28.7772 18.0089   1
  -7 -10   5-23.5849 17.2273   1
 -10   7  -5-3.79554 9.16457   1
   7  10  -5 9.95226 13.5553   1
  10  -7   5-8.49296 8.18730   1
   7  10  -7-2.40706 8.97574   1
  -7 -10   7-3.21621 12.5578   1
  10  -7   7-15.1846 7.49448   1
 -10   7  -7-3.44275 6.55858   1
   6  10   0 2.93253 24.9569   1
  -6 -10   0 59.5646 20.5007   1
   6  10  -2 197.708 23.2993   1
  -6 -10   2 90.5602 21.7672   1
  10  -6   4 5.77428 7.62130   1
  -6 -10   4 8.70602 12.4333   1
   6  10  -4 16.2868 12.5003   1
  10  -6   6 2.78586 7.63261   1
 -10   6  -6-2.08689 7.82896   1
  -6 -10   6 15.1346 12.5846   1
   6  10  -6-3.52141 9.33565   1
  10  -6  -8-0.87057 8.01068   1
 -10   6   8 4.12305 43.4119   1
  10  -6   8 2.13191 6.75053   1
 -10   6  -8-2.00381 6.72074   1
   6  10  -8-0.79148 6.89644   1
  -6 -10   8-10.6386 9.72252   1
  -5 -10  -1 38.6305 17.8239   1
   5  10   1 0.75801 21.2104   1
  -5 -10   1 64.9238 15.9795   1
   5  10  -1 25.6481 14.5340   1
  -5 -10  -3 20.8307 8.27407   1
   5  10   3 14.7785 15.8035   1
  -5 -10   3 32.0385 13.5728   1
   5  10  -3 8.57339 11.7997   1
 -10   5  -5 2.78541 9.05906   1
  10  -5   5 12.7203 8.71628   1
  -5 -10   5 16.3037 13.3049   1
   5  10  -5 1.26286 10.8648   1
  -5 -10  -7 1.31003 3.62695   1
  10  -5  -7 3.48456 10.4062   1
 -10   5   7-39.3721 35.0463   1
  -5 -10   7 9.58745 10.0031   1
   5  10   7-0.72691 2.39644   1
   5  10  -7 3.76136 8.19084   1
  10  -5   7 7.12241 6.63619   1
 -10   5  -7-3.22704 6.61985   1
  -4 -10   0 44.6101 11.9596   1
   4  10   0 23.8286 12.3155   1
   4  10  -2 149.444 27.1610   1
   4  10   2 111.182 26.5790   1
  -4 -10   2 135.316 26.3316   1
  -4 -10  -2 140.449 26.3458   1
   4  10  -4 14.8485 10.8146   1
  -4 -10   4-1.23071 11.2481   1
  10  -4  -6-20.5469 13.6422   1
  -4 -10   6 1.68650 10.4912   1
 -10   4  -6 0.51752 7.91425   1
 -10   4   6 33.0476 29.9426   1
  10  -4   6-3.88199 7.25984   1
   4  10   6 1.27628 2.39610   1
   4  10  -6-3.07851 9.84323   1
  -4 -10  -6 2.92459 3.17645   1
  10  -4   8-4.80090 6.03846   1
  10  -4  -8 0.84180 7.99218   1
   4  10  -8 4.49648 8.74271   1
 -10   4  -8-1.18020 6.15913   1
 -10   4   8 22.7591 35.9868   1
  -4 -10   8-8.26369 10.2141   1
   3  10  -1 123.701 21.2312   1
  -3 -10  -1 79.0306 17.1262   1
   3  10   1 77.6493 17.8259   1
  -3 -10   1 94.6806 19.5975   1
  -3 -10  -3 16.0645 4.76539   1
   3  10  -3 48.5456 12.8096   1
  -3 -10   3 15.5766 11.6554   1
   3  10   3 14.8566 4.80959   1
  10  -3   5 10.5653 7.90642   1
  10  -3  -5 12.6117 14.1670   1
   3  10  -5 30.0408 12.8451   1
   3  10   5-2.35410 1.65141   1
  -3 -10  -5 0.52764 1.35463   1
  -3 -10   5-2.26414 14.1441   1
  10  -3  -7 0.92451 9.49320   1
   3  10  -7 3.45081 8.90499   1
 -10   3  -7-5.46623 6.67171   1
  -3 -10   7-1.89276 9.96732   1
  10  -3   7-8.36319 6.01773   1
 -10   3   7 18.2158 33.8115   1
  -3 -10  -7-0.13886 2.78294   1
   3  10   7 0.97061 4.54725   1
  -2 -10   0 162.786 28.8737   1
   2  10   0 149.683 29.1085   1
   2  10  -2 103.207 23.5881   1
  -2 -10   2 97.7179 24.3383   1
  -2 -10  -2 127.280 20.0964   1
   2  10   2 105.142 19.8451   1
   2  10  -4 24.1314 11.3601   1
  -2 -10   4 6.92408 11.3653   1
  -2 -10  -4 2.86322 0.95226   1
 -10   2   6 2.46182 39.4531   1
  10  -2   6 4.17986 7.12946   1
 -10   2  -6 8.36516 8.33475   1
  -2 -10   6 14.5924 11.9308   1
   2  10   6-6.78336 7.28914   1
  10  -2  -6 3.73779 14.9117   1
   2  10  -6-9.62006 11.8781   1
  -2 -10  -6-1.82969 3.09012   1
  -2 -10   8 1.04825 9.64391   1
  10  -2  -8-4.94741 7.97125   1
 -10   2  -8 2.59452 5.58303   1
 -10   2   8 6.07031 28.2650   1
   2  10  -8 0.93706 8.51003   1
  10  -2   8-7.70006 6.00027   1
  -1 -10  -1 121.565 19.9612   1
  -1 -10   1 116.297 21.4651   1
   1  10  -1 88.5804 20.6595   1
   1  10   1 110.007 19.9237   1
   1  10  -3 13.0548 10.0938   1
  -1 -10  -3 3.14421 3.18930   1
   1  10   3-0.20752 2.80279   1
  -1 -10   3 1.82265 10.4627   1
  -1 -10   5-18.2626 14.4207   1
 -10   1   5-41.0830 37.5138   1
  10  -1  -5-23.4914 17.5844   1
  10  -1  -7 1.81783 9.77925   1
  10  -1   7 1.20588 5.41593   1
 -10   1   7 30.0565 26.5097   1
   1  10   7 8.03310 11.8003   1
  -1 -10   7-0.90081 9.78386   1
  -1 -10  -7-6.87137 3.82384   1
   1  10  -7-5.17097 7.95706   1
 -10   1  -7-8.15533 6.94019   1
   0  10   0 131.048 23.8075   1
   0 -10   0 134.123 23.9760   1
   0 -10  -2 166.448 25.4637   1
   0 -10   2 144.081 26.6515   1
   0  10  -2 148.296 27.0952   1
   0  10   2 129.195 25.1482   1
 -10   0   4-4.68755 26.9645   1
   0 -10   4 33.7159 10.8940   1
   0  10  -4 39.8935 10.0956   1
  10   0  -4 42.7767 19.4501   1
 -10   0   6 2.07787 28.3000   1
   0 -10  -6-4.85582 5.36580   1
   0 -10   6-4.53815 9.46209   1
  10   0  -6-0.90334 13.6503   1
   0  10  -6 10.8546 7.90145   1
  10   0   6 4.93908 5.96273   1
   0  10   6 12.1788 17.0168   1
 -10   0  -6-11.1296 7.84726   1
 -10   0  -8 4.30094 5.13039   1
  10   0  -8 8.79175 9.06575   1
   0  10  -8 9.51113 6.48442   1
 -10   0   8 8.77721 25.4611   1
   0 -10   8-6.07737 8.81869   1
  10   0   8-6.62214 5.10884   1
   1 -10  -1 135.280 22.4269   1
   1 -10   1 122.055 22.5452   1
  -1  10  -1 99.5834 22.1974   1
  -1  10   1 130.160 22.1582   1
  10   1  -3 24.1800 18.5343   1
   1 -10   3 8.89061 9.08215   1
  -1  10  -3 13.5891 8.86476   1
 -10  -1   3 15.4410 19.1113   1
  10   1  -5 12.5747 14.9589   1
   1 -10   5 6.46509 7.84816   1
  -1  10  -5-2.26402 9.34179   1
 -10  -1   5 23.3575 32.7641   1
  -1  10  -7 6.68862 6.58383   1
  10   1   7-2.64461 5.27105   1
  10   1  -7-5.37222 10.9160   1
   1 -10   7-3.70615 7.84947   1
   1 -10  -7-1.08809 5.51140   1
 -10  -1   7-7.45163 24.5505   1
 -10  -1  -7-2.68943 6.14525   1
  -1  10   7-1.14102 16.7797   1
   2 -10   0 285.142 57.3690   1
  -2  10   0 388.287 57.5831   1
   2 -10   2 196.358 31.3321   1
  -2  10  -2 154.973 31.0504   1
 -10  -2   4 80.4613 32.5914   1
  -2  10  -4 10.7396 8.28412   1
   2 -10   4 12.3908 8.05964   1
  10   2  -4-23.4145 18.5153   1
   2 -10  -6-2.46192 6.98701   1
  10   2  -6-6.30612 14.8196   1
  -2  10  -6 5.52002 8.00121   1
 -10  -2   6-41.5948 28.1509   1
  10   2   8 1.12857 4.44608   1
 -10  -2   8-17.0357 25.7613   1
  10   2  -8-3.92717 10.5361   1
  -2  10  -8-0.59134 6.84583   1
 -10  -2  -8 2.23237 5.53819   1
   2 -10   8-7.05001 6.34016   1
  -3  10   1 35.9556 9.36720   1
   3 -10   1 22.1827 13.1012   1
   3 -10  -1 38.0166 9.85458   1
  -3  10  -1 52.4215 13.1617   1
 -10  -3   3 26.4070 30.3428   1
  -3  10  -3 41.9659 10.4667   1
  10   3  -3 18.4585 21.7062   1
   3 -10   3 40.5269 10.3122   1
  10   3  -5 9.82188 16.0033   1
 -10  -3   5 3.37036 27.6137   1
   3 -10   5 20.1977 9.46805   1
  -3  10  -5 0.84789 7.69403   1
  10   3   7-5.97705 5.22504   1
   3 -10  -7-5.00638 5.86397   1
 -10  -3   7-30.8135 23.9591   1
  10   3  -7 10.0076 13.3865   1
  -3  10  -7 5.45126 6.72725   1
   3 -10   7-8.39377 7.29087   1
  -3  10   7 47.9919 28.4520   1
 -10  -3  -7-7.10909 5.94366   1
   4 -10   0 15.1381 9.27354   1
  -4  10   0 8.04479 8.42222   1
 -10  -4   2 104.958 38.3168   1
   4 -10   2 148.725 27.7403   1
  10   4  -2 139.226 38.8776   1
  -4  10  -2 148.464 28.2622   1
 -10  -4   4-10.0682 25.0713   1
  10   4  -4-0.97882 15.7799   1
  -4  10  -4 14.3239 7.81980   1
   4 -10   4 6.52675 7.13960   1
 -10  -4   6-34.3036 27.1636   1
  10   4  -6 1.20392 16.7470   1
   4 -10   6-7.48239 7.03150   1
  -4  10  -6 1.89293 7.14912   1
  10   4   8-1.68636 3.77396   1
  -4  10   8 11.7175 34.0366   1
 -10  -4   8 11.6471 24.5942   1
  10   4  -8-12.0531 11.9173   1
   4 -10   8 1.19735 5.91781   1
  -4  10  -8 6.08845 6.11889   1
 -10  -4  -8 4.43420 5.49750   1
 -10  -5   1-6.61233 16.5741   1
  -5  10  -1 26.7777 10.8764   1
  10   5  -1 3.64524 24.4472   1
   5 -10   1 34.9921 10.4575   1
 -10  -5   3 2.44810 22.6096   1
   5 -10   3 39.8061 11.7363   1
  10   5  -3 28.5278 19.2120   1
  -5  10  -3 2.04919 9.56643   1
  -5  10  -5 14.3923 8.97297   1
 -10  -5   5 26.4854 28.5752   1
   5 -10   5 4.57984 8.44958   1
  10   5  -5-1.16481 19.2731   1
   5 -10  -7 1.92256 6.56547   1
 -10  -5   7 37.1439 24.4741   1
  10   5  -7 1.45068 12.8061   1
   5 -10   7-12.1720 6.50754   1
  10   5   7 3.47352 4.25646   1
  -5  10  -7 8.39342 6.61795   1
  -6  10  -2 47.4561 13.5203   1
 -10  -6   2-29.1777 29.7227   1
   6 -10   2 59.0009 12.7014   1
  10   6  -2 26.6549 25.2778   1
  10   6  -4 24.0660 18.4605   1
   6 -10   4 1.08645 10.5841   1
  -6  10  -4 4.68653 9.59880   1
 -10  -6   4-7.52396 24.6883   1
   6 -10   6-5.49894 6.55164   1
  -6  10  -6 0.53528 7.96844   1
 -10  -6   6-15.2844 27.3600   1
  10   6  -6 1.41636 16.8617   1
 -10  -6  -8-0.36990 4.56227   1
  -6  10  -8-2.19542 5.38567   1
  10   6  -8 1.68571 11.4557   1
  10   6   8-6.47795 4.51561   1
   6 -10   8-2.79115 5.75106   1
   6 -10  -8-1.78191 6.08492   1
 -10  -6   8 11.4457 23.0315   1
  -6  10   8-6.93735 40.7940   1
 -10  -7   1 33.3228 28.4316   1
  10   7  -1 56.8915 30.0581   1
  -7  10  -3 16.3589 8.31958   1
   7 -10   3 2.02948 7.81253   1
 -10  -7   3 29.3806 19.9484   1
  10   7  -3 17.0992 20.8303   1
   7 -10   5-6.06386 11.6997   1
  10   7  -5-1.41860 21.0197   1
 -10  -7   5-44.3288 31.1427   1
  -7  10  -5 8.57803 10.3033   1
   7 -10   7-11.4990 6.61664   1
 -10  -7   7 30.5960 21.5584   1
  -7  10  -7-4.10971 7.00205   1
  10   7  -7 16.8120 15.0812   1
  10   8   0 40.4532 34.1163   1
 -10  -8   0 41.0035 22.8638   1
  -8  10  -2 45.0577 13.1718   1
 -10  -8   2 27.5057 22.3422   1
  10   8  -2 93.4043 24.6408   1
   8 -10   2 43.3858 13.0484   1
   8 -10   4 6.33916 8.29814   1
  -8  10  -4-11.3977 9.07912   1
 -10  -8   4 6.27992 21.8206   1
  10   8  -4 24.7494 22.4549   1
   8 -10   6-9.56100 9.44181   1
  10   8  -6-4.90012 17.7124   1
  -8  10  -6 0.73443 9.38233   1
 -10  -8   6 15.9265 25.5696   1
 -10  -9  -1 4.56471 14.8781   1
  10   9   1 55.6809 30.8692   1
  10   9  -1-1.09116 21.9657   1
 -10  -9   1-18.2802 20.3200   1
  -9  10  -3 8.28133 9.00928   1
 -10  -9   3-26.3903 22.6905   1
   9 -10   3 7.38369 9.84151   1
  10   9  -3-7.96060 21.5410   1
  -9  10  -5-0.53543 9.24155   1
 -10  -9   5-13.7124 30.6489   1
  10   9  -5 4.89573 24.7782   1
   9 -10   5 5.99921 8.92680   1
   9 -10   7 2.78709 7.50175   1
  10   9  -7 14.0959 15.7821   1
  -9  10  -7-16.1918 10.1232   1
 -10  -9   7 20.8334 21.4899   1
 -10 -10   0 37.5558 19.4311   1
  10  10   0-12.4067 24.8698   1
 -10 -10   2-13.0665 20.1829   1
  10  10  -2 20.0177 21.0543   1
  10  10  -4-39.0160 23.3021   1
 -10 -10   4 26.2697 27.4661   1
 -10  10  -4 14.0758 10.0823   1
  10 -10   4-14.3021 10.2935   1
 -10  10  -6 4.13106 7.72181   1
 -10 -10   6 2.34422 23.3234   1
  10  10  -6-10.5292 19.6586   1
  10 -10   6 12.7289 8.02107   1
  10  11   1 22.6547 26.7520   1
  10  11  -1-15.0458 24.4050   1
 -10 -11   1-19.0191 19.7115   1
 -10 -11  -1 3.79798 16.2018   1
  10  11  -3-15.1061 23.2700   1
 -10 -11   3 27.5259 24.6740   1
 -11  10  -5 0.62522 10.7527   1
 -10 -11   5 23.2351 25.3119   1
  10  11  -5 52.6004 25.1330   1
  11 -10   5 13.7383 9.28818   1
 -11  10  -7-0.65136 8.08329   1
  10  11  -7 2.83074 14.0724   1
 -10 -11   7-5.08731 16.4318   1
  11 -10   7-5.05213 7.16663   1
   9  11   0-19.0768 23.4262   1
  -9 -11   0 13.0398 16.8425   1
  -9 -11   2 11.3715 20.1669   1
  -9 -11  -2-12.7857 12.8201   1
   9  11   2 3.75076 28.5203   1
   9  11  -2 10.9615 21.8689   1
  11  -9   4 6.73846 9.18272   1
 -11   9  -4 7.84710 9.36400   1
  -9 -11   4-16.1689 26.3052   1
   9  11  -4 17.5401 23.5907   1
  11  -9   6-13.3918 7.69130   1
  -9 -11   6-28.0168 22.6467   1
 -11   9  -6-1.19551 8.39943   1
   9  11  -6-4.70030 14.6721   1
   8  11   1-5.09387 22.2043   1
  -8 -11  -1-6.43149 13.4957   1
  -8 -11   1 2.09825 22.0029   1
   8  11  -1-13.8816 25.6200   1
  -8 -11   3-1.47937 23.1961   1
   8  11  -3 8.57837 21.6542   1
   8  11   3-3.36997 15.2537   1
  -8 -11   5 8.83772 20.1236   1
   8  11  -5 37.0215 14.6832   1
  11  -8   5-10.6653 9.75107   1
 -11   8  -5 14.0951 9.86257   1
 -11   8  -7 7.95742 7.29133   1
  -8 -11   7-2.37305 11.6658   1
   8  11  -7 0.87553 9.04012   1
  11  -8   7-0.55263 6.35127   1
   7  11   0 10.8401 24.3028   1
  -7 -11   0 34.7030 21.2262   1
  -7 -11  -2 0.84661 10.1860   1
   7  11   2 22.5372 18.5789   1
  -7 -11   2 30.0403 22.0641   1
   7  11  -2-24.1354 20.3116   1
   7  11  -4 2.97812 13.8238   1
  -7 -11   4 35.3754 15.8671   1
 -11   7  -6 10.8078 8.78472   1
  -7 -11   6-3.89021 12.1318   1
   7  11  -6 4.70027 11.0778   1
  11  -7   6 6.05755 7.07295   1
  -6 -11   1 85.8844 24.5426   1
   6  11   1 11.0365 25.0764   1
  -6 -11  -1 80.9619 22.4017   1
   6  11  -1 158.604 26.4161   1
  -6 -11  -3 10.2492 7.89685   1
   6  11   3-21.4352 17.3762   1
  -6 -11   3-7.78888 12.7399   1
   6  11  -3-2.50177 13.0722   1
  11  -6   5-8.16741 8.47850   1
 -11   6  -5 6.09124 9.04185   1
  -6 -11   5 11.9620 14.1793   1
   6  11  -5-3.40563 10.6811   1
 -11   6  -7-6.86892 6.67674   1
   6  11   7 5.59861 2.80395   1
  11  -6   7 0.50929 6.38512   1
  -6 -11   7-3.78778 9.88840   1
   6  11  -7-2.31183 7.33424   1
  -6 -11  -7 7.65208 3.24708   1
  11  -6  -7-3.33559 9.78516   1
  -5 -11   0 3.90909 11.8225   1
   5  11   0 7.43998 11.8173   1
   5  11   2 29.1820 17.1102   1
  -5 -11  -2 26.3278 13.5100   1
  -5 -11   2 67.9722 13.8967   1
   5  11  -2 14.1418 13.1732   1
   5  11  -4 3.61852 10.0467   1
   5  11   4-41.3307 18.4510   1
   5  11   6-1.95462 2.12135   1
   5  11  -6 6.53284 9.91531   1
 -11   5  -6 11.4828 7.91719   1
  -5 -11   6-3.22889 10.6638   1
  11  -5   6 9.44997 7.81618   1
  11  -5  -8-7.57471 9.00885   1
 -11   5  -8 16.6136 6.87493   1
  -5 -11   8 1.95539 9.57183   1
   5  11  -8 19.3940 7.60808   1
 -11   5   8 64.6271 39.3811   1
  -4 -11  -1 21.5303 9.19572   1
   4  11   1 15.1816 9.69238   1
  -4 -11   1 30.1090 11.8752   1
   4  11  -1 19.3404 11.5668   1
   4  11  -3 2.90416 9.90990   1
  -4 -11   3 9.33607 9.67205   1
  -4 -11  -3 5.42561 7.51811   1
   4  11   3 8.91067 8.90697   1
  -4 -11   5 28.9990 14.5647   1
   4  11  -5 38.9108 14.2234   1
  11  -4  -7 3.78609 10.0697   1
   4  11   7-3.47608 2.67991   1
  11  -4   7 4.25199 5.67535   1
 -11   4   7 18.9550 38.1709   1
  -4 -11  -7-2.11153 2.30047   1
 -11   4  -7-2.24092 7.00239   1
  -4 -11   7-3.77367 9.17215   1
   4  11  -7 0.86705 9.04455   1
  -3 -11   0 16.4225 11.2609   1
   3  11   0 8.43078 11.5865   1
   3  11  -2 63.4932 16.4809   1
   3  11   2 46.0979 10.5384   1
  -3 -11   2 42.5883 14.2647   1
  -3 -11  -2 32.4469 9.72177   1
  -3 -11  -4 3.71805 1.94969   1
  -3 -11   4 19.3977 12.4339   1
   3  11  -4-6.22798 11.9893   1
   3  11   4 1.97065 2.26136   1
   3  11  -6-6.58541 10.7723   1
  -3 -11  -6 0.29409 1.72807   1
   3  11   6 1.61879 2.93593   1
  11  -3  -6 9.96961 13.3953   1
  11  -3   6 3.54448 6.67980   1
 -11   3  -6-2.41872 7.63697   1
  -3 -11   6 22.8611 12.7981   1
 -11   3   6 24.7234 36.1697   1
   3  11  -8-7.71119 9.41987   1
  11  -3   8 0.48702 5.15449   1
  11  -3  -8 1.82035 7.50927   1
 -11   3   8-38.9229 38.6852   1
 -11   3  -8 2.79707 6.17588   1
  -3 -11   8 16.2029 10.7961   1
   2  11   1 21.2472 9.28446   1
  -2 -11   1 39.5676 13.4388   1
   2  11  -1 39.0662 13.3832   1
  -2 -11  -1 43.1119 9.88723   1
   2  11  -3-10.6522 11.7195   1
  -2 -11  -3 8.11316 3.12419   1
   2  11   3 3.46490 3.12927   1
  -2 -11   3 4.17291 12.2840   1
  -2 -11  -5 3.84306 2.19772   1
  -2 -11   5-4.86575 14.3630   1
  11  -2  -5 37.6716 17.9687   1
   2  11  -5 21.1518 13.8387   1
 -11   2   5 15.1884 22.8010   1
  11  -2  -7 4.01951 10.5276   1
   2  11  -7-7.78339 8.35322   1
   2  11   7 4.53849 6.47448   1
 -11   2   7 18.8827 32.6394   1
  11  -2   7-0.45239 5.68744   1
 -11   2  -7-7.10924 7.51386   1
  -2 -11  -7 1.71088 2.64271   1
  -2 -11   7-4.88638 10.9317   1
   1  11   0-0.46962 7.75996   1
  -1 -11   0 8.78733 6.95617   1
  -1 -11   2 3.61300 8.48191   1
   1  11  -2-1.08665 9.88187   1
  -1 -11  -2 3.34384 4.24145   1
   1  11   2 1.90686 4.25142   1
   1  11  -4 7.52461 9.41246   1
  -1 -11   4-18.1967 10.4323   1
  11  -1  -6 1.02198 14.7370   1
  -1 -11  -6-5.27009 4.65703   1
 -11   1   6 15.4467 36.1929   1
  -1 -11   6 2.36070 11.4459   1
  11  -1   6-3.89125 6.23780   1
   1  11   6-9.88061 16.0734   1
   1  11  -6-5.90757 9.94394   1
  11  -1   8-2.21860 5.20718   1
   1  11  -8-1.64506 7.56834   1
  11  -1  -8 5.93480 7.83017   1
 -11   1   8 28.2623 25.9066   1
 -11   1  -8-4.20071 6.35223   1
  -1 -11   8-7.15007 9.51672   1
   0 -11   1 87.5759 16.1182   1
   0 -11  -1 72.5728 14.3894   1
   0  11  -1 86.0749 16.4344   1
   0  11   1 73.2709 14.4988   1
   0  11  -3 8.77112 7.55889   1
   0 -11  -3 7.78086 3.92534   1
   0 -11   3-8.55480 7.83326   1
   0  11  -5 11.0155 9.34843   1
   0 -11   5-5.82722 10.3195   1
 -11   0   5 2.06789 36.9636   1
  11   0  -5 12.3397 18.8902   1
  11   0  -7-14.7486 11.0583   1
   0 -11   7 2.99449 8.09096   1
   0 -11  -7-4.14781 5.03999   1
  11   0   7 2.58312 5.67453   1
 -11   0   7 10.4125 24.5497   1
   0  11   7-7.56040 14.0810   1
 -11   0  -7-1.87344 6.28537   1
   0  11  -7-4.31385 6.72903   1
  -1  11   0 1.12357 6.87236   1
   1 -11   0 6.60488 6.62938   1
   1 -11   2 8.86133 8.75124   1
   1 -11  -2 6.71617 5.54598   1
  -1  11  -2 1.33438 7.88008   1
  -1  11   2 10.5188 5.73156   1
   1 -11   4-12.7244 8.56413   1
 -11  -1   4 10.0309 30.6399   1
  11   1  -4 16.8483 17.8963   1
  -1  11  -4 6.02374 8.67588   1
 -11  -1   6 2.17020 27.6636   1
   1 -11   6 8.63982 7.21771   1
  -1  11  -6 4.50512 6.99242   1
   1 -11  -6 0.24448 6.04092   1
  11   1  -6-7.85655 13.3833   1
 -11  -1  -8 17.2023 6.67343   1
 -11  -1   8 12.2277 25.0149   1
  11   1  -8 1.17951 8.74325   1
  -1  11  -8 1.16008 6.26407   1
  11   1   8-3.65559 4.72948   1
   1 -11   8 2.12346 6.92359   1
   2 -11   1 25.7002 8.99094   1
   2 -11  -1 26.8650 8.60048   1
  -2  11  -1 11.4020 10.1041   1
  -2  11   1 36.8395 8.62480   1
   2 -11   3 9.11543 8.14911   1
  -2  11  -3 5.71962 8.03007   1
 -11  -2   3 29.3958 26.7936   1
  11   2  -3 1.97244 23.3943   1
  11   2  -5 20.6222 17.3773   1
   2 -11   5 18.0891 11.0683   1
  -2  11  -5 18.9010 9.76572   1
 -11  -2   5 16.3573 33.4019   1
   2 -11   7-0.56031 5.90620   1
   2 -11  -7-8.80072 5.32657   1
  -2  11   7 30.3411 26.8414   1
 -11  -2   7-19.3558 23.7799   1
  11   2  -7 3.39650 10.4120   1
  -2  11  -7 1.15265 6.75652   1
  11   2   7 3.57861 4.70627   1
   3 -11   0-5.52448 8.35016   1
  -3  11   0 13.3829 8.06703   1
   3 -11   2 36.7341 12.2064   1
  -3  11  -2 52.8797 12.3239   1
  11   3  -4-30.9755 19.3597   1
   3 -11   4 3.58705 7.90266   1
  -3  11  -4 3.65466 8.07398   1
 -11  -3   4-33.0064 30.2906   1
  11   3  -6-14.8851 15.5643   1
 -11  -3   6-16.5027 24.9624   1
   3 -11   6-7.30332 7.94820   1
  -3  11  -6-6.92883 7.90131   1
  -3  11  -8-3.67043 6.99412   1
   3 -11   8 8.13516 6.75277   1
 -11  -3   8-2.86781 22.6840   1
  11   3  -8 33.6170 13.2086   1
  11   3   8-4.59451 5.44473   1
 -11  -3  -8-1.35767 5.40951   1
   4 -11   1 29.6321 11.6626   1
  -4  11  -1 37.2175 10.7975   1
  -4  11  -3 2.97703 8.87789   1
   4 -11   3 0.39214 8.28841   1
 -11  -4   3-47.1588 29.0900   1
  11   4  -3 7.96747 20.3417   1
 -11  -4   5 21.2495 29.0647   1
  11   4  -5 2.13988 17.6514   1
   4 -11   5 0.89586 8.86267   1
  -4  11  -5 27.7593 8.83683   1
 -11  -4   7 12.4755 24.3877   1
   4 -11  -7 3.72827 6.08498   1
   4 -11   7-0.57677 6.36103   1
  -4  11  -7 8.56928 6.01582   1
  11   4  -7-6.72756 12.8539   1
  -5  11   0 4.42236 8.57001   1
   5 -11   0 10.2608 8.50799   1
 -11  -5   2 1.19358 28.5902   1
  11   5  -2 7.87930 25.7510   1
   5 -11   2 26.3933 11.0507   1
  -5  11  -2 43.2528 11.5844   1
  -5  11  -4-0.48099 8.84437   1
   5 -11   4-1.76239 9.09308   1
  11   5  -4-16.0670 18.2681   1
 -11  -5   4 44.0898 25.8799   1
 -11  -5   6-10.6759 25.5135   1
  11   5  -6 14.3038 15.8424   1
   5 -11   6-12.7237 8.13336   1
  -5  11  -6 0.90867 6.40255   1
  11   5   8 2.78021 4.37667   1
 -11  -5   8 20.7892 26.0535   1
  11   5  -8 15.5297 13.6535   1
  -5  11  -8 11.1524 6.56518   1
   5 -11   8 6.90876 6.76182   1
  11   6  -1-37.9123 31.6527   1
   6 -11   1 31.6602 11.1886   1
 -11  -6   1 13.3666 19.8792   1
  -6  11  -1 42.3681 11.7186   1
   6 -11   3-10.6737 9.25204   1
 -11  -6   3 37.7305 22.0321   1
  -6  11  -3 1.35332 9.10609   1
  11   6  -3-23.8392 17.6378   1
  11   6  -5 17.7026 19.5144   1
 -11  -6   5-43.8161 30.2419   1
  -6  11  -5 11.0248 10.9928   1
   6 -11   5-5.86485 9.17372   1
  -6  11  -7 5.38824 6.17669   1
 -11  -6   7 23.5458 22.4543   1
  11   6  -7 6.23168 11.6931   1
   6 -11   7 4.10746 6.47717   1
  11   7   0-6.88701 15.3490   1
 -11  -7   2-17.4955 28.6313   1
  11   7  -2 36.6719 25.0473   1
   7 -11   2 25.7142 10.6548   1
  -7  11  -2 16.6521 10.2536   1
 -11  -7   4-3.21650 24.9911   1
  11   7  -4 6.11284 19.2554   1
   7 -11   4-0.55241 10.7502   1
  -7  11  -4 1.07109 8.81872   1
   7 -11   6-3.21937 7.19618   1
 -11  -7   6 11.0716 24.1143   1
  -7  11  -6-1.92386 8.16279   1
  11   7  -6-13.7488 18.4647   1
 -11  -8   1 11.8469 24.7498   1
  11   8  -1 67.6644 28.3427   1
  11   8  -3-22.5429 19.3285   1
   8 -11   3-0.89293 8.72714   1
  -8  11  -3 7.11853 9.44792   1
 -11  -8   3 16.9540 19.9879   1
 -11  -8   5-5.65677 25.9496   1
  11   8  -5 1.48430 20.9504   1
   8 -11   5 14.7116 11.6790   1
  -8  11  -5 24.6293 12.1765   1
  -8  11  -7-2.81124 7.62182   1
   8 -11   7 2.33633 6.51115   1
  11   8  -7-7.01941 13.7609   1
 -11  -8   7-15.6469 24.4382   1
  11   9   0 42.8521 29.9873   1
 -11  -9   0 16.4038 21.0081   1
 -11  -9   2 31.7011 22.4620   1
  11   9  -2-4.75087 21.5948   1
   9 -11   2 33.6580 10.0619   1
 -11  -9   4-21.7401 28.1969   1
  11   9  -4 44.4737 22.2944   1
   9 -11   4-6.34177 8.88505   1
  -9  11  -4 9.84686 10.0294   1
 -11  -9   6-16.3217 22.9190   1
   9 -11   6 5.09376 9.40788   1
  11   9  -6-11.7676 15.9535   1
  -9  11  -6 9.33002 8.67397   1
 -11 -10   1-8.85349 17.5840   1
  11  10  -1-3.65015 21.6349   1
 -11 -10  -1-7.56404 16.6449   1
  11  10   1 41.6424 30.1525   1
  11  10  -3 15.3926 21.9647   1
 -11 -10   3-2.86815 20.5493   1
  10 -11   3 21.4984 10.6382   1
 -10  11  -3 38.6137 10.6385   1
  10 -11   5-2.66642 8.74204   1
  11  10  -5-15.1969 22.5909   1
 -11 -10   5-18.3325 26.0539   1
 -10  11  -5 1.13632 9.23543   1
 -11 -10   7-2.76689 18.1165   1
  11  10  -7 5.67898 14.8578   1
  10 -11   7 10.3006 7.50465   1
 -10  11  -7-0.73270 7.63209   1
 -11 -11   0 40.6968 18.8286   1
  11  11   0 8.87935 24.0361   1
  11  11   2-13.0459 17.7969   1
 -11 -11   2 17.4086 19.8425   1
  11  11  -2 1.38378 21.6490   1
 -11  11  -4 0.55530 10.0503   1
 -11 -11   4 12.7800 25.6462   1
  11  11  -4 19.6655 25.9227   1
  11 -11   4 18.0429 10.1617   1
  11 -11   6-8.08256 7.12799   1
 -11  11  -6-7.56194 8.28327   1
 -11 -11   6-2.42902 21.3158   1
  11  11  -6 11.3606 15.6530   1
 -11 -12  -1-3.32559 16.6023   1
  11  12  -1 50.2852 25.4354   1
  11  12   1 4.54287 28.9106   1
 -11 -12   1-11.8704 19.7178   1
  11  12  -3 32.3591 24.5250   1
 -11 -12   3 60.1110 27.3939   1
  11  12  -5-20.8624 21.1589   1
 -11 -12   5-13.1601 23.5796   1
 -12  11  -5 2.56491 9.39279   1
  12 -11   5-11.0923 8.75218   1
 -11 -12   7 51.2320 23.6527   1
  12 -11   7 8.70842 6.74069   1
 -12  11  -7 1.37152 7.31395   1
  11  12  -7-3.02621 11.1345   1
  10  12   0 8.93415 23.9223   1
 -10 -12   0 7.99414 17.6865   1
 -10 -12  -2 15.8940 13.6187   1
 -10 -12   2-19.8307 20.5551   1
  10  12  -2-11.9195 21.9751   1
  10  12   2-39.2563 31.5201   1
  12 -10   4 9.96441 9.58658   1
 -10 -12   4 5.71458 28.4027   1
  10  12  -4 5.24686 24.4917   1
 -10 -12   6 4.60132 18.5159   1
 -12  10  -6 6.82601 8.64550   1
  12 -10   6 2.31591 6.59501   1
  10  12  -6-15.4708 15.4562   1
  -9 -12  -1-3.23354 13.5969   1
  -9 -12   1 3.38327 19.4945   1
   9  12   1-12.9604 23.6219   1
   9  12   3-1.25773 29.4402   1
  -9 -12   3 15.9165 22.6268   1
   9  12  -3 38.0748 24.4341   1
  -9 -12  -3 0.24969 6.76161   1
  -9 -12   5-17.5654 23.5450   1
   9  12  -5-17.4135 16.5731   1
 -12   9  -5-10.3591 9.81260   1
  12  -9   5-5.30931 8.61847   1
  -9 -12   7-12.9666 16.9940   1
 -12   9  -7-7.93965 7.49636   1
  12  -9   7-3.51319 6.01735   1
   9  12  -7 5.78602 9.22912   1
   8  12   0 14.6595 25.4238   1
  -8 -12   0 19.9667 18.5879   1
  -8 -12   2-34.5752 25.0205   1
   8  12   2 25.2542 20.4250   1
   8  12  -2-19.6551 24.0955   1
  -8 -12  -2-11.2150 10.6596   1
  -8 -12   4 6.84163 20.3499   1
   8  12  -4 36.2949 17.4877   1
 -12   8  -6-3.87685 7.80789   1
  -8 -12   6 3.23635 13.7035   1
   8  12  -6 11.1758 11.3931   1
  12  -8   6 0.57756 7.65489   1
   7  12   1-14.4872 23.0152   1
  -7 -12  -1 35.1651 16.8875   1
   7  12  -1 7.26803 22.4847   1
  -7 -12   1 74.6811 21.2261   1
  -7 -12  -3 11.0934 9.44395   1
   7  12   3 5.00939 18.5116   1
   7  12  -3-6.50103 12.4856   1
  -7 -12   3 7.15755 14.7639   1
  12  -7   5 1.97368 8.66671   1
  -7 -12   5 7.05652 14.8334   1
  -7 -12   7 4.18766 10.5785   1
  12  -7   7 1.63095 5.92142   1
 -12   7  -7-11.5206 8.10385   1
   7  12  -7 5.69985 7.48754   1
  -6 -12   0 65.7569 21.2238   1
   6  12   0 82.3679 23.0580   1
   6  12   2-3.35952 17.4690   1
  -6 -12  -2 10.7257 11.5152   1
  -6 -12   2-11.5941 11.6256   1
   6  12  -2-16.7407 13.7841   1
   6  12   4-12.4993 22.9591   1
  -6 -12   4-5.04171 12.1774   1
   6  12  -4-3.93583 11.0971   1
 -12   6  -6-2.24974 7.04657   1
  12  -6   6-0.52178 6.80601   1
  -6 -12   6-4.31335 10.6172   1
   6  12  -6 6.73189 9.85031   1
   5  12   1 31.8711 10.9778   1
  -5 -12   1-11.1999 11.5071   1
   5  12  -1 23.1306 11.7470   1
  -5 -12  -1 19.4647 10.6205   1
   5  12   3-13.5172 13.0580   1
  -5 -12  -3 17.1438 8.12593   1
  -5 -12   3 5.15222 10.5566   1
   5  12  -3-10.3058 11.6438   1
  -5 -12   5-1.46583 12.5715   1
   5  12  -5 3.78614 12.6944   1
  12  -5   7 0.52773 5.99304   1
 -12   5  -7-1.26397 7.34441   1
  12  -5  -7-0.91352 9.92292   1
   5  12   7-4.27072 2.00195   1
 -12   5   7-1.78288 22.2681   1
  -5 -12   7-14.1551 10.1532   1
   5  12  -7-3.63950 9.21753   1
  -4 -12   0 161.143 32.6470   1
   4  12   0 203.857 33.5175   1
  -4 -12  -2 3.12818 5.86631   1
   4  12   2 4.22502 6.70256   1
  -4 -12   2-1.59011 10.7265   1
   4  12  -2-25.9070 11.9130   1
   4  12   4-0.84790 7.27499   1
  -4 -12   4 4.40634 12.1897   1
  -4 -12  -4 0.16226 5.30332   1
   4  12  -4 2.86346 11.9765   1
  -4 -12  -6 0.25808 1.35782   1
 -12   4  -6 3.71184 7.26480   1
  12  -4   6 0.45725 6.28290   1
   4  12   6 0.92358 1.13186   1
  -4 -12   6-7.33326 10.6509   1
  12  -4  -6-8.01396 8.28050   1
   4  12  -6-16.9928 11.5031   1
   3  12   1 41.2638 12.5408   1
  -3 -12   1 36.9214 14.7626   1
   3  12  -1 16.7647 14.1450   1
  -3 -12  -1 56.5012 12.3358   1
  -3 -12   3-5.89301 11.8039   1
   3  12  -3 31.5226 12.3668   1
   3  12   3 4.33316 5.19224   1
  -3 -12  -3 1.73239 5.09591   1
   3  12  -5-0.79561 12.4931   1
  -3 -12   5-21.9054 15.4215   1
  -3 -12   7 5.94425 10.9874   1
 -12   3   7 69.8319 38.1638   1
  12  -3  -7-7.20827 10.7914   1
  -3 -12  -7 1.60461 2.59330   1
   3  12   7 1.82062 3.35481   1
  12  -3   7 4.00956 5.66142   1
   3  12  -7-0.92593 9.30816   1
 -12   3  -7-1.09687 6.68110   1
   2  12   0 10.0987 8.78788   1
  -2 -12   0-1.87974 9.26653   1
  -2 -12  -2 26.5893 5.96307   1
   2  12   2 13.7649 5.71015   1
   2  12  -2 21.1656 11.9682   1
  -2 -12   2 3.03891 11.1513   1
   2  12  -4 5.88148 10.6704   1
  -2 -12   4 14.1577 11.7137   1
   2  12   4 7.69685 2.59855   1
  -2 -12  -4 6.12125 2.49860   1
  -2 -12   6 7.45493 10.1929   1
  -2 -12  -6-0.53838 2.92180   1
   2  12  -6-0.78762 10.2733   1
  12  -2  -6-15.1246 15.2351   1
 -12   2   6-5.18686 33.4976   1
   2  12   6 3.43320 10.1934   1
 -12   2   8 27.8624 37.5308   1
  12  -2   8 1.90305 4.70838   1
 -12   2  -8-3.03113 6.60468   1
  12  -2  -8 7.83988 8.46966   1
  -1 -12   1 55.8627 13.0843   1
   1  12  -1 51.9358 13.4788   1
   1  12   1 50.1831 12.3283   1
  -1 -12  -1 71.8856 12.3369   1
  -1 -12  -3-2.30605 3.80411   1
  -1 -12   3 7.45370 8.83301   1
   1  12   3 6.81764 4.50835   1
   1  12  -3 3.52594 9.32240   1
  -1 -12   5 24.1646 13.4044   1
 -12   1   5 9.22977 34.3126   1
   1  12  -5 15.0997 11.2225   1
  12  -1  -5 13.8728 18.4827   1
  -1 -12   7-6.29585 8.98995   1
  12  -1  -7 8.69630 11.1593   1
   1  12  -7-0.73712 7.56802   1
   1  12   7 3.79266 13.0103   1
  -1 -12  -7-0.81066 4.18272   1
 -12   1  -7-1.02808 5.97465   1
  12  -1   7-1.29652 5.20422   1
 -12   1   7-12.9821 32.9662   1
   0 -12   0 59.4457 11.6280   1
   0  12   0 38.5546 11.2360   1
   0  12  -2 24.6409 9.29839   1
   0  12   2 25.4298 7.46732   1
   0 -12   2 22.1020 9.79314   1
   0 -12  -2 18.4616 7.40544   1
   0 -12   4 18.1438 9.49026   1
   0  12  -4 19.0135 9.18659   1
  12   0  -4-11.4510 12.9645   1
   0  12  -6-6.59673 9.04759   1
 -12   0   6-74.9868 40.7585   1
  12   0  -6 1.11157 14.7852   1
   0  12  -8 6.19691 7.33237   1
  12   0  -8 5.30568 8.54891   1
   0 -12   8-3.40306 8.55885   1
 -12   0  -8 4.42115 6.35555   1
 -12   0   8-12.9403 26.2560   1
  12   0   8 2.28251 4.98696   1
  -1  12   1 22.6340 9.51972   1
   1 -12   1 24.4241 8.94038   1
  -1  12  -1 22.5918 9.57449   1
   1 -12  -1 32.7277 9.28785   1
   1 -12   3-0.39475 8.02187   1
  -1  12  -3-1.99066 7.79479   1
 -12  -1   5 42.0189 43.1857   1
  12   1  -5 7.87950 20.8186   1
   1 -12   5 6.25193 8.43147   1
  -1  12  -5 11.3050 9.43426   1
 -12  -1   7-24.2408 31.2974   1
   1 -12  -7 0.57829 4.29128   1
  12   1  -7 5.29578 10.6504   1
   1 -12   7 0.61672 6.66371   1
  -1  12  -7 0.56953 5.82890   1
  12   1   7-8.66581 5.48877   1
  -1  12   7 31.0860 25.8603   1
   2 -12   0 37.4931 11.1435   1
  -2  12   0 27.3436 11.6287   1
  -2  12   2 3.78037 5.91083   1
   2 -12   2 14.7697 8.53061   1
   2 -12  -2 13.8732 6.36856   1
  -2  12  -2 23.4871 7.88935   1
 -12  -2   4 28.1217 31.3077   1
  12   2  -4-24.4306 19.9214   1
   2 -12   4 12.6397 8.64683   1
  -2  12  -4-2.27684 9.25395   1
 -12  -2   6 10.0396 28.1985   1
   2 -12   6-7.05041 8.46699   1
  -2  12  -6 9.75505 7.51235   1
  12   2  -6-11.6891 13.9501   1
  12   2   8 12.6287 5.50613   1
 -12  -2   8 25.2920 25.6706   1
  12   2  -8 13.5551 10.6816   1
 -12  -2  -8-3.48885 5.59446   1
  -3  12   1 28.6344 9.49420   1
   3 -12   1 19.5621 10.8995   1
  -3  12  -1 54.0191 13.0539   1
   3 -12  -1 24.2161 9.30940   1
  12   3  -3-42.7854 23.5961   1
 -12  -3   3-18.9699 32.6193   1
 -12  -3   5 2.13701 34.6118   1
  12   3  -5-6.40771 17.4413   1
   3 -12   5 1.00139 9.41335   1
 -12  -3   7 7.55596 23.7522   1
   3 -12  -7-1.95779 3.50957   1
  12   3  -7-13.3730 10.8166   1
   3 -12   7-6.58023 6.90834   1
  -3  12  -7 1.75732 6.27443   1
  -4  12   0 421.555 69.2430   1
   4 -12   0 385.678 69.2937   1
 -12  -4   2 6.86301 15.2596   1
  -4  12  -2 10.4523 10.9733   1
   4 -12   2-1.81217 9.83107   1
  12   4  -2-19.4602 17.3899   1
 -12  -4   4 25.6034 31.1202   1
  12   4  -4-10.8922 20.9447   1
  -4  12  -4 17.5273 8.18866   1
   4 -12   4 6.09575 7.90212   1
  12   4  -6 20.9673 14.0992   1
   4 -12   6 0.50654 7.04735   1
  -4  12  -6-1.53987 7.20158   1
  -5  12  -1 27.0056 9.47472   1
   5 -12   1 8.71538 9.78202   1
  12   5  -3 37.1296 23.7028   1
   5 -12   3 0.51427 10.2224   1
  -5  12  -3 3.26645 10.4994   1
 -12  -5   3-23.4394 29.5179   1
 -12  -5   5-37.0946 30.0453   1
  12   5  -5-4.63603 18.0831   1
 -12  -5   7-2.55340 23.4799   1
  12   5  -7-2.77114 12.4143   1
   5 -12   7-3.82222 6.51994   1
  -5  12  -7-2.82632 6.31857   1
   6 -12   2-1.98631 8.37307   1
 -12  -6   2 14.2809 28.6942   1
  12   6  -2 33.1748 27.8505   1
  -6  12  -2 2.81109 8.50575   1
 -12  -6   4 27.1793 26.2457   1
  12   6  -4 11.6620 19.1437   1
  -6  12  -4 14.7386 12.5697   1
   6 -12   4 31.0485 12.8494   1
  -6  12  -6-4.32193 7.27154   1
 -12  -6   6 11.2011 23.5870   1
  12   6  -6-16.1920 17.0230   1
   6 -12   6 4.49032 6.65434   1
  12   7  -1 37.6527 30.9829   1
  -7  12  -1 37.2992 12.1475   1
   7 -12   1 63.7332 13.0722   1
 -12  -7   1 11.8817 26.9032   1
   7 -12   3 20.5073 9.77085   1
 -12  -7   3 5.50071 20.1133   1
  12   7  -3-1.18685 19.2057   1
  -7  12  -3 26.4579 9.95099   1
  12   7  -5 2.66946 19.6275   1
   7 -12   5-0.63520 10.4816   1
  -7  12  -5-1.36850 10.9675   1
 -12  -7   5 30.6972 29.1282   1
  -7  12  -7-10.1260 7.44472   1
   7 -12   7-8.10839 6.32111   1
 -12  -7   7 15.8058 21.0607   1
  12   7  -7-8.13832 13.9178   1
  12   8   0-15.5537 21.0701   1
 -12  -8   0-26.2193 13.7265   1
 -12  -8   2 5.31783 24.4796   1
  12   8  -2-22.9262 24.3838   1
   8 -12   2 13.2449 9.29255   1
  -8  12  -2 15.4701 9.33349   1
 -12  -8   4-22.0598 27.7904   1
  12   8  -4-25.2210 21.4362   1
  -8  12  -4-4.12586 9.64968   1
   8 -12   4-2.61298 9.65312   1
   8 -12   6 0.69499 7.87656   1
 -12  -8   6 17.9432 21.0173   1
  12   8  -6 11.0958 15.6670   1
  -8  12  -6-5.28417 9.97298   1
  12   9  -1-18.4885 28.2838   1
 -12  -9   1 20.7893 22.5895   1
   9 -12   3 7.23179 9.10515   1
 -12  -9   3 30.4043 22.0670   1
  12   9  -3-6.84399 20.9434   1
  -9  12  -3-1.07477 10.0383   1
  -9  12  -5 2.85644 9.94471   1
  12   9  -5-23.0002 22.4904   1
 -12  -9   5 17.9211 27.4390   1
   9 -12   5 2.88165 9.43316   1
 -12  -9   7-26.8682 22.8701   1
   9 -12   7-4.86031 7.42485   1
  12   9  -7-1.79242 13.0138   1
  -9  12  -7 9.08630 8.48484   1
 -12 -10   0 33.1823 21.6076   1
  12  10   0 46.4192 32.4414   1
 -12 -10   2-19.2287 22.6117   1
  12  10  -2-15.5561 22.5117   1
 -10  12  -4-17.2469 10.5143   1
 -12 -10   4 73.5116 29.0357   1
  12  10  -4 4.48858 21.3242   1
  10 -12   4-12.0276 10.5615   1
  12  10  -6-3.60994 18.6386   1
  10 -12   6 1.31480 7.85719   1
 -12 -10   6-2.40522 22.8300   1
 -10  12  -6-9.47296 8.47924   1
  12  11   1-22.8444 31.5422   1
 -12 -11   1 10.5122 19.9371   1
  12  11  -1-36.3812 24.4933   1
  11 -12   3 8.32333 9.94846   1
  12  11  -3 38.3796 22.3645   1
 -12 -11   3 16.3554 23.5779   1
 -12 -11   5 28.0473 27.7126   1
  11 -12   5 9.80743 8.00771   1
 -11  12  -5 2.53437 8.41624   1
  12  11  -5 14.0448 21.0905   1
  12  11  -7-14.1470 17.4883   1
  11 -12   7-4.27733 7.82575   1
 -12 -11   7-19.9304 21.1157   1
 -11  12  -7-3.46172 7.02867   1
  12  12   0 35.3882 25.8298   1
 -12 -12   0 14.2429 17.0331   1
  12  12   2-19.1634 26.9107   1
 -12 -12   2-34.9419 22.4232   1
  12  12  -2-16.3303 21.3774   1
 -12 -12  -2-7.22621 9.22861   1
  12 -12   4 24.0709 9.41112   1
 -12 -12   4 20.5867 29.1321   1
  12  12  -4 1.73523 24.0410   1
 -12  12  -4-4.79016 10.6353   1
  12 -12   6-0.61410 6.72087   1
 -12 -12   6-5.14262 18.8582   1
  12  12  -6-12.0001 17.5322   1
 -12  12  -6 10.7695 8.86686   1
 -12 -13  -1-9.00639 17.2722   1
  12  13   1-25.5814 34.0422   1
 -12 -13   1 19.7708 18.4802   1
  12  13  -1-1.50981 24.5571   1
  12  13  -3 8.83267 27.3683   1
 -12 -13   3 37.0440 25.5122   1
 -13  12  -5-6.51962 8.42096   1
 -12 -13   5-6.66639 23.2802   1
  12  13  -5 16.1068 18.6287   1
  13 -12   5 4.41325 7.84309   1
  13 -12   7 1.31381 7.18683   1
 -12 -13   7 5.71911 21.8104   1
 -13  12  -7-2.21233 7.57137   1
  12  13  -7-6.24387 14.9493   1
 -11 -13   0 13.3655 15.4349   1
  11  13   0-7.22064 23.0211   1
  11  13   2 18.2021 32.2965   1
 -11 -13  -2 12.9233 14.5269   1
 -11 -13   2 36.9477 23.3415   1
  11  13  -2-4.94425 24.9068   1
 -11 -13   4 39.6525 30.9235   1
  11  13  -4 1.87477 23.8816   1
 -13  11  -6 3.64582 8.40848   1
 -11 -13   6 44.0802 21.7719   1
  11  13  -6-9.73991 17.3194   1
  13 -11   6-1.25927 6.95635   1
 -10 -13  -1 7.11071 13.9076   1
 -10 -13   1-1.18394 19.6648   1
  10  13  -1 13.6707 24.8287   1
  10  13   1 36.4651 22.1253   1
 -10 -13  -3-1.53648 9.76249   1
  10  13   3 24.1212 32.2588   1
 -10 -13   3 3.34715 24.6797   1
  10  13  -3 22.3851 22.2501   1
  13 -10   5-7.86427 8.67749   1
 -10 -13   5-2.08828 25.4771   1
  10  13  -5-13.9749 17.5298   1
 -13  10  -5-12.4169 9.24182   1
  13 -10   7-7.38684 6.48084   1
 -10 -13   7-11.5188 18.1357   1
  10  13  -7-8.90657 11.9468   1
 -13  10  -7-3.59564 7.31181   1
  -9 -13   0 15.4864 16.6268   1
   9  13   0-5.50195 22.9173   1
  -9 -13  -2-19.2513 11.6998   1
  -9 -13   2-8.59405 20.1417   1
   9  13  -2-12.6255 22.8162   1
   9  13   2-27.5143 22.4857   1
  -9 -13   4-17.6839 27.9958   1
   9  13  -4 34.3942 19.8530   1
 -13   9  -6 21.1312 8.68101   1
  13  -9   6 9.89638 7.67861   1
  -9 -13   6 9.99903 13.2590   1
   9  13  -6 18.0847 11.6328   1
  -8 -13  -1 33.0414 15.4032   1
   8  13   1 35.0500 22.2690   1
  -8 -13   1-15.4813 21.3340   1
   8  13  -1-11.0848 24.0074   1
   8  13   3 41.2537 21.7460   1
  -8 -13  -3-9.04309 10.1412   1
  -8 -13   3 20.5959 17.8604   1
   8  13  -3-6.06910 16.3268   1
  -8 -13   5-2.94309 15.1058   1
   8  13  -5 0.84259 12.6396   1
 -13   8  -7-7.88022 7.68391   1
  13  -8   7-8.71470 6.30328   1
  -8 -13   7 20.5266 11.4170   1
   8  13  -7 1.78838 8.86380   1
   7  13   0-1.17659 19.3342   1
  -7 -13   0 2.83803 17.2241   1
  -7 -13  -2 6.10096 11.6441   1
   7  13   2 36.2065 18.4510   1
  -7 -13   2 7.86015 13.1634   1
   7  13  -2 23.7709 13.6969   1
   7  13   4 14.2131 29.3472   1
  -7 -13   4 26.3884 15.2314   1
   7  13  -4 5.92616 13.2989   1
  -7 -13  -4-4.83948 9.04316   1
 -13   7  -6-2.43194 7.83849   1
  13  -7   6-3.73494 6.82041   1
  -7 -13   6-13.3810 12.2467   1
   7  13  -6-3.17775 8.35802   1
  -6 -13  -1 19.0546 12.5220   1
   6  13   1 117.164 19.0007   1
  -6 -13   1 3.61414 11.1342   1
   6  13  -1 5.68330 12.2161   1
  -6 -13  -3 6.29771 8.26070   1
   6  13   3-17.3849 16.1709   1
  -6 -13   3 5.19778 12.0619   1
   6  13  -3-7.54823 10.9284   1
   6  13  -5 26.0440 11.7343   1
  -6 -13   5 27.5057 12.9240   1
 -13   6  -7-5.84842 7.96572   1
  -6 -13   7 18.9792 9.71171   1
  13  -6   7 10.4452 6.63565   1
   6  13  -7-0.84635 8.80159   1
  -5 -13   0 0.76739 9.36394   1
   5  13   0-8.70832 10.1700   1
  -5 -13   2 4.17922 10.3218   1
  -5 -13  -2-5.74308 7.73128   1
   5  13   2 3.17365 8.35526   1
   5  13  -2 17.6454 11.0856   1
  -5 -13  -4-1.02625 6.32156   1
   5  13   4 1.45984 13.8497   1
  -5 -13   4 3.50525 13.0977   1
   5  13  -4-5.06684 11.9667   1
  13  -5   6-2.48286 6.65663   1
  -5 -13   6 29.3462 11.0341   1
   5  13  -6 7.90752 9.86547   1
  -4 -13  -1 22.1068 9.23951   1
   4  13   1 9.39871 10.0007   1
  -4 -13   1 26.4615 11.1198   1
   4  13  -1 27.1967 13.2708   1
   4  13  -3 5.50214 11.6571   1
   4  13   3 7.57245 5.54678   1
  -4 -13  -3 7.36007 4.77230   1
  -4 -13   3-9.52715 11.0395   1
  -4 -13  -5-1.20015 2.29697   1
   4  13   5 1.04841 3.69599   1
   4  13  -5 30.0372 13.3938   1
  -4 -13   5 12.8942 13.2051   1
   4  13  -7-1.95724 9.22983   1
  13  -4  -7-5.95995 10.1454   1
 -13   4   7 4.96194 31.2991   1
  13  -4   7 3.67518 5.87689   1
 -13   4  -7-1.16757 6.24096   1
  -4 -13   7 13.6813 10.5199   1
  -3 -13   0 6.35522 10.1613   1
   3  13   0 7.98309 11.6707   1
  -3 -13   2 8.33611 11.4337   1
  -3 -13  -2 6.52854 6.68421   1
   3  13  -2-23.3760 12.7079   1
   3  13   2 16.8319 7.17376   1
   3  13  -4-14.8655 15.7047   1
  -3 -13   4-7.00615 12.7157   1
   3  13   4-1.30294 2.86107   1
  -3 -13  -4-0.10838 3.91652   1
  13  -3  -6 4.38852 12.1401   1
   3  13  -6 1.84688 11.8092   1
  -3 -13   6 10.5276 11.9481   1
   3  13   6-8.90092 5.31113   1
  -3 -13  -6-0.03394 0.80948   1
  -2 -13   1 8.08948 8.94955   1
   2  13  -1 2.49331 9.93762   1
  -2 -13  -1-4.28254 6.47662   1
   2  13   1 0.93188 6.64919   1
   2  13  -3 9.92909 11.0157   1
  -2 -13  -3 19.9564 5.35835   1
  -2 -13   3 25.0513 11.8075   1
   2  13   3 23.6024 5.56890   1
   2  13  -5-8.19257 13.8114   1
  -2 -13   5-13.1464 12.4556   1
  -2 -13   7-7.38491 10.1383   1
  13  -2  -7-4.45959 11.8613   1
   2  13  -7-3.50049 8.00337   1
 -13   2   7-20.5752 35.5674   1
  13  -2   7 0.46089 5.17199   1
   2  13   7-1.19002 9.90419   1
  -1 -13   0 2.41666 7.13748   1
   1  13   0 1.97084 7.93987   1
  -1 -13   2 3.00779 7.63819   1
   1  13  -2 2.65055 8.17841   1
  -1 -13  -2-4.33366 4.42736   1
   1  13   2 1.80045 4.55373   1
  -1 -13   4-10.6157 10.1864   1
   1  13  -4-9.84124 10.2535   1
 -13   1   6 73.0812 37.1917   1
  -1 -13   6-12.7359 10.5883   1
   1  13  -6 0.65848 8.86976   1
  13  -1  -6 3.29489 14.3304   1
   0 -13   1 69.4377 13.4960   1
   0  13  -1 52.7505 14.2864   1
   0 -13  -1 48.6431 11.6798   1
   0  13   1 62.4551 11.6742   1
   0 -13   3 24.6488 9.72411   1
   0  13   3 19.5826 5.61861   1
   0  13  -3 28.3259 10.4451   1
   0 -13  -3 17.8541 5.77024   1
  13   0  -5 13.0228 19.3935   1
   0  13  -5 17.1896 9.87335   1
   0 -13   5 13.0054 9.68467   1
 -13   0   5 21.1215 28.1865   1
   0 -13  -7 3.23717 3.91752   1
 -13   0   7-10.0054 33.5150   1
  13   0  -7 5.85528 10.1213   1
   0 -13   7 1.47930 7.67690   1
   0  13  -7-3.09696 6.49595   1
  -1  13   0 10.5309 6.78236   1
   1 -13   0-0.69912 6.35177   1
   1 -13   2 9.60369 8.54942   1
  -1  13  -2-7.51611 8.16418   1
  -1  13   2-7.01913 5.32090   1
   1 -13  -2-4.04814 5.34493   1
  13   1  -4-0.80323 17.4749   1
 -13  -1   4-21.1773 19.8436   1
   1 -13   4 12.8537 8.76248   1
  -1  13  -4-12.2327 9.73022   1
   1 -13   6-1.08197 6.67041   1
 -13  -1   6-21.8912 32.3097   1
  13   1  -6 27.6749 16.0499   1
  -1  13  -6 3.39068 7.52320   1
   2 -13   1 2.37393 7.96250   1
  -2  13  -1 21.7005 8.64316   1
   2 -13  -1 21.8886 8.23707   1
  -2  13   1 26.1806 7.61020   1
   2 -13   3 28.4476 9.78028   1
  -2  13  -3 27.8319 9.73014   1
 -13  -2   5-69.2699 40.7841   1
  13   2  -5-10.8818 19.9850   1
   2 -13   7-4.75795 6.79348   1
  13   2  -7-9.09438 10.6016   1
  -2  13  -7-0.61645 6.92015   1
 -13  -2   7 22.2149 26.3501   1
   3 -13   0 4.44426 9.26510   1
  -3  13   0 9.20412 9.20770   1
  -3  13  -2 23.3497 9.13668   1
   3 -13   2 9.06031 8.92714   1
 -13  -3   4 1.85159 33.9463   1
  13   3  -4-18.5995 21.2479   1
   3 -13   4 0.87695 8.43647   1
  -3  13  -4-11.1710 9.96502   1
 -13  -3   6-10.3968 28.0366   1
   3 -13   6-6.17312 7.15647   1
  -3  13  -6 8.63038 7.93183   1
  13   3  -6 19.4671 14.4978   1
  -4  13   1-5.74352 6.99023   1
   4 -13   1 7.64828 10.3202   1
  -4  13  -1 9.47536 9.78414   1
   4 -13  -1 3.52690 7.26703   1
 -13  -4   3 4.65953 30.0580   1
  -4  13  -3 23.3380 9.86381   1
   4 -13   3 11.8241 9.01955   1
  13   4  -3 31.5366 23.4070   1
 -13  -4   5 46.7113 37.3878   1
  13   4  -5-21.9664 17.9045   1
   4 -13   5-15.3308 8.52983   1
  -4  13  -5-0.94600 8.69727   1
 -13  -4   7 7.84567 23.0952   1
  13   4  -7-6.50301 11.8177   1
   4 -13   7-11.7316 7.31817   1
  -4  13  -7 8.62507 6.76566   1
  -5  13   0 2.48729 8.40086   1
   5 -13   0 2.55419 8.38575   1
  13   5  -2-10.8584 22.9229   1
   5 -13   2-2.43622 9.92870   1
  -5  13  -2-13.3042 10.7527   1
 -13  -5   2-15.8524 16.3355   1
  13   5  -4 5.26888 21.2932   1
 -13  -5   4-32.5499 35.5951   1
 -13  -5   6-2.23919 24.1576   1
  13   5  -6-2.65093 13.3287   1
   5 -13   6-1.58996 6.49467   1
  -5  13  -6-4.42505 6.15869   1
   6 -13   1 1.61700 9.32117   1
  -6  13  -1-7.03232 9.01116   1
 -13  -6   3-14.8285 29.1966   1
   6 -13   3 4.74769 11.4633   1
  -6  13  -3 30.4678 11.2006   1
  13   6  -3 47.4581 24.6697   1
   6 -13   5 12.8441 9.49580   1
 -13  -6   5 1.93450 26.6732   1
  -6  13  -5 12.3031 10.2194   1
  13   6  -5 24.8240 18.9309   1
 -13  -6   7-2.66993 23.9050   1
  13   6  -7-2.96075 12.7064   1
   6 -13   7-2.85640 5.76629   1
  -6  13  -7-3.72215 6.07572   1
  13   7  -2 16.9172 28.4478   1
 -13  -7   2-15.1889 26.9083   1
  -7  13  -2 6.17566 9.10306   1
   7 -13   2-5.19138 8.80013   1
 -13  -7   4-36.8270 28.7102   1
  13   7  -4-10.1133 19.0557   1
   7 -13   4 17.8106 12.0112   1
  -7  13  -4-3.11282 12.6822   1
   7 -13   6 7.57830 8.30782   1
 -13  -7   6 20.5892 23.6051   1
  13   7  -6-2.89444 15.4626   1
  -7  13  -6-5.13754 8.04655   1
 -13  -8   1-2.31782 22.7938   1
   8 -13   1-6.03034 8.99454   1
  13   8  -1 2.77984 28.5462   1
 -13  -8   3 24.1391 23.9327   1
  13   8  -3 18.1109 19.9129   1
   8 -13   3 19.1825 10.0261   1
  -8  13  -3 10.3243 10.5161   1
 -13  -8   5 52.5993 29.9218   1
  13   8  -5-1.43915 18.8082   1
   8 -13   5-17.4078 11.8800   1
  -8  13  -5-4.84153 11.5633   1
   8 -13   7 0.63042 6.81231   1
  -8  13  -7-9.81653 9.20098   1
 -13  -8   7 34.4531 22.5603   1
  13   8  -7-5.03126 13.7288   1
  13   9   0-35.2294 24.7855   1
 -13  -9   0 8.74324 13.6731   1
 -13  -9   2-39.3846 24.6231   1
  13   9  -2-16.2755 22.7384   1
   9 -13   2-1.42162 9.70026   1
  -9  13  -2 1.89267 8.71081   1
   9 -13   4-0.52500 10.2922   1
 -13  -9   4 34.6605 25.3910   1
  13   9  -4 14.3622 21.6912   1
  -9  13  -4 12.1554 10.1679   1
 -13  -9   6-16.4642 23.2501   1
  13   9  -6-6.78907 15.5071   1
  -9  13  -6-15.2248 9.54602   1
 -13 -10   1 12.3038 21.1077   1
  13  10  -1-12.5809 28.3017   1
 -10  13  -3 12.8579 10.6358   1
  13  10  -3-1.37858 19.2400   1
  10 -13   3-0.54351 9.35623   1
 -13 -10   3 27.4564 24.4781   1
 -10  13  -5-3.64662 8.14094   1
 -13 -10   5 6.05801 23.3712   1
  13  10  -5-16.4997 20.2373   1
  10 -13   5-0.57086 7.76400   1
 -13 -10   7-19.7549 24.2008   1
  13  10  -7-9.55583 15.3795   1
  10 -13   7 5.67874 8.32743   1
 -10  13  -7 3.32546 8.66625   1
 -13 -11   0 1.08014 19.8500   1
  13  11   0-30.0960 32.0470   1
 -13 -11   2 12.7097 19.7551   1
  13  11  -2-21.2742 25.0444   1
  11 -13   4 25.9247 10.7202   1
 -13 -11   4-30.6241 26.4226   1
  13  11  -4 33.9701 23.0042   1
 -11  13  -4 2.48246 9.18474   1
 -13 -11   6-17.1040 23.4636   1
  13  11  -6-5.58598 18.1978   1
 -11  13  -6-3.34705 7.36215   1
  11 -13   6 3.10339 7.21857   1
 -13 -12  -1-3.59703 15.9905   1
  13  12  -1 26.7054 25.1605   1
 -13 -12   1-11.1662 18.6461   1
  13  12   1-10.5010 33.4605   1
 -13 -12   3 37.6961 26.6028   1
  13  12  -3 8.02559 22.8216   1
 -12  13  -5-7.07468 8.38072   1
 -13 -12   5-21.9538 23.1247   1
  13  12  -5 20.7660 19.4908   1
  12 -13   5-2.51189 7.58965   1
 -12  13  -7 5.06622 7.65820   1
 -13 -12   7-17.1726 20.1146   1
  13  12  -7-19.0812 17.6301   1
  12 -13   7 9.15822 6.96320   1
 -13 -13   0 13.0343 17.5311   1
  13  13   0-4.70853 27.3488   1
  13  13   2-33.3842 35.1436   1
  13  13  -2 30.8539 25.0712   1
 -13 -13  -2 3.40988 9.69635   1
 -13 -13   2 2.74296 21.5161   1
 -13  13  -4-5.07485 8.58330   1
 -13 -13   4-30.2521 24.1054   1
  13  13  -4-3.75085 23.0050   1
  13 -13   4 3.01414 8.70286   1
 -13  13  -6 6.87614 8.76902   1
  13  13  -6-14.5768 15.2718   1
  13 -13   6 1.30774 6.98697   1
 -13 -14  -1-22.2638 18.8814   1
 -13 -14   1-14.8108 19.8549   1
  13  14  -1-38.2748 27.6913   1
  13  14   1-7.62674 32.7170   1
 -13 -14   3 51.1478 27.9309   1
  13  14  -3 42.6358 29.8040   1
  14 -13   5 3.84078 7.55224   1
  13  14  -5 16.8477 18.6127   1
 -13 -14   5-6.78102 19.6912   1
 -14  13  -5 7.67651 8.94029   1
 -12 -14   0 16.1941 16.5076   1
  12  14   0 69.2613 25.9951   1
  12  14  -2 29.7291 25.7507   1
  12  14   2-30.1976 38.0068   1
 -12 -14  -2 0.78623 15.9875   1
 -12 -14   2 31.9159 25.8733   1
 -12 -14   4 20.1305 24.7424   1
  12  14  -4 11.8702 25.6118   1
  14 -12   6-2.80488 7.67502   1
 -12 -14   6-5.20237 22.8255   1
  12  14  -6-6.24454 15.4574   1
 -14  12  -6-10.4012 7.12998   1
 -11 -14  -1 4.63306 13.0444   1
  11  14   1 12.7274 24.0723   1
  11  14  -1-1.63407 25.1019   1
 -11 -14   1-17.0932 21.0570   1
 -11 -14  -3-13.3942 13.0256   1
  11  14  -3 3.77521 25.9160   1
 -11 -14   3-29.1345 24.3483   1
  11  14   3 38.0558 39.1304   1
 -11 -14   5 37.9719 23.6820   1
  11  14  -5 31.1405 18.9695   1
  14 -11   5 3.62651 7.07137   1
 -14  11  -7 2.35771 7.48532   1
 -11 -14   7-8.15038 15.9883   1
  11  14  -7-23.8674 16.2598   1
  14 -11   7-1.96472 6.50680   1
  10  14   0 7.53528 25.5482   1
 -10 -14   0-16.1823 16.6479   1
  10  14   2 5.31501 23.8503   1
 -10 -14   2 21.1646 21.9122   1
  10  14  -2 24.1868 22.1169   1
 -10 -14  -2-20.0865 12.7149   1
 -10 -14   4 64.5026 29.1925   1
  10  14  -4-1.38959 17.8434   1
 -10 -14   6-10.5133 17.3225   1
  10  14  -6-11.0426 12.6791   1
  14 -10   6 16.4343 8.76896   1
 -14  10  -6 1.34832 7.71463   1
  -9 -14  -1 0.78574 14.4785   1
   9  14   1 40.8065 23.6365   1
  -9 -14   1-6.26962 17.5826   1
   9  14  -1-36.2233 24.4779   1
  -9 -14  -3 0.51982 11.1690   1
   9  14   3-2.47989 25.5312   1
  -9 -14   3-3.20622 23.7023   1
   9  14  -3-22.6402 22.1784   1
  -9 -14   5-2.27888 14.8573   1
   9  14  -5-14.0774 12.6222   1
 -14   9  -7-9.50580 8.09281   1
  -9 -14   7 3.75449 12.1269   1
   9  14  -7 0.96664 8.93923   1
  14  -9   7-8.58247 7.38370   1
  -8 -14   0-3.13764 17.6538   1
   8  14   0 19.2118 22.9279   1
  -8 -14  -2-9.17748 12.2862   1
   8  14   2 25.9936 21.5942   1
  -8 -14   2 26.8537 19.2456   1
   8  14  -2 55.1108 19.2602   1
   8  14   4-7.71064 34.1279   1
  -8 -14   4 30.3336 15.6162   1
  -8 -14  -4 5.92653 9.75579   1
   8  14  -4-9.06758 15.2381   1
  -8 -14   6 17.6604 10.9732   1
   8  14  -6-5.26315 10.3939   1
  14  -8   6 5.63744 6.63551   1
  -7 -14  -1-1.67027 14.9420   1
   7  14   1 1.13559 18.3674   1
  -7 -14   1-4.48583 11.8799   1
   7  14  -1 20.2334 12.5208   1
  -7 -14  -3-6.01707 9.49912   1
   7  14   3-20.2453 19.8717   1
  -7 -14   3-15.1510 13.4073   1
   7  14  -3-6.45442 14.6209   1
  -7 -14   5-5.23395 12.4288   1
   7  14  -5-5.41562 9.63187   1
  14  -7   7-7.44862 6.89314   1
 -14   7  -7-15.2311 7.72788   1
  -7 -14   7 7.14556 9.12929   1
   7  14  -7 2.58460 7.40039   1
  -6 -14   0-1.37209 9.61898   1
   6  14   0 37.4773 12.6561   1
  -6 -14  -2 25.4033 12.0700   1
   6  14   2 24.6609 13.9033   1
  -6 -14   2-4.57425 10.0396   1
   6  14  -2-12.0125 10.4312   1
  -6 -14  -4 5.92275 7.87487   1
   6  14   4 43.1377 19.0963   1
  -6 -14   4-4.28978 11.0496   1
   6  14  -4 25.7866 13.7930   1
  -6 -14   6-1.77338 9.77575   1
   6  14  -6 10.6822 8.47274   1
  -5 -14  -1-3.99276 7.50060   1
   5  14   1-8.64894 8.55067   1
  -5 -14   1-1.86251 10.4803   1
   5  14  -1-7.43754 11.6180   1
  -5 -14  -3 7.90939 6.65299   1
   5  14   3 5.68374 7.39727   1
  -5 -14   3-0.63460 10.8529   1
   5  14  -3-11.6926 11.6724   1
  -5 -14  -5-4.88246 4.15473   1
   5  14   5 3.00462 10.5488   1
  -5 -14   5-6.85477 11.8250   1
   5  14  -5-0.84471 12.3749   1
  14  -5   7 5.89724 5.64461   1
  -5 -14   7-5.19007 9.48039   1
   5  14  -7-0.97718 8.44200   1
  14  -5  -7-4.57865 6.32880   1
   4  14   0 30.6060 12.9810   1
  -4 -14   0 30.6110 12.0131   1
   4  14  -2 3.85056 13.0072   1
  -4 -14  -2 1.35914 6.01868   1
   4  14   2 8.53520 8.31955   1
  -4 -14   2 23.2281 12.2599   1
   4  14  -4 15.4500 15.7349   1
  -4 -14  -4 19.9235 5.45631   1
   4  14   4 22.5161 6.86278   1
  -4 -14   4 7.04419 14.8359   1
   4  14   6-0.03209 0.09275   1
   4  14   6 0.07760 0.07240   1
   4  14  -6 23.5239 11.7884   1
  -4 -14   6 10.6335 11.2775   1
   3  14  -1 46.6599 12.0935   1
  -3 -14   1 15.4451 12.4933   1
  -3 -14  -1 10.9580 9.61206   1
   3  14   1 18.0018 10.0301   1
   3  14  -3-17.6782 12.1349   1
  -3 -14  -3 5.75626 5.20291   1
   3  14   3 4.07306 4.47498   1
  -3 -14   3-2.11378 11.4907   1
   3  14   5 0.90326 1.69381   1
  -3 -14   5-11.6012 12.6828   1
   3  14  -5 33.3875 14.0815   1
  -3 -14  -5 0.70367 1.43505   1
  14  -3  -7-2.13431 11.5116   1
  14  -3   7-1.99853 5.07729   1
  -3 -14   7-2.14800 9.48214   1
 -14   3   7-7.72755 31.8163   1
   3  14  -7 5.07940 8.84198   1
  -2 -14   0 37.6281 11.5707   1
   2  14   0 39.5755 10.8974   1
   2  14  -2 21.6771 10.7387   1
  -2 -14  -2 12.3128 5.12276   1
   2  14   2 3.04395 5.43773   1
  -2 -14   2 13.2181 10.9750   1
   2  14   4 11.4815 4.29788   1
  -2 -14   4-0.71738 12.3000   1
   2  14  -4 7.41673 13.3418   1
  -2 -14  -4 13.0326 3.66387   1
  14  -2  -6-11.1738 11.1530   1
   2  14  -6-4.82499 10.0710   1
  -2 -14   6 2.81257 10.5630   1
 -14   2   6-7.03458 19.6259   1
  -1 -14   1 22.9145 8.30868   1
   1  14  -1 11.0516 8.80914   1
  -1 -14  -1 17.6041 6.97129   1
   1  14   1 13.9493 7.15619   1
   1  14  -3-1.81199 8.51910   1
  -1 -14  -3-4.79269 4.13682   1
   1  14   3 1.70051 4.71558   1
  -1 -14   3 8.17979 9.69903   1
  -1 -14   5 6.86403 11.4361   1
   1  14  -5-1.78158 9.08466   1
  14  -1  -5 9.40316 10.3239   1
  14  -1  -7 9.48776 12.5269   1
 -14   1   7-24.6486 35.3979   1
   1  14  -7-11.7574 8.13614   1
  -1 -14   7-2.71071 9.93368   1
   0 -14   0 31.7416 9.11945   1
   0  14   0 26.3333 8.76202   1
   0 -14  -2 1.23847 5.05351   1
   0 -14   2 4.34567 8.20815   1
   0  14  -2-3.17693 7.79783   1
   0  14   2 2.74775 5.70669   1
   0 -14   4-8.83270 9.13096   1
   0  14  -4 2.37086 8.96161   1
 -14   0   6 41.7606 35.3656   1
  14   0  -6 1.21271 14.9848   1
   0 -14   6-0.65241 8.65587   1
   0  14  -6 4.10913 7.59385   1
   1 -14  -1 16.0132 7.86344   1
  -1  14   1 24.2129 8.01963   1
   1 -14   1 11.5476 8.33528   1
  -1  14  -1 23.5224 8.25742   1
   1 -14  -3 4.97218 5.60896   1
   1 -14   3 10.8488 8.99205   1
  -1  14  -3 11.4065 9.07776   1
  -1  14   3 4.64672 4.47522   1
  -1  14  -5 11.4901 10.2766   1
 -14  -1   5 31.9884 35.7509   1
  14   1  -5 21.1185 18.6817   1
  14   1  -7-15.0837 12.7004   1
   1 -14   7 4.55337 7.34153   1
  -1  14  -7 4.24567 6.22799   1
 -14  -1   7-34.1717 33.5837   1
   2 -14   0 16.4774 8.64825   1
  -2  14   0 21.2235 9.38615   1
   2 -14  -2 9.46091 6.38835   1
   2 -14   2 0.36899 7.72080   1
  -2  14   2 5.55590 6.30191   1
  -2  14  -2 19.9711 8.13263   1
  14   2  -4 23.8417 18.3144   1
   2 -14   4 12.8016 10.5117   1
  -2  14  -4 1.99085 10.3868   1
 -14  -2   4 81.6188 24.6092   1
 -14  -2   6 11.2938 34.1200   1
   2 -14   6-0.59772 7.80100   1
  -2  14  -6-5.23964 8.58802   1
  14   2  -6-12.8061 14.8346   1
   3 -14   1 16.9499 9.45455   1
  -3  14  -1 16.8449 9.41185   1
  -3  14   1 9.26683 7.32330   1
   3 -14  -1 9.24590 7.10587   1
   3 -14   3 32.1946 9.61508   1
  -3  14  -3 22.8161 8.95537   1
  14   3  -3-4.92195 12.9494   1
  14   3  -5-17.0300 19.3777   1
   3 -14   5-10.8478 9.64470   1
  -3  14  -5 2.51362 8.09828   1
 -14  -3   5-7.19968 39.2018   1
  14   3  -7-19.4248 11.7272   1
 -14  -3   7-19.9127 23.5012   1
   3 -14   7 2.54685 7.32798   1
  -3  14  -7-9.00797 7.87865   1
   4 -14   0 15.9500 7.98004   1
  -4  14   0 3.29852 7.49887   1
   4 -14   2 15.0499 9.98575   1
  -4  14  -2-6.10671 10.6406   1
  -4  14  -4 43.0306 12.3279   1
  14   4  -4 47.3088 24.7678   1
 -14  -4   4 88.6560 39.4212   1
   4 -14   4 32.8426 12.6416   1
 -14  -4   6 42.9322 29.6254   1
  14   4  -6-8.60771 14.3049   1
   4 -14   6 15.7846 7.30667   1
  -4  14  -6-3.87368 7.32129   1
  -5  14  -1 3.07589 7.78455   1
   5 -14   1 10.1298 8.25928   1
   5 -14  -1-3.35305 7.73582   1
  14   5  -3-13.2041 22.5369   1
   5 -14   3 11.0607 10.2928   1
  -5  14  -3 13.7961 10.7984   1
 -14  -5   3 16.3885 29.0323   1
  -5  14  -5 5.01731 8.09222   1
  14   5  -5 2.49344 18.4253   1
 -14  -5   5-41.5279 34.3526   1
   5 -14   5-2.74230 7.46433   1
  14   5  -7 13.8793 12.6004   1
 -14  -5   7 32.4245 24.6823   1
   5 -14   7 0.58493 6.14411   1
  -5  14  -7 0.60598 6.36409   1
  -6  14   0 0.36320 7.86677   1
   6 -14   0 7.64749 8.62168   1
 -14  -6   2 10.2403 23.5773   1
  -6  14  -2 16.7120 9.62375   1
  14   6  -2-10.7687 27.9432   1
   6 -14   2 25.5617 10.5979   1
 -14  -6   4 59.9010 32.9357   1
  14   6  -4 5.70958 23.8585   1
   6 -14   4 46.0254 14.7159   1
  -6  14  -4 17.3107 15.1126   1
  14   6  -6-7.89649 13.8404   1
  -6  14  -6-15.1593 8.65965   1
   6 -14   6-8.42155 7.01007   1
   7 -14   1 6.49950 9.58564   1
  -7  14  -1 20.6583 9.35653   1
  14   7  -1-8.47707 16.3718   1
 -14  -7   3-17.2914 28.5291   1
  14   7  -3 8.86888 23.9418   1
   7 -14   3 8.31337 10.0845   1
  -7  14  -3-3.98933 10.1334   1
  14   7  -5 9.34207 17.6327   1
   7 -14   5 0.63805 10.2949   1
  -7  14  -5 4.24708 11.7524   1
 -14  -7   5-18.0940 27.4636   1
  -7  14  -7-2.52350 6.20427   1
 -14  -7   7-2.71057 21.2517   1
  14   7  -7-1.52136 13.4319   1
   7 -14   7 6.97500 5.78141   1
  -8  14  -2-3.56692 9.30283   1
  14   8  -2 30.7585 27.4886   1
 -14  -8   2 40.1603 25.2751   1
   8 -14   2 0.48983 9.86738   1
 -14  -8   4 27.9373 29.6635   1
  14   8  -4 23.2088 20.0527   1
   8 -14   4-23.9668 11.8957   1
  -8  14  -4-9.38391 11.2207   1
   8 -14   6-8.31691 9.45716   1
  14   8  -6-13.6015 15.6086   1
  -8  14  -6-7.74996 8.61217   1
 -14  -8   6-26.1560 27.4565   1
  14   9  -1 1.56559 27.4567   1
 -14  -9   1 28.4385 22.2174   1
 -14  -9   3 3.37194 25.9612   1
  14   9  -3 15.4458 21.2185   1
   9 -14   3-1.56913 9.12543   1
  -9  14  -3 3.30530 11.1955   1
 -14  -9   5-25.3154 25.1138   1
  14   9  -5 18.1205 17.6327   1
   9 -14   5-6.55551 10.0286   1
  -9  14  -5-3.89635 8.63913   1
  -9  14  -7 4.42274 10.1158   1
   9 -14   7 11.2157 8.04293   1
 -14  -9   7-2.76298 22.8518   1
  14   9  -7 21.4103 13.7073   1
 -14 -10   0-5.48760 16.4712   1
  14  10   0-19.3044 29.3736   1
 -14 -10   2-2.96241 22.4896   1
  10 -14   2-6.71634 10.0873   1
 -10  14  -2 3.09383 8.83255   1
 -14 -10   4-20.7141 23.0964   1
  14  10  -4 40.5937 23.8237   1
  10 -14   4-10.6812 9.18202   1
 -10  14  -4 1.77676 10.4371   1
  14  10  -6 17.3488 16.1999   1
  10 -14   6 7.53487 8.65983   1
 -10  14  -6 4.98969 8.56754   1
 -14 -10   6 2.36919 20.3527   1
  14  11  -1 6.91743 29.5913   1
 -14 -11   1 32.5856 23.6163   1
  14  11   1 3.71787 21.0453   1
  11 -14   3 8.91559 9.34059   1
 -14 -11   3 6.06308 22.4471   1
  14  11  -3-11.9513 21.9021   1
 -11  14  -3 13.6147 10.5278   1
 -14 -11   5-6.34101 23.7600   1
  14  11  -5 18.7052 19.5316   1
  11 -14   5-15.1553 8.34310   1
 -11  14  -5 9.17433 9.29606   1
  14  11  -7 3.91818 14.8203   1
  11 -14   7 2.43725 8.02129   1
 -14 -11   7 28.5003 25.6966   1
 -11  14  -7 4.66061 8.05166   1
 -14 -12   0-11.5234 21.7716   1
  14  12   0-1.82985 30.4010   1
  14  12  -2 21.6291 24.9092   1
 -14 -12   2 6.68925 21.7796   1
 -12  14  -4-9.46667 10.5577   1
  14  12  -4 21.8895 21.5427   1
 -14 -12   4 14.7567 24.9069   1
  12 -14   4-5.17251 9.52969   1
  14  12  -6-23.8567 18.6312   1
  12 -14   6 1.29755 7.26266   1
 -14 -12   6 20.4648 20.9334   1
 -12  14  -6 0.70350 7.52160   1
  14  13   1 13.7465 34.7998   1
 -14 -13   1-15.2894 17.9957   1
  14  13  -1-6.50263 25.3280   1
 -14 -13  -1 6.71417 17.5914   1
 -14 -13   3-3.22644 22.8641   1
  14  13  -3 6.95447 26.1438   1
 -14 -13   5-19.8299 23.3137   1
  13 -14   5-8.93956 9.58675   1
  14  13  -5 41.4799 19.8496   1
 -13  14  -5 3.60269 8.44214   1
 -14 -14   0 5.76562 19.3895   1
  14  14   0 5.19297 31.0558   1
 -14 -14   2-40.8187 25.0143   1
  14  14  -2-24.7473 29.0371   1
  14  14   2 27.4663 38.8206   1
 -14 -14  -2 0.61716 12.6863   1
 -14 -14   4 9.93744 24.8201   1
  14  14  -4-3.90096 20.1351   1
  14 -14   4 4.46712 8.99173   1
 -14  14  -6-6.49160 7.76831   1
 -14 -14   6-26.1751 22.8025   1
  14  14  -6 2.22138 15.2962   1
  14 -14   6-4.95473 7.48831   1
 -14 -15  -1-14.4696 18.6338   1
  14  15   1-39.9022 37.4056   1
 -14 -15   1 29.0053 19.7011   1
  14  15  -1-5.46909 28.7152   1
  14  15   3-37.8631 35.1555   1
 -14 -15   3-10.3521 24.1247   1
  14  15  -3-36.1339 27.3020   1
 -15  14  -5 16.8822 9.27285   1
 -14 -15   5 35.6280 24.3981   1
  14  15  -5-6.46556 19.1805   1
  15 -14   5-1.34348 7.40383   1
  13  15   0-12.4537 28.5824   1
 -13 -15   0-26.2064 17.4461   1
  13  15   2 21.3394 40.6120   1
 -13 -15   2-8.87293 22.9797   1
  13  15  -2 21.9558 27.6449   1
 -13 -15  -2-5.08116 16.4793   1
 -13 -15   4-28.7183 23.0643   1
  13  15  -4 27.7774 22.2921   1
 -13 -15   6-2.70107 20.2088   1
 -15  13  -6 9.75880 7.70594   1
  13  15  -6-20.0177 20.7111   1
  15 -13   6-4.98868 8.00704   1
 -12 -15  -1 24.9823 15.3697   1
 -12 -15   1 30.1456 21.7900   1
  12  15  -1 10.3883 29.5716   1
  12  15   1 3.18029 27.2971   1
 -12 -15  -3-0.64633 12.4486   1
  12  15   3-61.1843 42.4644   1
 -12 -15   3 7.03843 24.3261   1
  12  15  -3-4.00971 26.9883   1
 -12 -15   5 11.6692 19.1086   1
  12  15  -5-27.1693 20.8980   1
  15 -12   5-1.91716 7.02329   1
 -11 -15   0 1.05241 18.2874   1
  11  15   0-8.11166 25.0973   1
  11  15   2-10.6652 27.6422   1
 -11 -15   2 23.2810 23.6675   1
  11  15  -2 1.85897 24.0584   1
 -11 -15  -2-18.6894 13.8567   1
  11  15   4 1.47182 30.6219   1
 -11 -15   4-4.06729 24.7776   1
  11  15  -4-25.3116 21.7184   1
 -15  11  -6-1.44337 8.12525   1
  15 -11   6-7.69287 7.69163   1
 -11 -15   6-9.60735 18.0094   1
  11  15  -6-18.1857 17.7485   1
 -10 -15  -1 15.0008 15.3191   1
  10  15   1 4.49339 25.0672   1
 -10 -15   1 13.0325 19.8131   1
  10  15  -1 1.69455 22.2397   1
  10  15   3 58.4856 31.1680   1
 -10 -15  -3-8.09504 12.4891   1
 -10 -15   3-18.9735 25.7470   1
  10  15  -3 30.3195 28.2139   1
 -10 -15   5 1.60061 16.6655   1
  10  15  -5 29.5607 14.9519   1
 -15  10  -7 6.66391 7.55769   1
  15 -10   7 0.70229 6.37766   1
 -10 -15   7 4.31123 13.5090   1
  10  15  -7 21.7784 9.95661   1
  -9 -15   0 16.8925 18.0612   1
   9  15   0-4.65088 21.8937   1
  -9 -15  -2 6.45440 12.1456   1
   9  15   2 37.5776 23.3715   1
  -9 -15   2-20.3492 19.6384   1
   9  15  -2 13.6733 21.2566   1
  -9 -15  -4-7.97928 10.4456   1
   9  15   4-15.8936 35.7917   1
  -9 -15   4 10.3916 17.8259   1
   9  15  -4 3.69796 13.1428   1
  -9 -15   6-24.0856 12.3238   1
   9  15  -6-4.76476 9.81878   1
  15  -9   6-0.60579 7.29907   1
  -8 -15  -1-0.90228 14.9185   1
   8  15   1-22.9639 21.9712   1
  -8 -15   1 12.1085 17.1274   1
   8  15  -1 0.97924 19.6016   1
  -8 -15  -3 24.3324 11.1381   1
   8  15   3 13.4345 22.5137   1
  -8 -15   3 34.0732 14.9427   1
   8  15  -3 2.41475 14.8797   1
  -8 -15   5 5.70362 13.1960   1
   8  15  -5 16.3175 12.2021   1
   8  15   5-30.8279 29.8241   1
 -15   8  -7-4.26195 7.33969   1
  -8 -15   7-10.0674 11.6669   1
   8  15  -7 4.52714 8.95737   1
  15  -8   7-1.22403 6.19570   1
  -7 -15   0-9.72965 12.2393   1
   7  15   0-20.0514 12.5287   1
  -7 -15  -2 2.85184 12.5957   1
   7  15   2 17.3059 18.6850   1
  -7 -15   2 1.95906 12.0495   1
   7  15  -2 24.2134 14.4709   1
  -7 -15  -4 12.0241 7.45351   1
   7  15   4-1.72069 21.2452   1
  -7 -15   4-6.36957 13.0742   1
   7  15  -4-3.75300 12.0742   1
  -7 -15   6-8.43542 9.79568   1
   7  15  -6-10.0879 9.49100   1
  -6 -15  -1 18.0757 9.25356   1
   6  15   1 19.8885 11.4016   1
  -6 -15   1 1.02705 10.0985   1
   6  15  -1 4.55064 10.3775   1
  -6 -15  -3 9.88188 11.8650   1
   6  15   3 15.7470 13.0736   1
  -6 -15   3-15.5944 11.5143   1
   6  15  -3 2.11460 11.8404   1
  -6 -15  -5-4.39492 4.91309   1
  -6 -15   5-6.50081 11.3621   1
   6  15  -5-11.2218 11.4074   1
  15  -6   7-6.22225 5.97623   1
  -6 -15   7 7.19877 9.88693   1
   6  15  -7-1.01927 8.00630   1
  -5 -15   0-4.78494 9.90626   1
   5  15   0 1.06195 9.87835   1
  -5 -15  -2 0.85309 6.01588   1
   5  15   2 2.82332 7.55103   1
  -5 -15   2 16.1731 11.3624   1
   5  15  -2 4.83983 10.6410   1
  -5 -15  -4 6.70064 6.84578   1
   5  15   4 3.81418 7.00160   1
  -5 -15   4 17.2155 12.7586   1
   5  15  -4-8.31428 15.8488   1
  -5 -15   6-5.08818 10.0016   1
   5  15   6-2.92755 5.25432   1
   5  15  -6 15.1117 10.3783   1
  -4 -15   1-2.78843 10.7516   1
   4  15  -1 11.2369 12.1744   1
   4  15   1 4.67998 9.89026   1
  -4 -15  -1 0.39867 9.25715   1
   4  15   3 6.97545 6.91642   1
  -4 -15   3 5.80712 13.2571   1
   4  15  -3 1.53498 14.7758   1
  -4 -15  -3 6.56132 5.91015   1
  -4 -15   5 1.81111 11.7442   1
   4  15   5-5.88287 3.27753   1
   4  15  -5-7.20490 11.8692   1
  -4 -15  -5-1.23155 2.47628   1
   4  15  -7 2.08830 9.53679   1
  15  -4  -7-2.36771 7.01646   1
  -4 -15   7 1.09841 9.83231   1
   3  15   0 11.4363 9.60738   1
  -3 -15   0 3.28640 10.0024   1
  -3 -15  -2-5.39966 6.53325   1
   3  15   2-5.09319 6.42591   1
  -3 -15   2-12.5989 11.8008   1
   3  15  -2 2.51196 10.6846   1
  -3 -15   4 11.9129 14.6742   1
   3  15  -4-9.63167 12.9233   1
  -3 -15  -4 6.96436 4.06764   1
   3  15   4 9.35047 4.25188   1
  -3 -15   6 24.2055 12.5026   1
   3  15  -6 7.52108 10.4706   1
  -3 -15  -6-0.76514 0.67383   1
  -2 -15   1 13.3835 9.55449   1
   2  15  -1 10.6969 9.82614   1
  -2 -15  -1 21.0871 7.27344   1
   2  15   1 14.5797 7.13383   1
   2  15  -3 2.36392 11.3904   1
  -2 -15  -3 3.44712 4.26771   1
   2  15   3 4.38868 4.13930   1
  -2 -15   3-17.6063 11.6061   1
  -2 -15   5 4.12809 11.5410   1
   2  15  -5-9.15392 11.4991   1
  -2 -15  -5 1.37657 2.79567   1
   2  15   5 0.98217 2.30320   1
  15  -2  -7-4.60743 11.3305   1
  -2 -15   7 3.16648 8.85934   1
   2  15  -7-8.00208 9.18666   1
 -15   2   7 57.0452 38.0949   1
  -1 -15   0 6.73862 7.01825   1
   1  15   0-1.92731 7.02854   1
  -1 -15   2 2.46609 8.09305   1
   1  15  -2 3.95376 7.79901   1
  -1 -15  -2-10.1887 5.18510   1
   1  15   2-3.67568 5.09035   1
  -1 -15   4 7.10564 11.1418   1
   1  15  -4-3.68298 9.38241   1
   1  15   4-4.38568 3.83833   1
  -1 -15  -4-1.78912 4.87543   1
 -15   1   6 3.15226 22.0929   1
  15  -1  -6 9.29555 12.9988   1
   1  15  -6-1.39885 7.68770   1
  -1 -15   6-5.49347 9.19433   1
   0 -15   1 9.70854 8.14241   1
   0  15  -1 9.29636 8.25761   1
   0 -15  -1 11.0133 6.48316   1
   0  15   1 15.9635 6.09632   1
   0 -15   3 13.6191 8.98059   1
   0  15  -3 11.5365 8.72841   1
   0 -15  -3 17.3001 6.38002   1
   0  15   3 8.21362 5.14450   1
   0 -15   5-3.41048 8.29973   1
   0  15  -5 6.31979 7.86685   1
  15   0  -5 3.24137 11.4695   1
  15   0  -7-1.27387 13.1491   1
   0  15  -7 10.5097 7.25938   1
   0 -15   7-6.20273 8.21185   1
 -15   0   7 40.3824 35.6688   1
  -1  15   0 5.34528 5.86727   1
   1 -15   0 10.1945 6.51941   1
   1 -15  -2 2.21043 6.80425   1
   1 -15   2 2.87396 8.70096   1
  -1  15  -2 2.50823 8.42608   1
  -1  15   2 3.35208 5.71805   1
   1 -15   4 15.4419 10.2656   1
  -1  15  -4-2.04260 9.53172   1
  15   1  -6-18.3238 15.8183   1
 -15  -1   6-43.1462 34.8856   1
   2 -15   1 5.57789 6.71198   1
   2 -15  -1-0.77001 8.73476   1
  -2  15   1 20.7029 7.93905   1
  -2  15  -1 22.0958 8.11534   1
   2 -15  -3 9.86563 5.70156   1
   2 -15   3-9.19191 9.10800   1
  -2  15  -3 7.87945 8.20516   1
 -15  -2   5-38.0500 35.7639   1
  15   2  -5 21.6482 20.9330   1
   2 -15   5-14.3994 9.32066   1
 -15  -2   7 24.4497 32.7323   1
   2 -15   7 0.66178 6.73630   1
  -2  15  -7-3.28503 6.61669   1
  15   2  -7-16.1386 12.0463   1
   3 -15   0 13.6131 9.19817   1
  -3  15   0-1.62543 8.39869   1
   3 -15   2-2.28118 6.94059   1
  -3  15  -2-14.1564 7.97756   1
   3 -15  -2-2.13034 6.72995   1
  -3  15   2 4.39567 6.07855   1
 -15  -3   4 32.2411 31.3931   1
   3 -15   4 15.4614 9.50013   1
  15   3  -4-12.9405 23.6138   1
  -3  15  -4 5.36408 10.2147   1
 -15  -3   6-40.6645 34.3115   1
  15   3  -6 28.8876 16.1520   1
   3 -15   6 5.40697 7.23705   1
  -3  15  -6 6.79561 7.40881   1
  -4  15   1 4.40861 7.48853   1
   4 -15   1 15.1379 10.5328   1
  -4  15  -1-0.94766 9.48599   1
   4 -15  -1-0.68379 7.24595   1
  15   4  -3-14.5395 14.8075   1
  -4  15  -3 0.48615 8.53773   1
   4 -15   3 5.07097 7.95667   1
 -15  -4   5-7.40542 35.6497   1
  15   4  -5-5.65447 19.1438   1
   4 -15   5-9.34201 8.66038   1
 -15  -4   7 23.3311 26.9887   1
  15   4  -7 18.1326 11.2822   1
   4 -15   7 3.29094 6.41391   1
  -4  15  -7-3.07237 6.32700   1
   5 -15   0 6.89934 8.26377   1
  -5  15   0 5.32223 8.37900   1
   5 -15   2-12.3031 9.85765   1
  -5  15  -2 14.6395 10.0634   1
   5 -15   4 4.46505 10.8075   1
 -15  -5   4 20.5476 35.1104   1
  -5  15  -4-5.91258 10.5247   1
  15   5  -4 23.4656 25.4817   1
 -15  -5   6-2.76237 28.0588   1
  15   5  -6-14.4804 14.2668   1
   5 -15   6 2.28259 7.05053   1
  -5  15  -6 4.42821 6.53744   1
   6 -15   1-0.42367 7.72585   1
  -6  15  -1 15.0117 7.87802   1
  15   6  -3 46.8760 25.7001   1
   6 -15   3-18.6823 12.8746   1
  -6  15  -3-1.31874 12.5137   1
 -15  -6   3-17.2284 30.3270   1
   6 -15   5-4.32609 7.55354   1
  15   6  -5-5.35942 17.8179   1
  -6  15  -5 15.8713 9.32471   1
 -15  -6   5 23.8584 32.0134   1
 -15  -6   7-2.76255 25.2550   1
  15   6  -7-2.97524 12.4194   1
   6 -15   7-7.95441 7.47474   1
  -6  15  -7-6.25845 6.32024   1
   7 -15   0 4.67173 7.59424   1
  -7  15   0-10.4510 8.28938   1
 -15  -7   2 15.2072 20.5291   1
  -7  15  -2 10.4939 8.49926   1
  15   7  -2 14.8341 23.9369   1
   7 -15   2-3.29594 7.89759   1
  15   7  -4-12.3280 23.8429   1
   7 -15   4-6.85676 11.6402   1
  -7  15  -4-6.60223 14.4497   1
 -15  -7   4 68.4830 32.5439   1
 -15  -7   6-14.3512 21.2845   1
  -7  15  -6-8.29206 8.71034   1
   7 -15   6-1.17023 7.08183   1
  15   7  -6-8.43419 13.5316   1
 -15  -8   1-5.13276 13.4779   1
  -8  15  -1-0.45449 8.30341   1
  15   8  -1 24.4864 19.0759   1
   8 -15   1 0.46916 7.77328   1
   8 -15   3 12.0132 10.2690   1
  15   8  -3-9.63449 27.6896   1
  -8  15  -3 23.9452 11.5400   1
 -15  -8   3-7.13358 27.8105   1
  15   8  -5 1.43066 16.2124   1
 -15  -8   5-10.4148 23.1971   1
   8 -15   5-3.74042 10.5440   1
  -8  15  -5 5.65780 11.0730   1
   8 -15   7 7.55025 7.18707   1
  -8  15  -7 13.4557 8.17172   1
  15   8  -7 8.08744 12.5719   1
 -15  -8   7 19.6302 20.2156   1
 -15  -9   2 50.0857 27.1945   1
  15   9  -2 5.04228 26.2973   1
   9 -15   2-6.10712 9.58130   1
  -9  15  -2-4.28133 9.53754   1
  -9  15  -4-1.75897 10.5789   1
 -15  -9   4-30.8622 25.0808   1
  15   9  -4-1.46956 21.1305   1
   9 -15   4-15.9282 10.6634   1
 -15  -9   6-7.44783 21.6055   1
  15   9  -6-4.83624 13.6175   1
   9 -15   6 8.10009 8.77992   1
  -9  15  -6-6.18406 10.5136   1
 -15 -10   1 6.49702 20.5131   1
  15  10  -1-18.9839 30.2022   1
 -15 -10   3 1.76002 26.9809   1
  15  10  -3 25.8172 24.7071   1
 -10  15  -3-1.23610 12.3522   1
  10 -15   3 3.60074 11.1937   1
 -15 -10   5 37.2845 21.2012   1
  15  10  -5 4.84927 16.6146   1
 -10  15  -5-2.58763 8.90405   1
  10 -15   5 8.46122 8.90595   1
 -15 -10   7 2.76707 21.5144   1
  15  10  -7 1.81311 13.8525   1
  10 -15   7 4.98107 8.60445   1
 -10  15  -7 6.71404 9.93002   1
 -15 -11   0 7.87239 20.3734   1
  15  11   0-16.1118 28.9946   1
  15  11  -2-57.9809 29.8048   1
 -15 -11   2 27.9612 23.5965   1
  11 -15   2 11.6165 9.74589   1
  15  11  -4-11.7495 21.1750   1
  11 -15   4-2.40973 8.20494   1
 -11  15  -4 12.1442 11.0184   1
 -15 -11   4-12.6028 21.5885   1
 -15 -11   6 19.7275 19.3434   1
  15  11  -6 14.7928 18.3893   1
 -11  15  -6-10.5362 7.60366   1
  11 -15   6-0.70352 8.06594   1
 -15 -12   1 4.12246 22.7302   1
  15  12  -1-29.8994 30.9076   1
  15  12   1-2.80084 29.9315   1
 -15 -12   3 45.9346 25.0864   1
  15  12  -3 8.06704 21.3485   1
 -12  15  -3 4.88448 9.77718   1
  12 -15   3 3.54054 10.0426   1
 -15 -12   5-6.45537 22.2025   1
  15  12  -5 16.3706 17.8764   1
  12 -15   5-10.2163 7.99945   1
 -12  15  -5 19.1872 9.32855   1
 -15 -13   0 10.9267 21.8892   1
  15  13   0 2.01840 33.1269   1
  15  13  -2 16.7657 25.8672   1
 -15 -13   2 12.6228 22.5580   1
 -15 -13   4-7.71092 21.1875   1
  15  13  -4 10.8526 20.2387   1
 -13  15  -4-1.32606 9.30674   1
  13 -15   4-5.75063 8.89463   1
  13 -15   6-3.43816 7.41636   1
 -15 -13   6-10.2154 21.7479   1
  15  13  -6 10.3321 16.2163   1
 -13  15  -6-6.72966 8.02071   1
 -15 -14  -1 18.4500 18.8156   1
  15  14   1 15.6044 38.8032   1
 -15 -14   1 9.89907 19.2907   1
  15  14  -1 14.1913 28.5301   1
  15  14  -3-12.8220 26.3814   1
 -15 -14   3-18.5820 23.0305   1
 -14  15  -5-8.73807 8.45953   1
 -15 -14   5-11.5139 23.5261   1
  15  14  -5-2.03937 15.4251   1
  14 -15   5 1.46491 8.19158   1
  15  15   0-24.7050 33.7601   1
 -15 -15   0-2.43636 20.4318   1
 -15 -15   2-1.52913 20.8469   1
  15  15  -2 9.36468 26.9917   1
  15  15   2-23.6818 41.4518   1
 -15 -15  -2-9.81810 16.3037   1
 -15 -15   4 17.9914 21.0085   1
  15  15  -4 2.09490 20.6549   1
  15 -15   6-2.31264 7.74633   1
  15  15  -6 9.03553 16.0505   1
 -15 -15   6-10.6809 18.9733   1
 -15  15  -6 4.11147 8.08136   1
  15  16  -1 10.0206 29.9916   1
 -15 -16  -1 15.3627 17.7405   1
 -15 -16   1-7.60948 18.2228   1
  15  16   1-20.9024 39.3863   1
  15  16  -3-18.6544 24.8958   1
 -15 -16   3-34.3839 23.4621   1
  15  16   3-50.7485 44.4454   1
 -15 -16   5 31.5425 20.2919   1
  15  16  -5 16.1252 18.9728   1
  16 -15   5 10.0404 7.59934   1
 -14 -16   0 4.27409 16.8391   1
  14  16   0 25.4883 27.2946   1
 -14 -16  -2-13.6656 16.4158   1
  14  16   2-28.7697 40.4427   1
 -14 -16   2 1.56115 19.6685   1
  14  16  -2 7.97030 28.4225   1
 -14 -16   4 2.10742 21.2576   1
  14  16  -4 21.9734 23.4364   1
  16 -14   6-4.31424 7.87435   1
 -16  14  -6 7.98808 8.54334   1
 -14 -16   6 2.76114 18.0691   1
  14  16  -6-21.4027 18.1418   1
 -13 -16  -1 8.02455 16.2195   1
  13  16   1-29.9581 31.4607   1
 -13 -16   1-10.3206 21.2720   1
  13  16  -1-20.9723 31.5395   1
 -13 -16  -3-1.40627 12.6600   1
  13  16   3 74.1675 42.3562   1
 -13 -16   3 39.1507 23.4185   1
  13  16  -3 2.08003 23.3294   1
 -13 -16   5 2.46430 19.1758   1
  13  16  -5-15.7500 21.2413   1
 -12 -16   0-4.35872 18.3116   1
  12  16   0-1.74205 30.5452   1
 -12 -16  -2-16.6692 14.7084   1
 -12 -16   2-7.98746 24.0616   1
  12  16  -2-25.3540 28.4693   1
  12  16   2 15.5711 32.0904   1
  12  16   4-21.4847 38.8258   1
 -12 -16   4-6.38613 22.7445   1
  12  16  -4 10.5127 22.6800   1
  16 -12   6-4.70410 7.27421   1
 -12 -16   6 5.08483 17.6926   1
  12  16  -6-16.6205 15.2085   1
 -11 -16  -1 2.64803 15.2656   1
  11  16   1-42.6900 31.1204   1
 -11 -16   1 1.35462 20.7566   1
  11  16  -1-37.9081 28.6859   1
 -11 -16  -3 8.33978 11.9160   1
  11  16   3-25.4903 32.2876   1
 -11 -16   3 11.1205 25.5956   1
  11  16  -3 52.5579 29.2480   1
 -11 -16   5-24.1783 20.0819   1
  11  16  -5 22.3066 15.1881   1
 -10 -16   0-5.86958 17.9153   1
  10  16   0 1.71843 24.4267   1
  10  16   2 25.8478 27.8829   1
 -10 -16  -2 1.42852 14.2143   1
 -10 -16   2-15.6910 25.8029   1
  10  16  -2 28.4556 25.1566   1
 -10 -16  -4 2.46508 9.05535   1
 -10 -16   4-7.31586 20.1645   1
  10  16  -4 4.34145 15.9627   1
  10  16   4 15.3260 35.4526   1
 -10 -16   6-15.8289 13.5168   1
  -9 -16  -1-13.4234 15.4668   1
   9  16   1-1.51110 22.6468   1
  -9 -16   1-23.7036 21.2014   1
   9  16  -1-7.37346 19.4610   1
  -9 -16  -3-1.63894 11.0544   1
   9  16   3 1.31077 25.6543   1
  -9 -16   3-9.47908 16.4687   1
   9  16  -3 9.09842 15.8933   1
   9  16   5-35.3298 33.9107   1
  -9 -16   5 7.36150 10.7416   1
   9  16  -5-5.62942 10.7706   1
  -8 -16   0 39.3597 17.3867   1
   8  16   0 45.7850 21.0359   1
  -8 -16  -2 12.8750 14.5931   1
   8  16   2 9.11833 21.3648   1
  -8 -16   2-16.9589 12.7234   1
   8  16  -2 4.70502 14.0686   1
  -8 -16  -4-0.36433 7.36260   1
   8  16   4 7.69213 22.2939   1
  -8 -16   4 2.60970 12.7267   1
   8  16  -4-0.83900 13.0081   1
  -8 -16   6 7.20129 11.5736   1
   8  16  -6 1.77538 8.28797   1
  -7 -16  -1 14.7228 10.2695   1
   7  16   1-8.59963 11.8408   1
  -7 -16   1-10.0270 11.0296   1
   7  16  -1 14.6079 11.5247   1
  -7 -16  -3-4.15872 11.8857   1
   7  16   3 5.10371 19.5507   1
  -7 -16   3 0.70964 13.1651   1
   7  16  -3-19.5915 13.0668   1
  -7 -16  -5-5.25543 5.19758   1
   7  16   5-13.8673 16.3385   1
  -7 -16   5 3.44557 10.2014   1
   7  16  -5-8.99821 10.8020   1
  16  -7   7 4.86776 5.77366   1
  -7 -16   7 17.4254 9.17583   1
   7  16  -7-14.1425 9.10746   1
  -6 -16   0 21.1155 9.38439   1
   6  16   0 1.06545 9.02072   1
  -6 -16  -2-2.09288 7.50129   1
   6  16   2 10.7698 10.0903   1
  -6 -16   2 8.41287 11.1762   1
   6  16  -2 21.4979 11.9344   1
  -6 -16  -4-0.42039 9.16965   1
   6  16   4-1.89942 12.0310   1
  -6 -16   4-6.28039 12.5311   1
   6  16  -4-20.7941 12.8633   1
   6  16   6 3.95035 10.4165   1
  -6 -16   6 5.68778 9.00115   1
   6  16  -6-1.97998 9.16779   1
  -5 -16  -1 1.52752 7.89147   1
  -5 -16   1 15.1057 9.16243   1
   5  16   1 0.51182 9.43828   1
   5  16  -1 6.64411 11.6615   1
  -5 -16  -3 6.19958 5.55929   1
   5  16   3-0.63332 6.94416   1
  -5 -16   3-10.6460 12.5717   1
   5  16  -3-9.49452 14.7122   1
   5  16  -5-0.92800 13.1623   1
  -5 -16  -5-2.98626 5.52453   1
   5  16   5-5.44851 4.45086   1
  -5 -16   5 16.8466 12.2970   1
   5  16  -7 15.6165 10.6086   1
  -5 -16   7 17.9916 11.0297   1
  -4 -16   0 19.3273 10.7486   1
   4  16   0 9.26009 11.2802   1
   4  16   2-2.14452 9.05400   1
   4  16  -2-17.5660 12.7620   1
  -4 -16   2-4.16099 11.4647   1
  -4 -16  -2 12.9579 8.09657   1
   4  16  -4 30.5666 14.8719   1
   4  16   4-2.67373 6.05196   1
  -4 -16   4 8.75218 14.1517   1
  -4 -16  -4 1.96075 5.52003   1
  -4 -16   6-13.9045 11.9642   1
   4  16  -6-3.01610 10.1027   1
  -3 -16   1 21.4898 10.8527   1
  -3 -16  -1 11.7385 8.16042   1
   3  16  -1-1.10972 10.9740   1
   3  16   1-5.31108 8.15604   1
  -3 -16   3-9.74952 13.2310   1
   3  16  -3-3.61084 12.9661   1
  -3 -16  -3 8.53477 5.43681   1
   3  16   3 7.24625 4.71903   1
  -3 -16   5-5.81508 11.3066   1
  -3 -16  -5 0.17485 2.52172   1
   3  16   5-0.55962 2.26139   1
   3  16  -5 16.1391 11.3111   1
  16  -3  -7-6.80851 10.3331   1
  -3 -16   7 3.38091 10.3047   1
   3  16  -7-4.12049 9.54416   1
  -2 -16   0 42.9848 10.6349   1
   2  16   0 30.4259 9.93314   1
  -2 -16   2-7.50686 10.2267   1
   2  16  -2-6.68587 9.10467   1
  -2 -16  -2-3.00314 5.16035   1
   2  16   2-2.90706 5.73124   1
  -2 -16   4 5.84456 11.6710   1
   2  16  -4 22.3160 12.9401   1
   2  16   4 7.23393 3.79395   1
  -2 -16  -4-2.46417 3.90161   1
   2  16  -6 18.3705 8.83883   1
  -2 -16   6-9.35782 9.77524   1
  -1 -16   1 19.7035 7.43852   1
   1  16  -1 3.12320 7.83188   1
  -1 -16  -1 0.56246 6.62331   1
   1  16   1 14.2297 6.99562   1
   1  16   3 3.44877 4.97838   1
  -1 -16   3 1.95622 8.41918   1
   1  16  -3-2.33126 9.03365   1
  -1 -16  -3-2.75745 4.14914   1
  -1 -16   5-4.09424 9.95771   1
   1  16  -5 13.2938 9.54228   1
  -1 -16  -5-1.70648 3.39239   1
 -16   1   7-3.66283 33.5005   1
  -1 -16   7 15.0431 8.72958   1
   1  16  -7 8.53697 7.87339   1
  16  -1  -7 8.80475 12.7636   1
   0 -16   0-4.36696 7.03508   1
   0  16   0 11.6001 6.65995   1
   0  16   2 1.82514 5.68914   1
   0 -16  -2-4.23206 5.46035   1
   0 -16   2-6.50997 7.92762   1
   0  16  -2-3.49669 8.06224   1
   0  16   4 8.07726 4.69247   1
   0 -16  -4-3.20544 4.73178   1
   0 -16   4-3.98674 8.87601   1
   0  16  -4-8.59693 9.73410   1
  16   0  -6 2.50719 14.4222   1
 -16   0   6-21.7806 29.0008   1
   0 -16   6-11.6937 8.80506   1
   0  16  -6-10.1034 7.07411   1
  -1  16   1 5.04761 6.84997   1
   1 -16  -1 2.11892 6.58289   1
   1 -16   1 20.8488 7.59055   1
  -1  16  -1 6.48526 7.20070   1
   1 -16  -3 4.32148 5.85283   1
  -1  16   3 10.6967 5.56952   1
   1 -16   3-2.83924 8.65363   1
  -1  16  -3 12.3075 10.1506   1
  16   1  -5 5.62827 15.5456   1
   1 -16   5 0.57926 8.55224   1
  -1  16  -5 9.39749 8.99271   1
 -16  -1   5-17.2980 19.4655   1
 -16  -1   7-7.49396 37.8635   1
  16   1  -7-19.0935 13.0378   1
   1 -16   7 0.65153 7.09873   1
  -1  16  -7-4.06064 6.65401   1
   2 -16   0 37.6884 10.2822   1
  -2  16   0 28.1658 10.3587   1
  -2  16   2-9.62212 6.25819   1
   2 -16  -2-3.07445 6.43786   1
   2 -16   2-9.64380 7.60043   1
  -2  16  -2-3.16727 7.47945   1
   2 -16   4 13.8673 10.7379   1
  -2  16  -4 9.18162 9.48522   1
  16   2  -6 8.44381 14.5989   1
   2 -16   6-6.99725 8.05868   1
  -2  16  -6 1.89142 7.62401   1
 -16  -2   6-3.00694 32.8908   1
  -3  16   1 10.3766 6.59445   1
   3 -16   1 3.89231 7.89329   1
  -3  16  -1 0.46033 8.61634   1
   3 -16  -1 0.66246 6.61385   1
   3 -16   3 13.0973 9.87952   1
  -3  16  -3 10.4872 8.94900   1
  16   3  -5-13.9763 21.5364   1
   3 -16   5-7.59354 9.03369   1
  -3  16  -5 0.54217 7.64647   1
 -16  -3   5-34.5558 34.4133   1
 -16  -3   7-10.6874 33.5984   1
  16   3  -7 2.86964 12.4185   1
   3 -16   7 14.1820 7.59162   1
  -3  16  -7-1.37062 7.43021   1
  -4  16   0 20.6930 8.13609   1
   4 -16   0 14.9703 9.05627   1
   4 -16   2-10.1871 9.72471   1
  -4  16  -2 5.20608 9.36779   1
   4 -16  -2-3.53578 6.63853   1
  -4  16   2-3.22932 5.99663   1
 -16  -4   4-52.1519 28.1337   1
  16   4  -4-9.83151 24.7796   1
  -4  16  -4-5.03143 9.18887   1
   4 -16   4-2.38632 8.64932   1
 -16  -4   6 8.94135 31.0754   1
  16   4  -6-10.3108 14.5736   1
   4 -16   6 15.0326 8.06477   1
  -4  16  -6-0.59352 6.55586   1
  -5  16   1-2.77436 6.93330   1
   5 -16  -1-3.88886 7.82328   1
   5 -16   1 1.92368 9.25091   1
  -5  16  -1-7.19284 8.76428   1
  16   5  -3 1.05976 23.0032   1
 -16  -5   3-25.0264 18.3280   1
   5 -16   3 15.0439 10.4104   1
  -5  16  -3 4.64963 10.9924   1
 -16  -5   5 2.54846 32.8090   1
  -5  16  -5 1.62630 7.53792   1
   5 -16   5-1.03500 6.96788   1
  16   5  -5-22.8013 19.6352   1
  16   5  -7 22.0526 12.2526   1
 -16  -5   7 5.96678 25.0044   1
   5 -16   7-3.74322 5.88261   1
  -5  16  -7-0.64676 5.86821   1
   6 -16   0 2.70093 8.57894   1
  -6  16   0 4.77688 7.12191   1
   6 -16   2-14.5528 11.2687   1
  -6  16  -2-14.3148 10.0528   1
  16   6  -4 1.57420 26.3336   1
   6 -16   4 14.1363 10.7210   1
  -6  16  -4 1.28425 11.5497   1
 -16  -6   4 53.3754 34.9764   1
  -6  16  -6 3.75568 6.55775   1
  16   6  -6-2.81075 13.4137   1
 -16  -6   6-19.8610 29.8731   1
   6 -16   6-1.59869 6.31634   1
   7 -16   1 14.0085 8.56463   1
  -7  16  -1-3.44352 8.40959   1
 -16  -7   3-53.6005 33.7974   1
   7 -16   3-1.89510 12.5764   1
  -7  16  -3 11.4674 11.0461   1
  16   7  -3 4.77853 25.3638   1
 -16  -7   5-4.92197 30.2425   1
  16   7  -5-5.74270 16.1808   1
   7 -16   5-8.32419 8.96786   1
  -7  16  -5-18.3416 10.9227   1
 -16  -7   7 14.1904 24.7267   1
  16   7  -7-15.8019 12.8781   1
  -7  16  -7-10.7772 7.15587   1
   7 -16   7-1.71293 5.57750   1
 -16  -8   2-4.60877 25.2746   1
  16   8  -2-37.3223 26.2018   1
   8 -16   2 5.08369 9.81427   1
 -16  -8   4-19.3554 28.8886   1
  16   8  -4 14.9240 22.4953   1
   8 -16   4 3.46053 11.5530   1
  -8  16  -4 17.9233 12.1497   1
  16   8  -6 19.4714 12.9714   1
 -16  -8   6-14.7848 26.2155   1
   8 -16   6 1.38247 7.71728   1
  -8  16  -6 8.31233 9.21949   1
  16   9  -1-34.8278 23.9608   1
  -9  16  -1-4.94237 8.94710   1
   9 -16   1 2.51622 8.47765   1
 -16  -9   1 6.58712 14.8736   1
 -16  -9   3-20.4360 30.0980   1
  16   9  -3-43.4168 28.1365   1
 -16  -9   5-25.7825 23.3476   1
  16   9  -5-7.64817 15.6326   1
   9 -16   5-0.75202 8.80150   1
  -9  16  -5-16.7806 9.70164   1
 -16 -10   2-21.3218 27.6741   1
  16  10  -2-21.9488 31.5633   1
 -10  16  -2-0.54727 9.68788   1
  10 -16   2-8.60566 10.4485   1
  16  10  -4-3.15466 20.8454   1
  10 -16   4 4.23161 9.02027   1
 -10  16  -4-9.99235 9.36338   1
 -16 -10   4-3.75192 21.9811   1
 -16 -10   6 77.0121 24.0687   1
  16  10  -6-8.58739 15.6042   1
  10 -16   6-4.38597 9.13459   1
 -10  16  -6-10.3459 7.99591   1
  16  11  -1-48.2009 32.6474   1
 -16 -11   1 9.59507 22.7714   1
  11 -16   3 0.64430 10.3818   1
 -16 -11   3 25.6418 27.2255   1
  16  11  -3 50.7568 24.8218   1
 -11  16  -3 1.26475 10.9795   1
  11 -16   5 8.42011 8.27122   1
 -16 -11   5 21.0514 20.8788   1
  16  11  -5 15.5280 17.1409   1
 -11  16  -5 9.51280 8.86199   1
 -16 -12   0 5.97706 20.1334   1
  16  12   0 1.96529 34.4011   1
 -16 -12   2 1.62331 23.0332   1
  16  12  -2 15.2323 30.0085   1
  12 -16   4-8.23512 10.0552   1
 -16 -12   4-11.1369 19.7565   1
  16  12  -4-7.19910 19.7966   1
 -12  16  -4 0.71911 10.2043   1
  12 -16   6-8.29981 7.89044   1
 -12  16  -6-6.67412 7.58192   1
 -16 -12   6 20.4654 18.9866   1
  16  12  -6-15.1142 17.1807   1
  16  13   1 25.3018 38.2921   1
  16  13  -1 65.1887 35.8102   1
 -16 -13  -1 5.18173 12.0444   1
 -16 -13   1-2.88548 22.0631   1
 -16 -13   3-8.24871 19.3424   1
  16  13  -3 10.4209 20.8435   1
  13 -16   3-7.62468 9.70707   1
 -13  16  -5-6.20011 8.97384   1
  16  13  -5-13.5890 18.4194   1
  13 -16   5-1.41432 8.15561   1
 -16 -14   0 10.2523 23.6169   1
  16  14   0-62.0515 41.9075   1
 -16 -14   2 13.1632 19.5025   1
  16  14  -2-12.6943 25.6309   1
  16  14   2-9.39576 24.9144   1
 -16 -14   4-17.6497 21.8399   1
  16  14  -4 5.81542 19.5847   1
 -14  16  -4 9.20916 9.17994   1
  14 -16   4-4.69853 8.92266   1
 -16 -14   6 18.5920 20.8280   1
  16  14  -6 13.1782 17.2257   1
  14 -16   6-5.10632 7.54135   1
 -14  16  -6 13.5150 8.45469   1
 -16 -15  -1 27.6465 19.1922   1
 -16 -15   1 7.78098 19.7834   1
  16  15  -1-3.85758 28.8236   1
  16  15   1-37.0571 41.1094   1
 -16 -15   3 15.9979 18.7253   1
  16  15  -3-9.85541 21.4689   1
 -16 -15   5 4.60824 20.1196   1
  16  15  -5 13.0538 16.5193   1
  15 -16   5 22.3357 8.27304   1
 -15  16  -5-2.28146 8.21478   1
 -16 -16   0-7.68850 18.8883   1
  16  16   0-8.31345 30.5895   1
 -16 -16  -2-5.72317 13.6383   1
  16  16   2 10.8021 39.7131   1
 -16 -16   2 30.3756 20.7911   1
  16  16  -2-2.02539 22.9575   1
 -16 -16   4 6.25577 18.4376   1
 -16 -17  -1 4.63803 17.0500   1
  16  17   1-53.7114 36.7403   1
 -16 -17   1-5.31593 16.4740   1
  16  17  -1 54.4645 28.5070   1
  16  17   3-33.6746 37.9628   1
 -16 -17   3-5.48034 19.2626   1
  16  17  -3 4.46109 22.8010   1
 -16 -17  -3 9.69365 7.13620   1
 -16 -17   5-20.2468 21.2521   1
  16  17  -5 37.8789 20.6441   1
  17 -16   5-10.5383 8.07175   1
 -15 -17   0 10.1463 17.4426   1
  15  17   0-17.9824 27.9300   1
 -15 -17  -2-8.76187 13.9479   1
  15  17   2 34.7979 37.8324   1
 -15 -17   2 12.6733 17.6428   1
  15  17  -2-4.15515 23.6440   1
 -15 -17   4-11.0460 20.7582   1
  15  17  -4-6.82064 20.9573   1
 -14 -17  -1-1.89779 14.3724   1
  14  17   1-50.8630 33.8779   1
 -14 -17   1-4.09138 19.9771   1
  14  17  -1 24.0981 29.0933   1
  14  17   3-67.1844 43.7133   1
 -14 -17   3 5.75724 20.8316   1
  14  17  -3-2.17000 23.3263   1
 -14 -17  -3-6.87594 10.5351   1
 -14 -17   5-5.04445 18.6852   1
  14  17  -5 2.40912 18.2007   1
 -13 -17   0-1.13336 19.4358   1
  13  17   0 30.9645 33.6420   1
 -13 -17  -2-6.24412 12.8525   1
 -13 -17   2 19.8742 21.4628   1
  13  17  -2-12.3321 25.6599   1
  13  17   2 5.84794 30.3600   1
  13  17   4-30.8197 40.8858   1
 -13 -17   4-2.19174 18.0844   1
  13  17  -4 4.55082 21.1916   1
 -13 -17  -4 3.34693 5.49114   1
  17 -13   6-8.60097 7.69698   1
 -13 -17   6-2.67312 19.0246   1
  13  17  -6-1.77368 12.9192   1
 -12 -17  -1 18.0650 17.6543   1
  12  17   1-3.57138 30.0833   1
 -12 -17   1 28.3328 22.9975   1
  12  17  -1 21.9926 32.1139   1
 -12 -17  -3-1.40642 10.5997   1
  12  17   3 9.76804 31.1246   1
 -12 -17   3-19.4368 21.8617   1
  12  17  -3-25.5265 27.4050   1
 -12 -17   5-6.97284 19.8889   1
  12  17  -5-14.9814 16.5801   1
 -11 -17   0-5.98250 20.1212   1
  11  17   0-16.6206 31.1785   1
 -11 -17  -2-6.10874 13.4110   1
 -11 -17   2-28.7311 25.5126   1
  11  17  -2 1.95689 29.3150   1
  11  17   2 6.74046 29.4683   1
 -11 -17  -4 0.55645 9.34620   1
  11  17   4-33.5975 36.2199   1
 -11 -17   4-16.1082 21.8518   1
  11  17  -4-20.8526 18.1115   1
 -11 -17   6-8.26958 17.1643   1
  11  17  -6-2.25677 10.3919   1
 -10 -17  -1-3.04496 16.7641   1
  10  17   1-35.0109 28.6576   1
 -10 -17   1-17.1666 23.4718   1
  10  17  -1 49.7417 28.9631   1
 -10 -17  -3-1.12976 10.3472   1
  10  17   3 25.9529 27.1470   1
 -10 -17   3 29.4408 20.8479   1
  10  17  -3-11.8356 17.5788   1
  10  17   5-2.38615 36.8419   1
 -10 -17   5 14.5403 15.0076   1
  10  17  -5 6.09944 11.0213   1
 -10 -17  -5 6.02162 5.25257   1
  -9 -17   0 3.55931 18.4460   1
   9  17   0 3.64020 19.9068   1
  -9 -17  -2-9.00340 16.2811   1
   9  17   2 16.7159 26.0007   1
  -9 -17   2 0.86448 14.1250   1
   9  17  -2-27.7287 18.2456   1
  -9 -17  -4-6.30572 7.49584   1
   9  17   4-20.2820 23.6422   1
  -9 -17   4-11.2816 13.0345   1
   9  17  -4 3.68932 12.4564   1
  -9 -17   6-13.3116 11.1789   1
   9  17  -6 0.95186 8.79119   1
  -8 -17  -1-14.2245 13.0642   1
   8  17   1 21.2389 18.6742   1
  -8 -17   1-18.7358 12.3438   1
   8  17  -1 4.56800 13.9150   1
  -8 -17  -3-1.90038 12.7610   1
   8  17   3 6.36080 23.8855   1
  -8 -17   3-9.55094 14.2113   1
   8  17  -3-1.63521 13.6633   1
  -8 -17  -5-5.51611 5.81763   1
   8  17   5-8.19592 18.0594   1
  -8 -17   5 4.73351 10.3625   1
   8  17  -5-13.8938 9.89821   1
  -7 -17   0-7.43024 10.5632   1
   7  17   0 3.16347 12.2876   1
  -7 -17  -2-0.52739 11.4520   1
   7  17   2 10.3563 11.8655   1
  -7 -17   2 1.29319 10.8680   1
   7  17  -2 0.69818 11.6651   1
  -7 -17  -4-5.06130 8.75801   1
   7  17   4 11.4110 17.6537   1
  -7 -17   4-9.48982 11.2087   1
   7  17  -4 15.8672 11.9593   1
  -7 -17   6-20.2588 10.9326   1
   7  17  -6 13.9859 10.5117   1
  -6 -17  -1-6.51985 7.52405   1
   6  17   1-1.00350 9.15628   1
  -6 -17   1 6.52230 10.1279   1
   6  17  -1-2.54124 11.0225   1
  -6 -17  -3-5.67609 7.25959   1
   6  17   3 5.45004 9.05559   1
  -6 -17   3 10.0553 13.7311   1
   6  17  -3 3.19010 12.4492   1
  -6 -17  -5-0.30972 5.41094   1
   6  17   5 2.77140 8.35815   1
  -6 -17   5-10.4357 11.6762   1
   6  17  -5 16.2880 12.0874   1
  -6 -17   7 6.78410 9.33840   1
   6  17  -7-8.72149 9.56667   1
  -5 -17   0-0.53345 9.51822   1
   5  17   0-1.22674 10.9627   1
  -5 -17  -2-4.32104 7.08885   1
   5  17   2-0.46590 9.21018   1
  -5 -17   2 10.6734 12.9339   1
   5  17  -2 11.4445 14.0740   1
   5  17  -4-8.00346 14.2658   1
  -5 -17  -4-3.91051 4.59312   1
   5  17   4-7.42471 6.90308   1
  -5 -17   4 16.8086 13.1555   1
   5  17  -6 23.3580 11.7146   1
  -5 -17   6 8.55981 10.0163   1
  -4 -17   1 3.18897 11.1752   1
   4  17  -1 1.41520 11.2979   1
  -4 -17  -1 15.0244 9.93845   1
   4  17   1 22.9206 10.9090   1
   4  17  -3-31.0329 17.3420   1
   4  17   3-13.2269 8.50604   1
  -4 -17   3 10.6068 13.2409   1
  -4 -17  -3 1.54813 7.37945   1
  -4 -17   5-12.8361 13.2877   1
   4  17  -5-10.0539 12.5072   1
   4  17   5 0.47464 2.78817   1
  -4 -17  -5 1.11108 3.64705   1
  -4 -17   7 1.18687 9.79322   1
   4  17  -7-3.41814 10.6788   1
  -3 -17   0 5.21959 9.02270   1
   3  17   0-8.96755 9.26945   1
   3  17  -2 21.3976 12.1685   1
  -3 -17  -2 5.50787 6.53776   1
  -3 -17   2 15.0385 12.0178   1
   3  17   2 7.47183 6.13499   1
  -3 -17   4-14.6457 13.5693   1
   3  17  -4-17.1082 13.9992   1
  -3 -17  -4 0.28895 3.84698   1
   3  17   4 0.97480 4.11606   1
  -3 -17   6 1.08962 11.4753   1
   3  17   6 0.61916 1.54388   1
  -3 -17  -6 2.12500 1.37650   1
   3  17  -6 10.4203 10.1242   1
  -2 -17   1 11.7758 8.85215   1
   2  17  -1-7.22143 8.24626   1
  -2 -17  -1-3.10218 6.06067   1
   2  17   1 9.17627 7.21443   1
  -2 -17   3 6.92570 10.4178   1
   2  17  -3 11.3334 11.1701   1
  -2 -17  -3 0.81733 5.02137   1
   2  17   3 1.76162 4.95388   1
  -2 -17  -5 2.08534 3.29093   1
  -2 -17   5-11.6781 10.3775   1
   2  17  -5-1.51992 10.5630   1
   2  17   5 0.79694 2.70625   1
  -2 -17   7 4.19156 9.75935   1
   2  17  -7-9.66923 8.85509   1
  17  -2  -7-10.9932 10.2178   1
 -17   2   7-3.80249 20.3433   1
  -1 -17   0 5.68066 7.56073   1
   1  17   0-0.36091 7.25474   1
  -1 -17   2 6.79735 7.50140   1
   1  17  -2-4.01244 8.86271   1
  -1 -17  -2-1.67331 5.10908   1
   1  17   2-1.71347 5.45924   1
  -1 -17  -4 3.44776 5.60221   1
  -1 -17   4-7.22048 9.74754   1
   1  17  -4 7.88530 10.1025   1
   1  17   4-4.47003 4.81172   1
  -1 -17   6-5.41944 8.31935   1
   1  17  -6-4.95511 7.85695   1
  17  -1  -6 5.13317 7.70265   1
   0 -17   1-4.79441 7.74615   1
   0  17  -1-13.2289 8.44543   1
   0 -17  -1 8.44349 6.13514   1
   0  17   1-9.70854 6.17295   1
   0 -17  -3-9.21630 6.63858   1
   0 -17   3 8.48529 9.53158   1
   0  17  -3-0.51606 9.50726   1
   0  17   3 1.84000 6.33316   1
   0 -17   5-11.4768 8.26917   1
   0  17  -5 9.89840 7.47569   1
  17   0  -7-17.5237 13.1813   1
   0 -17   7 7.75668 7.76751   1
   0  17  -7-4.62668 6.97632   1
 -17   0   7 3.74146 33.0319   1
   1 -17   0 3.22657 6.85771   1
  -1  17   0-10.0477 6.55379   1
   1 -17  -2 2.73983 7.21352   1
  -1  17   2 0.35566 7.50944   1
   1 -17   2 1.80711 8.96928   1
  -1  17  -2-1.38088 8.78804   1
   1 -17  -4 0.68650 5.89033   1
   1 -17   4-1.10700 10.0624   1
  -1  17  -4-6.05969 9.18195   1
 -17  -1   6 4.50235 28.1277   1
  17   1  -6-14.8473 14.5357   1
   1 -17   6-5.03128 7.39770   1
  -1  17  -6-7.96131 6.83673   1
  -2  17  -1 11.6292 7.55402   1
   2 -17  -1 14.9914 8.73864   1
  -2  17   1 15.8252 9.22878   1
   2 -17   1 2.78010 6.87406   1
  -2  17   3 0.75892 6.17520   1
   2 -17   3-1.00309 9.46129   1
  -2  17  -3 3.34546 8.83343   1
   2 -17  -3 2.61341 7.26739   1
   2 -17   5 14.2281 9.16763   1
  17   2  -5 11.1715 14.8196   1
  -2  17  -5 3.05359 8.85491   1
 -17  -2   5 11.0536 22.0522   1
 -17  -2   7-26.7093 38.3426   1
  17   2  -7 14.5590 14.5518   1
   2 -17   7-5.58739 6.46596   1
  -2  17  -7 3.48707 6.81856   1
   3 -17   0-10.2827 9.42397   1
  -3  17   0-0.50028 8.89397   1
   3 -17  -2 5.15544 6.84677   1
  -3  17   2 9.22657 7.01967   1
  -3  17  -2 3.57894 7.49593   1
   3 -17   2 0.77308 6.88119   1
   3 -17   4-2.03069 9.34171   1
  -3  17  -4 16.3831 9.40231   1
  17   3  -4-8.58999 14.2243   1
  17   3  -6-14.9809 16.8611   1
 -17  -3   6-52.4592 35.5760   1
   4 -17  -1-1.82733 7.03305   1
   4 -17   1-1.58733 9.84803   1
  -4  17  -1 0.54377 9.05319   1
  -4  17   1 15.8324 7.03894   1
   4 -17   3-1.85366 9.20696   1
  -4  17  -3-7.91354 9.75348   1
 -17  -4   5 5.10417 28.5483   1
  17   4  -5 16.5532 19.0511   1
   4 -17   5-5.58958 7.00723   1
  -4  17  -5 7.41337 7.09862   1
 -17  -4   7 10.8819 31.3385   1
  17   4  -7 10.6889 12.6004   1
   4 -17   7 5.59190 6.63887   1
  -4  17  -7-2.61594 6.39859   1
   5 -17   0-4.14384 7.92790   1
  -5  17   0 0.40317 7.19925   1
   5 -17   2-7.67346 11.6729   1
  -5  17  -2-9.20125 10.8666   1
 -17  -5   4 27.8570 32.8785   1
   5 -17   4-8.59296 9.30596   1
  17   5  -4 4.56188 23.4120   1
  -5  17  -4-14.5828 10.2735   1
 -17  -5   6 24.4150 29.6513   1
  17   5  -6-14.1560 14.4613   1
   5 -17   6 9.78169 6.56651   1
  -5  17  -6-7.11248 7.16432   1
   6 -17   1-19.6158 8.85000   1
   6 -17  -1-3.69697 7.74703   1
  -6  17   1 0.76588 7.02569   1
  -6  17  -1 4.12409 8.67138   1
  17   6  -3 20.7949 21.0034   1
   6 -17   3-12.3661 12.4887   1
  -6  17  -3 22.5528 13.1519   1
 -17  -6   3-20.2146 20.6740   1
   6 -17   5 21.0329 8.27521   1
  17   6  -5-16.3081 21.0887   1
  -6  17  -5-4.44402 8.04636   1
 -17  -6   5 34.1147 30.2590   1
 -17  -6   7 9.13862 23.2395   1
  17   6  -7-4.39035 12.8385   1
   6 -17   7-3.91523 6.21320   1
  -6  17  -7-3.03110 5.59817   1
  -7  17   0 8.73429 7.93385   1
   7 -17   0-3.36219 9.18818   1
  -7  17  -2 4.09982 8.76140   1
  17   7  -2-18.0934 16.9962   1
   7 -17   2-2.57599 9.55357   1
 -17  -7   4 2.25275 32.0149   1
  17   7  -4-16.9538 25.1829   1
   7 -17   4-2.13262 11.0745   1
  -7  17  -4 1.50758 10.2999   1
   7 -17   6-8.17111 7.00564   1
 -17  -7   6-5.81662 26.9109   1
  -7  17  -6-0.68680 6.60066   1
  17   7  -6 22.4515 13.8518   1
   8 -17   1-11.3627 10.4783   1
  -8  17  -1 30.8053 10.4666   1
 -17  -8   3 27.9359 32.6124   1
  17   8  -3 56.9305 27.3170   1
  -8  17  -3-1.13536 9.64613   1
   8 -17   3 7.74248 11.6178   1
 -17  -8   5-17.7299 27.9569   1
  17   8  -5 26.0839 17.0877   1
   8 -17   5 4.62237 8.87861   1
  -8  17  -5-8.69347 10.9296   1
  17   9  -2 21.0503 30.3960   1
  -9  17  -2 12.3473 11.2060   1
 -17  -9   2-11.2878 25.7683   1
   9 -17   2 6.84839 10.1335   1
  -9  17  -4-10.6671 9.79554   1
 -17  -9   4-15.5612 27.5568   1
  17   9  -4 31.7421 19.8124   1
   9 -17   4 12.3355 9.35173   1
 -17  -9   6-2.53282 22.2464   1
  17   9  -6-6.37741 13.6441   1
   9 -17   6-11.6120 9.22397   1
  -9  17  -6-6.61107 10.2381   1
 -17 -10   1 12.3609 19.4302   1
  17  10  -1 60.5895 36.2960   1
  10 -17   1-3.28994 9.67459   1
  17  10  -3-43.0627 30.0853   1
 -17 -10   3 9.64782 28.6052   1
  10 -17   3 13.8079 10.3238   1
 -10  17  -3 5.63842 11.0264   1
 -17 -10   5 11.0744 21.6470   1
  17  10  -5-11.4213 15.9489   1
  10 -17   5-2.93323 9.00102   1
 -10  17  -5-0.68776 9.03711   1
  17  11   0-6.40319 21.8211   1
 -17 -11   2-25.6871 28.8507   1
  17  11  -2-9.78371 31.1207   1
  11 -17   2-11.1652 10.7362   1
 -11  17  -2-3.53417 9.89463   1
 -17 -11   4-15.5200 22.8214   1
  17  11  -4 20.2649 21.0162   1
  11 -17   4-3.82329 8.54265   1
 -11  17  -4-4.65893 8.58774   1
 -17 -11   6-2.64691 22.8970   1
  17  11  -6-1.82396 13.0131   1
  11 -17   6 18.9241 9.56298   1
 -11  17  -6 4.49128 7.02445   1
 -17 -12   1 19.0060 24.3976   1
  17  12  -1-67.3678 33.8678   1
  17  12  -3-36.9680 23.8337   1
 -12  17  -3 5.77423 9.92550   1
  12 -17   3 7.25897 9.82724   1
 -17 -12   3-9.50346 24.8713   1
 -17 -12   5-10.8790 18.5368   1
  12 -17   5-5.43884 7.74768   1
  17  12  -5-5.51524 17.1384   1
 -12  17  -5-2.18739 8.44252   1
  17  13   0-47.6352 38.3120   1
 -17 -13   0 6.30721 20.7167   1
 -17 -13   2 49.0402 25.4382   1
  17  13  -2 45.2550 31.4251   1
 -17 -13   4-9.61356 19.9530   1
  17  13  -4-1.92507 19.6697   1
  13 -17   4-2.19495 7.99616   1
 -13  17  -4-5.65054 8.33527   1
  13 -17   6-2.16285 6.18953   1
 -17 -13   6-15.5039 21.4891   1
  17  13  -6 8.02001 14.2496   1
 -13  17  -6 10.8666 8.37740   1
 -17 -14  -1-5.71158 16.8754   1
  17  14   1 23.5141 37.9410   1
 -17 -14   1-4.53124 21.4939   1
  17  14  -1-30.9851 32.1482   1
 -17 -14   3 17.1025 20.2548   1
  17  14  -3 18.6494 19.8624   1
  14 -17   5 18.4989 9.51145   1
 -17 -14   5-4.63651 18.6849   1
  17  14  -5 21.9612 18.3061   1
 -14  17  -5 18.3807 9.36021   1
  17  15   0-31.5340 35.8731   1
 -17 -15   0 1.34704 18.7149   1
  17  15   2-8.57002 25.3888   1
 -17 -15   2 4.56921 18.6603   1
  17  15  -2 31.2964 24.1133   1
 -17 -15   4 12.2122 17.8468   1
  15 -17   4-4.30411 8.38227   1
  17  15  -4-10.1144 18.8425   1
 -17 -16  -1-1.16889 17.0088   1
 -17 -16   1-23.0269 17.4758   1
  17  16  -1-27.1800 26.9637   1
  17  16   1-10.8278 37.3994   1
 -17 -16   3 9.24384 16.0939   1
  17  16  -3-8.46383 22.6104   1
 -16  17  -5-1.61601 8.17408   1
  17  16  -5 37.0589 21.1583   1
  16 -17   5-4.50713 7.92007   1
 -17 -16   5-21.5291 20.8215   1
 -17 -17   0 16.1157 18.1590   1
  17  17   0 6.79716 28.9653   1
 -17 -17  -2-4.05991 11.8013   1
  17  17   2-39.1990 39.4582   1
 -17 -17   2-12.3437 16.4910   1
  17  17  -2 50.2802 25.8138   1
 -17 -17   4-4.18920 19.2118   1
  17  17  -4 25.2432 19.1643   1
 -17 -18  -1-7.32061 15.4723   1
  17  18   1-11.2286 30.0054   1
 -17 -18   1-11.0203 16.0967   1
  17  18  -1 18.8508 25.1919   1
 -17 -18  -3 7.24680 8.98649   1
  17  18   3-38.2363 47.9061   1
 -17 -18   3 17.1204 17.2801   1
  17  18  -3-6.90191 21.1672   1
 -17 -18   5-5.08142 16.8396   1
  17  18  -5 10.0788 18.1021   1
 -16 -18   0 26.0130 16.1377   1
  16  18   0 2.18441 25.3772   1
  16  18   2-29.7488 37.6584   1
 -16 -18  -2 17.5859 13.1845   1
 -16 -18   2-14.5597 16.8634   1
  16  18  -2-2.24792 23.7847   1
 -16 -18   4 17.8204 19.5430   1
  16  18   4-2.00374 26.3164   1
  16  18  -4-4.86985 21.6617   1
 -15 -18  -1-9.02603 13.6614   1
  15  18   1 8.64523 28.8469   1
 -15 -18   1-25.2110 19.0252   1
  15  18  -1-39.4776 28.3529   1
  15  18   3-22.1848 40.6800   1
 -15 -18   3-9.72373 18.9266   1
  15  18  -3-18.7327 24.6788   1
 -15 -18   5 17.6652 18.1582   1
  15  18  -5-2.53412 16.4022   1
 -14 -18   0-24.0190 18.5704   1
  14  18   0-10.3075 29.9000   1
 -14 -18  -2-4.17454 12.2814   1
  14  18   2 13.0963 28.3795   1
 -14 -18   2 10.1296 20.0134   1
  14  18  -2-20.1459 29.1038   1
 -14 -18  -4 9.31349 7.83696   1
  14  18   4-42.6300 44.8076   1
 -14 -18   4 13.8482 17.9683   1
  14  18  -4-2.41051 20.7022   1
 -13 -18  -1 16.8767 15.5529   1
  13  18   1 1.99628 29.9555   1
 -13 -18   1-13.0891 19.0479   1
  13  18  -1 12.7385 30.5083   1
 -13 -18  -3-1.52672 10.1853   1
  13  18   3-24.4914 28.0047   1
 -13 -18   3 20.0470 19.1540   1
  13  18  -3 36.9404 22.3173   1
 -13 -18   5-22.0805 22.3767   1
  13  18  -5-4.60177 18.5001   1
  13  18   5-17.9148 39.6535   1
 -12 -18   0-24.7861 18.6575   1
  12  18   0 5.97209 28.8789   1
 -12 -18  -2-16.6309 13.0131   1
  12  18   2 35.6404 28.1096   1
  12  18  -2-38.7514 28.3695   1
 -12 -18  -4-8.59636 9.09499   1
 -12 -18   4-23.4605 21.1957   1
  12  18  -4-11.6836 16.8276   1
  12  18   4-47.1408 36.4672   1
 -12 -18   6-3.88415 17.4315   1
  12  18  -6-18.2000 15.4764   1
 -11 -18  -1-32.3450 20.8015   1
  11  18   1 14.6690 31.9967   1
 -11 -18   1-10.6111 21.9535   1
  11  18  -1 19.7294 30.2537   1
 -11 -18  -3-8.66491 9.91352   1
  11  18   3-5.38323 26.0710   1
 -11 -18   3 22.1513 19.1748   1
  11  18  -3-22.1973 19.5835   1
 -11 -18  -5-8.90321 7.13596   1
  11  18   5 5.80914 40.4898   1
 -11 -18   5 10.6514 15.7958   1
  11  18  -5 7.85605 11.4197   1
 -10 -18   0 1.29694 21.3814   1
  10  18   0-17.7025 29.8664   1
 -10 -18  -2-6.19011 15.3633   1
  10  18   2 6.80774 30.0239   1
 -10 -18   2-22.0319 21.4206   1
  10  18  -2-3.19964 17.0696   1
 -10 -18  -4-0.47559 6.94752   1
  10  18   4-19.9683 23.4615   1
 -10 -18   4 1.11369 14.5850   1
  10  18  -4-11.0585 12.0233   1
 -10 -18   6 2.36975 11.8651   1
  10  18  -6 6.25937 10.1040   1
  -9 -18  -1-6.40933 18.8598   1
   9  18   1 1.19423 20.4819   1
  -9 -18   1-22.3226 16.6511   1
   9  18  -1 34.2288 17.2510   1
  -9 -18  -3-7.44129 12.3233   1
   9  18   3-26.1869 25.2165   1
  -9 -18   3 6.03701 13.2193   1
   9  18  -3-14.4837 13.6403   1
  -9 -18  -5-5.38744 6.01472   1
   9  18   5 5.74221 18.6661   1
  -9 -18   5 1.02248 11.4915   1
   9  18  -5 13.1036 12.0534   1
  -8 -18   0-16.3458 11.8169   1
   8  18   0 8.08612 13.8580   1
  -8 -18  -2-0.85755 15.2906   1
   8  18   2-13.2876 19.9167   1
  -8 -18   2 13.0990 14.3711   1
   8  18  -2-20.9483 13.8906   1
  -8 -18  -4 4.59712 8.61232   1
   8  18   4-19.2430 17.2763   1
  -8 -18   4 0.85129 11.2106   1
   8  18  -4 3.38918 10.5407   1
  -8 -18   6 5.05880 8.82977   1
   8  18  -6 2.80761 9.11667   1
  -7 -18  -1 0.47487 9.74275   1
   7  18   1-8.73240 11.7212   1
  -7 -18   1 2.93973 10.6391   1
   7  18  -1-3.33821 11.4775   1
  -7 -18  -3-1.37570 9.89817   1
   7  18   3-12.8843 11.2532   1
  -7 -18   3 14.5108 10.9677   1
   7  18  -3-8.89290 14.5017   1
  -7 -18  -5 4.26316 5.44842   1
   7  18   5 1.73540 12.1696   1
  -7 -18   5 7.12600 10.3161   1
   7  18  -5-5.83194 10.9756   1
  -6 -18   0 1.54912 9.44418   1
   6  18   0 7.74460 10.5644   1
  -6 -18  -2 3.94098 7.13503   1
   6  18   2 17.7679 9.20480   1
  -6 -18   2-8.54476 12.1288   1
   6  18  -2-16.2017 14.0550   1
  -6 -18  -4-3.87280 5.57369   1
   6  18   4-1.66822 6.35324   1
  -6 -18   4 0.87388 11.6185   1
   6  18  -4 14.2498 12.9400   1
  -6 -18   6 4.19030 8.68756   1
   6  18  -6 22.2471 11.4591   1
   5  18   1 15.9323 11.1367   1
   5  18  -1 33.8951 14.3164   1
  -5 -18  -1 0.48766 9.61618   1
  -5 -18   1 6.45491 12.1161   1
   5  18  -3 8.04093 15.0349   1
  -5 -18   3-9.11662 13.0245   1
  -5 -18  -3 1.97376 7.00457   1
   5  18   3 0.40965 8.67996   1
   5  18  -5 1.02321 10.0101   1
  -5 -18  -5-2.47815 3.21152   1
   5  18   5-5.98481 5.00730   1
  -5 -18   5 2.01996 9.99362   1
   4  18   0 3.12718 10.9173   1
  -4 -18   0 2.99012 11.2367   1
  -4 -18   2-7.45353 13.2071   1
  -4 -18  -2-1.71184 8.85639   1
   4  18  -2 4.69187 12.4259   1
   4  18   2-0.43662 9.13906   1
  -4 -18   4 18.5513 12.8268   1
  -4 -18  -4 4.63745 5.62279   1
   4  18  -4-0.95930 13.5663   1
   4  18   4-0.22533 4.88316   1
  -4 -18   6 19.0759 11.3918   1
   4  18  -6 1.09864 10.9184   1
  -3 -18   1 12.0056 10.4448   1
   3  18  -1-11.8133 10.0208   1
  -3 -18  -1-1.18888 7.71412   1
   3  18   1-1.51218 7.35915   1
  -3 -18   3 3.79162 13.8385   1
   3  18  -3 12.5818 12.3692   1
  -3 -18  -3 5.36884 5.49259   1
   3  18   3 4.78647 5.98715   1
  -3 -18   5-10.7254 11.3291   1
   3  18  -5 2.71664 9.48706   1
  -3 -18  -5 0.12713 2.79732   1
   3  18   5 0.99478 2.43766   1
  -2 -18   0-0.74194 7.57132   1
   2  18   0 9.45681 7.56490   1
  -2 -18   2-1.08474 10.4953   1
   2  18  -2 5.29941 9.74711   1
  -2 -18  -2 2.15225 5.73996   1
   2  18   2 6.56204 6.33513   1
  -2 -18   4-6.52117 11.8455   1
   2  18  -4-4.74022 10.9581   1
  -2 -18  -4 8.99202 4.19584   1
   2  18   4 0.81653 3.75603   1
  -2 -18   6-10.3345 9.29418   1
   2  18  -6 5.05300 8.69885   1
  -1 -18   1 11.3673 7.73746   1
   1  18  -1-0.88476 8.63575   1
  -1 -18  -1 5.78406 7.01205   1
   1  18   1 7.41732 6.98389   1
   1  18   3 6.18067 5.61352   1
  -1 -18   3 0.52386 9.98223   1
   1  18  -3-11.0354 9.16229   1
  -1 -18  -3 9.82516 5.15669   1
  -1 -18   5 6.18546 8.33692   1
   1  18  -5-3.81220 7.35461   1
  -1 -18  -5-0.16183 3.47951   1
   1  18   5 2.81728 3.27653   1
  18  -1  -7-7.90706 11.8769   1
  -1 -18   7 2.76478 8.52736   1
   1  18  -7 1.56282 7.13702   1
 -18   1   7-10.4912 23.6756   1
   0 -18   0 10.2046 8.24134   1
   0  18   0 9.52451 7.27734   1
   0  18   2 11.7978 6.72362   1
   0 -18   2 5.67654 9.62637   1
   0  18  -2 6.20271 8.80332   1
   0 -18  -2 8.09070 6.02328   1
   0  18   4 3.69076 4.57368   1
   0 -18   4 2.20341 8.88459   1
   0  18  -4-1.15242 9.21479   1
   0 -18  -4-3.63176 5.23200   1
   0 -18   6-1.36748 6.82269   1
   0  18  -6-13.7014 8.22769   1
  18   0  -6 7.41607 8.80592   1
   1 -18  -1 11.3688 7.11185   1
  -1  18   1 19.2901 7.69672   1
   1 -18   1 7.06720 7.89860   1
  -1  18  -1 7.60539 8.01086   1
  -1  18   3 9.36007 6.35596   1
   1 -18   3 7.78595 10.2562   1
  -1  18  -3 25.1012 10.9318   1
   1 -18  -3 17.9507 7.56811   1
   1 -18   5 4.31425 7.37738   1
  -1  18  -5 1.25578 7.68606   1
 -18  -1   7-38.1735 34.6346   1
  18   1  -7 8.64146 14.1547   1
   1 -18   7-6.84234 6.76325   1
  -1  18  -7 7.87536 6.40914   1
   2 -18   0 24.0988 9.01699   1
  -2  18   0 18.6925 8.68410   1
   2 -18  -2 10.3685 7.68272   1
   2 -18   2-0.44190 8.63237   1
  -2  18  -2 17.5463 9.03560   1
  -2  18   2 2.70915 6.55657   1
   2 -18   4 9.76448 9.31101   1
  -2  18  -4 3.49510 9.38167   1
 -18  -2   6-34.1856 37.4076   1
  18   2  -6-5.74149 15.9155   1
  -2  18  -6-3.35681 7.00074   1
   3 -18   1 10.3038 8.39194   1
  -3  18  -1-0.94972 8.31912   1
   3 -18  -1-0.83450 8.25730   1
  -3  18   1 1.88347 6.76678   1
  -3  18   3 16.3506 7.51750   1
   3 -18  -3 18.1837 8.59582   1
   3 -18   3 21.6684 10.0348   1
  -3  18  -3 28.0919 10.5838   1
 -18  -3   5 10.0400 21.1549   1
   3 -18   5 6.25878 8.21832   1
  -3  18  -5 1.74493 7.78608   1
  18   3  -5 1.46867 18.2184   1
 -18  -3   7-46.5387 38.7601   1
  18   3  -7 9.30122 13.9745   1
   4 -18   0 2.52320 9.25107   1
  -4  18   0 0.45684 8.22356   1
   4 -18  -2 4.24275 7.97255   1
   4 -18   2 1.49030 8.67375   1
  -4  18  -2 2.65262 10.4820   1
  -4  18   2 2.39952 7.08856   1
  18   4  -4 20.8146 14.2324   1
   4 -18   4 4.13374 8.09508   1
  -4  18  -4-2.96809 7.57560   1
  18   4  -6-6.40366 15.0893   1
 -18  -4   6 25.2723 31.9577   1
   4 -18   6-4.67699 7.74427   1
  -4  18  -6-13.3076 7.99446   1
  -5  18   1-11.4782 8.37424   1
   5 -18   1 3.40165 9.81577   1
   5 -18  -1 9.76416 8.32301   1
  -5  18  -1 4.16799 8.75248   1
   5 -18   3 23.9874 11.8403   1
  -5  18  -3 7.62428 11.0097   1
  -5  18  -5-0.58254 7.91395   1
  18   5  -5-4.84512 18.3033   1
 -18  -5   5-5.21391 28.5153   1
   5 -18   5 5.01204 7.05363   1
   6 -18   0 10.1699 8.61657   1
  -6  18   0 8.62992 8.76048   1
   6 -18   2 0.67959 11.5716   1
  -6  18  -2-4.09921 10.9440   1
 -18  -6   4-11.1189 30.4656   1
  18   6  -4-3.25119 23.0390   1
   6 -18   4-4.15211 9.04934   1
  -6  18  -4 5.55536 10.2897   1
 -18  -6   6-43.6681 31.3530   1
  18   6  -6-18.4305 17.2162   1
   7 -18  -1-1.82193 8.49644   1
   7 -18   1 3.02831 8.54290   1
  -7  18  -1-2.98801 9.37702   1
 -18  -7   3 19.6779 26.9165   1
  18   7  -3 10.0891 25.0428   1
   7 -18   3-4.47415 12.9416   1
  -7  18  -3-8.26731 12.3019   1
 -18  -7   5 2.69612 29.6296   1
  18   7  -5-3.48706 18.2743   1
   7 -18   5 2.56305 7.79011   1
  -7  18  -5 5.28884 7.93445   1
   8 -18   0-1.99519 9.38720   1
  -8  18   0 6.17207 8.33442   1
  18   8  -2 7.71672 18.9713   1
   8 -18   2 8.81928 10.1245   1
  -8  18  -2 5.47620 10.2380   1
 -18  -8   4 13.9625 28.3362   1
  18   8  -4-9.10207 24.5559   1
   8 -18   4-22.7131 12.4314   1
  -8  18  -4-6.82374 11.4910   1
 -18  -8   6 38.6861 25.1398   1
   8 -18   6-2.22374 6.87489   1
  -8  18  -6 3.26826 8.17950   1
  18   8  -6 9.54444 12.3685   1
   9 -18   1 7.40988 10.6035   1
 -18  -9   3 31.4396 27.1548   1
   9 -18   3 1.19202 9.38695   1
  -9  18  -3-4.21723 10.4286   1
  18   9  -3-7.58770 27.5370   1
 -18  -9   5 5.20329 26.4933   1
  18   9  -5 11.4522 17.0724   1
   9 -18   5 10.5133 9.54912   1
  -9  18  -5 13.2461 10.6490   1
  10 -18   2 15.1252 10.8987   1
  18  10  -2 20.9633 31.0054   1
 -18 -10   2-1.68262 26.2181   1
 -10  18  -2-6.73358 11.0627   1
  10 -18   4-7.69564 9.04382   1
 -18 -10   4-2.29273 27.5017   1
  18  10  -4-16.9871 21.2178   1
 -10  18  -4 1.99072 8.76921   1
 -18 -10   6-10.3927 19.2847   1
  18  10  -6-3.38364 13.1995   1
  10 -18   6-13.3810 8.94711   1
 -10  18  -6 4.49017 9.39084   1
  18  11  -1 42.2360 32.1436   1
 -18 -11   1-2.16828 20.5536   1
 -18 -11   3 9.99397 23.1325   1
  18  11  -3-32.2064 29.2990   1
 -11  18  -3 0.69801 10.3486   1
  11 -18   3-1.96339 9.77624   1
 -11  18  -5-7.17375 8.89496   1
 -18 -11   5 2.27842 20.1142   1
  18  11  -5 27.7888 18.2875   1
  11 -18   5-0.69101 8.06410   1
  18  12   0-1.57218 29.4284   1
 -18 -12   0-5.24044 12.5661   1
 -18 -12   2-14.1625 26.4334   1
  18  12  -2 12.6894 27.6819   1
  12 -18   2-4.43508 10.2621   1
 -12  18  -4 11.3085 9.41193   1
 -18 -12   4-8.00692 21.2834   1
  18  12  -4 18.0398 19.8218   1
  12 -18   4-8.15469 9.17276   1
 -12  18  -6 5.45278 7.25809   1
 -18 -12   6 32.8001 21.3438   1
  18  12  -6-1.88985 16.2493   1
  12 -18   6 9.33810 8.31813   1
 -18 -13   1-10.7071 21.4295   1
  18  13  -1-18.3222 31.9955   1
 -18 -13   3 3.93513 21.6202   1
  18  13  -3 37.7615 24.3073   1
  13 -18   3-12.0716 9.50655   1
 -13  18  -3 8.22502 9.68935   1
 -18 -13   5 33.6855 20.8002   1
  18  13  -5 3.94258 14.3397   1
  13 -18   5-2.14019 7.30817   1
 -13  18  -5 12.5915 8.69906   1
 -18 -14   0 21.2381 20.8810   1
  18  14   0-4.82391 38.9869   1
 -18 -14   2-3.51333 21.0950   1
  18  14  -2-13.2987 26.0901   1
 -18 -14   4-1.98677 17.7429   1
  18  14  -4-8.21876 16.7600   1
 -14  18  -4-2.94996 8.56271   1
  14 -18   4-16.3765 9.18556   1
  18  15   1 72.8790 37.1205   1
 -18 -15   1 48.8259 22.4954   1
  18  15  -1-9.58924 32.4922   1
 -18 -15  -1-10.3705 14.0801   1
 -18 -15   3-7.08606 17.2399   1
  18  15  -3 61.9354 24.8554   1
  15 -18   5 7.35594 7.42981   1
 -18 -15   5-7.02331 19.1614   1
  18  15  -5-2.12258 14.4187   1
 -15  18  -5 0.80348 8.30315   1
  18  16   0 2.64429 34.8284   1
 -18 -16   0-5.64274 18.7062   1
  18  16   2-8.56138 31.5642   1
 -18 -16   2-1.58168 17.0821   1
  18  16  -2 29.4638 23.7624   1
  16 -18   4-5.27557 7.08616   1
 -18 -16   4-2.10715 15.6207   1
  18  16  -4 8.63283 18.3781   1
  18  17   1 32.7261 39.1837   1
 -18 -17   1 5.64218 14.1888   1
  18  17  -1 20.3427 24.8442   1
 -18 -17  -1-8.61100 15.1532   1
 -18 -17   3-15.3358 18.3052   1
  18  17  -3-6.64117 20.7187   1
 -18 -17   5-9.56884 19.4137   1
  18  17  -5 2.35486 18.2971   1
  17 -18   5 0.78352 8.12794   1
 -18 -18   0-7.01446 15.6308   1
  18  18   0 12.3148 26.4447   1
 -18 -18  -2-6.38893 12.6013   1
  18  18   2-6.82940 40.0370   1
 -18 -18   2-14.4046 14.9176   1
  18  18  -2-16.4632 24.4580   1
 -18 -18   4-6.51581 16.4492   1
  18  18  -4-7.34346 18.1704   1
 -18 -19  -1-3.83743 15.0863   1
  18  19   1 46.0832 35.8592   1
 -18 -19   1 11.4739 12.8015   1
  18  19  -1 15.2810 28.3865   1
 -18 -19  -3 2.10663 8.38358   1
 -18 -19   3 7.71008 17.4003   1
  18  19  -3 24.6457 20.8411   1
  18  19   3 19.4834 43.9797   1
 -17 -19   0 28.4704 15.1347   1
  17  19   0 44.9382 26.8836   1
 -17 -19  -2-7.65728 12.0202   1
  17  19   2-16.2621 37.9434   1
 -17 -19   2 18.5523 15.3026   1
  17  19  -2 2.42473 23.9651   1
  17  19   4 3.12873 37.9694   1
 -17 -19   4-20.8724 19.4879   1
  17  19  -4 10.1599 20.4876   1
 -16 -19  -1 19.0276 12.5894   1
  16  19   1 30.9192 27.5702   1
 -16 -19   1 19.0801 16.8965   1
  16  19  -1-2.30360 25.9391   1
 -16 -19  -3-8.05184 10.1954   1
  16  19   3 28.1762 39.7444   1
 -16 -19   3-14.2383 18.4624   1
  16  19  -3 39.3625 24.1838   1
 -16 -19   5-21.0765 18.6624   1
  16  19  -5-7.88835 19.8113   1
 -15 -19   0 3.71066 15.4722   1
  15  19   0-29.4088 29.1395   1
 -15 -19  -2 6.21549 10.6718   1
  15  19   2 92.4079 32.5411   1
 -15 -19   2 10.6504 17.6573   1
  15  19  -2 45.0750 26.5609   1
 -15 -19  -4 16.4644 9.25962   1
  15  19   4 3.86099 46.4819   1
 -15 -19   4-9.24780 21.1348   1
  15  19  -4-7.75963 17.9973   1
 -14 -19  -1-7.40105 13.2598   1
  14  19   1 2.16584 26.2730   1
 -14 -19   1 13.8468 19.4186   1
  14  19  -1-25.0195 26.2187   1
  14  19   3-17.6459 28.6883   1
 -14 -19   3 34.3281 20.4015   1
  14  19  -3-14.7518 21.0839   1
 -14 -19  -3-1.64415 9.78232   1
 -14 -19   5 7.76134 20.1075   1
  14  19  -5-7.38336 17.1109   1
 -13 -19   0 21.1344 19.4271   1
  13  19   0-51.8974 32.2798   1
 -13 -19  -2-2.67091 10.8248   1
  13  19   2 42.4716 27.6195   1
 -13 -19   2 20.1925 21.1688   1
  13  19  -2-6.94478 24.1432   1
 -13 -19  -4 0.67385 8.14160   1
  13  19   4 12.1327 34.9548   1
 -13 -19   4 11.3058 18.6528   1
  13  19  -4-13.9150 18.0190   1
 -12 -19  -1-13.4270 16.8188   1
  12  19   1-44.6311 30.6714   1
 -12 -19   1-3.15707 21.5895   1
  12  19  -1 54.6835 28.5504   1
 -12 -19  -3-2.00825 9.36224   1
  12  19   3 8.10689 25.6579   1
 -12 -19   3 13.7113 19.1433   1
  12  19  -3-16.7622 17.9975   1
  12  19   5-58.6706 42.5273   1
 -12 -19   5 23.2619 18.9589   1
  12  19  -5 14.2886 13.0124   1
 -11 -19   0-9.65250 20.6233   1
  11  19   0-49.9732 33.0611   1
 -11 -19  -2 8.89126 13.4666   1
  11  19   2-15.2271 28.4813   1
 -11 -19   2-20.3138 19.0186   1
  11  19  -2 15.3932 21.2114   1
 -11 -19  -4-2.11390 7.00907   1
  11  19   4 1.98845 24.8505   1
 -11 -19   4 32.2237 16.7101   1
  11  19  -4 41.2933 15.2875   1
 -11 -19   6-10.3056 12.4431   1
  11  19  -6 10.1255 10.6739   1
 -10 -19  -1-12.6777 17.4617   1
  10  19   1-40.6656 29.2913   1
 -10 -19   1 20.1351 18.4982   1
  10  19  -1 41.1788 22.2672   1
 -10 -19  -3-4.31436 10.6727   1
  10  19   3 52.3168 23.8609   1
 -10 -19   3-2.04790 14.2861   1
  10  19  -3 7.94640 13.3824   1
 -10 -19  -5-8.43184 6.39345   1
  10  19   5-14.1743 24.0867   1
 -10 -19   5-6.56366 10.5665   1
  10  19  -5 3.09274 11.4367   1
  -9 -19   0-5.91697 17.2976   1
   9  19   0 13.7298 16.3687   1
  -9 -19  -2-10.5308 16.8663   1
   9  19   2 24.1662 25.5794   1
  -9 -19   2-3.95405 14.2338   1
   9  19  -2-10.6381 15.5389   1
  -9 -19  -4-5.58806 7.64699   1
   9  19   4-1.41357 19.1612   1
   9  19  -4-7.34944 12.0199   1
  -9 -19   6 1.10131 9.79107   1
   9  19  -6-1.96587 9.32585   1
  -8 -19  -1-8.72350 10.5799   1
   8  19   1-7.71380 13.7845   1
  -8 -19   1 22.5869 12.5285   1
   8  19  -1-7.50170 14.5986   1
  -8 -19  -3 4.50901 12.0575   1
   8  19   3-0.83961 16.2535   1
  -8 -19   3 6.26542 10.7137   1
   8  19  -3 1.64832 11.3386   1
  -8 -19  -5-1.96458 5.62006   1
   8  19   5 8.18791 15.7432   1
  -8 -19   5 5.61393 8.54950   1
   8  19  -5-10.6187 10.8484   1
  -7 -19   0 12.7890 10.2356   1
   7  19   0 5.16387 11.8209   1
  -7 -19  -2 8.01494 9.59619   1
   7  19   2 12.9787 10.9977   1
  -7 -19   2 6.77777 11.6593   1
   7  19  -2 13.9874 13.2344   1
  -7 -19  -4 9.61309 7.48214   1
   7  19   4-3.70339 7.86531   1
  -7 -19   4 3.46937 10.6469   1
   7  19  -4 0.94249 11.2253   1
  -7 -19   6-7.21772 8.74806   1
   7  19  -6-3.31271 9.29145   1
  -6 -19  -1 22.1963 9.53339   1
  -6 -19   1-3.24273 11.6159   1
   6  19   1 7.62231 11.4232   1
   6  19  -1 22.9868 13.7323   1
  -6 -19  -3-5.61485 6.03668   1
   6  19   3 6.46989 8.87486   1
  -6 -19   3-19.7110 14.4016   1
   6  19  -3 19.1427 14.1409   1
  -6 -19  -5-2.97366 4.01193   1
   6  19   5-2.22101 4.88601   1
   6  19  -5 25.1330 12.2210   1
  -6 -19   5-8.27212 9.69443   1
   5  19   0-14.6524 13.0175   1
  -5 -19   0-17.8509 12.3963   1
  -5 -19   2-6.07471 13.8773   1
   5  19   2-10.3654 10.7776   1
   5  19  -2 27.0653 13.9047   1
  -5 -19  -2 6.14804 9.07291   1
  -5 -19   4 0.93349 12.0587   1
   5  19   4-3.43537 6.65820   1
   5  19  -4-11.9988 11.8993   1
  -5 -19  -4 2.22079 5.07414   1
  -5 -19   6-19.0295 11.1667   1
   5  19  -6 9.02848 11.3800   1
  -4 -19   1-3.54051 13.8149   1
  -4 -19  -1 14.4488 10.2621   1
   4  19  -1 31.3727 12.4195   1
   4  19   1 15.1050 10.9674   1
  -4 -19   3 12.4780 14.2578   1
  -4 -19  -3 5.81397 7.12108   1
   4  19  -3 4.39464 12.9292   1
   4  19   3-3.49706 6.62932   1
   4  19  -5-10.1905 11.7951   1
  -4 -19  -5-4.39693 3.72945   1
   4  19   5 0.47721 3.04344   1
  -4 -19   5 11.4542 11.7016   1
  -3 -19   0-11.1751 9.54664   1
   3  19   0 0.48310 8.77768   1
  -3 -19   2-2.68122 13.0208   1
   3  19  -2 18.8830 11.7531   1
  -3 -19  -2-0.62876 6.76297   1
   3  19   2 5.35005 6.41985   1
  -3 -19   4 13.8328 12.7457   1
   3  19  -4 5.81004 12.2056   1
  -3 -19  -4-0.74265 3.96965   1
   3  19   4-3.11504 4.23223   1
  -3 -19   6-5.45267 9.69897   1
   3  19  -6 10.5449 10.6801   1
  -2 -19   1-8.04517 8.16697   1
   2  19  -1 1.75587 8.76450   1
  -2 -19  -1-2.29312 6.76352   1
   2  19   1 3.65677 7.16004   1
  -2 -19   3 0.62972 10.3228   1
   2  19  -3 13.3937 11.0268   1
  -2 -19  -3 1.95623 5.32148   1
   2  19   3 3.75597 5.14678   1
  -2 -19   5 4.92691 9.06374   1
   2  19  -5 10.5893 9.64037   1
   2  19   5 2.64130 3.81994   1
  -2 -19  -5-3.69074 3.25064   1
  -1 -19   0 2.75985 7.57986   1
   1  19   0-6.49311 8.17487   1
  -1 -19   2-16.1484 8.87846   1
   1  19  -2-6.08723 9.93286   1
  -1 -19  -2 4.73153 6.11016   1
   1  19   2 2.56845 6.17128   1
  -1 -19  -4-0.64888 4.54031   1
  -1 -19   4-10.2462 8.06319   1
   1  19  -4 5.14392 7.71632   1
   1  19   4 7.28067 5.36819   1
  -1 -19   6 4.86147 7.63971   1
   1  19  -6-4.23749 7.01934   1
   0 -19   1-4.83482 7.71955   1
   0  19  -1 3.18488 8.46050   1
   0 -19  -1 3.90707 6.38223   1
   0  19   1-4.74827 6.55840   1
   0 -19  -3-8.90513 6.37903   1
   0  19   3 13.1096 7.49104   1
   0 -19   3-3.75557 9.06958   1
   0  19  -3-5.00582 10.0141   1
   0 -19   5-6.67681 7.38858   1
   0  19  -5-7.81460 7.59720   1
   1 -19   0 6.73911 7.46089   1
  -1  19   0-1.36707 6.69836   1
   1 -19  -2-0.73705 7.59479   1
  -1  19   2-12.6651 8.62981   1
   1 -19   2-0.49301 9.63976   1
  -1  19  -2-7.53860 9.56766   1
  -1  19   4-0.98318 4.86362   1
   1 -19  -4-2.84994 5.41134   1
   1 -19   4-2.96185 8.83060   1
  -1  19  -4-6.58614 9.72693   1
  19   1  -6 10.6009 12.6156   1
   1 -19   6-4.64544 6.85033   1
  -1  19  -6-0.70388 6.84141   1
  -2  19  -1-9.15557 6.84259   1
   2 -19  -1 8.52498 7.95208   1
  -2  19   1-7.42773 9.00855   1
   2 -19   1 10.4797 8.28682   1
   2 -19  -3-1.22138 7.03632   1
  -2  19   3 8.13851 6.91648   1
   2 -19   3 0.54351 10.2851   1
  -2  19  -3-2.59063 8.97341   1
   2 -19   5-4.42340 7.45428   1
  -2  19  -5-2.61054 7.57478   1
   3 -19   0 13.5404 9.43437   1
  -3  19   0-2.03133 8.68562   1
  -3  19  -2 18.3722 8.91073   1
   3 -19  -2-6.05031 7.39661   1
  -3  19   2 10.6019 7.18527   1
   3 -19   2 4.66622 8.04373   1
   3 -19   4 4.92162 8.09112   1
  -3  19  -4 3.41620 7.76238   1
 -19  -3   6-6.37770 30.8034   1
  19   3  -6 1.53558 14.4846   1
   3 -19   6 1.36021 7.17255   1
  -3  19  -6 4.21676 6.99716   1
   4 -19  -1 3.65702 7.75591   1
  -4  19   1 2.70255 7.40716   1
   4 -19   1 1.08082 9.82622   1
  -4  19  -1 17.4678 10.4607   1
  -4  19  -3-7.52427 9.89773   1
   4 -19  -3 1.78706 7.06510   1
   4 -19   3 3.70382 7.99957   1
 -19  -4   5 45.3819 28.9428   1
  19   4  -5-18.9412 17.9677   1
   4 -19   5-7.18736 8.16728   1
  -4  19  -5 4.27692 7.44824   1
  -5  19   0-11.0064 8.34180   1
   5 -19   0-3.67476 7.90038   1
   5 -19   2-4.17712 11.0166   1
  -5  19  -2 21.5022 12.4029   1
   5 -19  -2 6.47052 8.30405   1
  -5  19   2-2.87365 7.33072   1
  19   5  -4-2.39421 18.5358   1
  -5  19  -4-11.6975 9.22841   1
   5 -19   4 3.82466 7.91288   1
 -19  -5   4-11.5782 19.1969   1
 -19  -5   6-29.0433 31.0065   1
  19   5  -6 6.82605 17.9146   1
   5 -19   6 2.55765 7.27365   1
  -5  19  -6-12.0069 7.03672   1
  -6  19  -1 11.3920 9.45544   1
   6 -19  -1-4.88141 9.38898   1
  -6  19   1 3.90909 8.20771   1
   6 -19   1 3.22871 9.00034   1
   6 -19   3-11.0931 11.2152   1
  -6  19  -3-8.90275 12.7891   1
 -19  -6   5-45.5580 30.8860   1
  19   6  -5 7.04268 18.9953   1
  -6  19  -5-5.44512 8.94394   1
   6 -19   5 1.76430 6.73331   1
  -7  19   0 19.4782 10.2669   1
   7 -19   0-0.51282 8.90155   1
   7 -19   2-0.61901 10.6425   1
  -7  19  -2-3.32634 10.0664   1
 -19  -7   4 45.9219 28.3613   1
  19   7  -4-15.7308 23.8763   1
   7 -19   4-6.37045 9.81236   1
  -7  19  -4 1.62442 10.7991   1
   7 -19   6 13.2205 7.62042   1
 -19  -7   6 3.18305 25.6187   1
  19   7  -6 24.9331 17.2081   1
  -7  19  -6-7.32382 7.95037   1
   8 -19   1 0.54574 9.91710   1
  -8  19  -1 10.8211 9.50239   1
 -19  -8   3-39.5096 25.9731   1
  19   8  -3-12.7055 25.5846   1
   8 -19   3-0.67579 9.58219   1
  -8  19  -3 5.16204 9.73055   1
 -19  -8   5 33.1767 28.6985   1
  19   8  -5-11.1579 16.6890   1
   8 -19   5-1.52526 9.15327   1
  -8  19  -5 25.6043 11.4666   1
   9 -19   0-5.98621 10.0557   1
  19   9  -2-37.7448 27.4764   1
 -19  -9   2 0.94090 16.0204   1
   9 -19   2-9.94290 11.1230   1
  -9  19  -2-6.08650 10.5762   1
 -19  -9   4-14.3888 27.1771   1
  19   9  -4-1.92355 21.3284   1
   9 -19   4 5.85652 8.84862   1
  -9  19  -4-6.37458 8.84613   1
 -19  -9   6 6.08046 24.6731   1
  19   9  -6-23.6229 16.1073   1
   9 -19   6 16.3396 9.18255   1
  -9  19  -6 2.86208 8.94374   1
 -10  19  -1 7.25463 9.32586   1
  10 -19   1-1.16986 9.46015   1
  19  10  -1 12.1350 17.3903   1
 -19 -10   3-36.6410 29.5508   1
  19  10  -3-4.08284 28.7737   1
  10 -19   3 8.80681 8.61989   1
 -10  19  -3-0.64814 9.38601   1
 -19 -10   5-5.33539 25.9217   1
  19  10  -5 3.48173 14.5972   1
  10 -19   5 2.50288 9.26059   1
 -10  19  -5 3.85887 9.47413   1
 -19 -11   2 28.0454 26.4270   1
  19  11  -2 46.0987 32.2685   1
 -11  19  -2-6.21189 9.58216   1
  11 -19   2-9.20977 11.1917   1
 -19 -11   4 11.7995 24.9732   1
  19  11  -4-2.01571 20.4788   1
  11 -19   4-4.07397 7.99636   1
 -11  19  -4 11.1342 9.26049   1
 -19 -11   6-2.66061 19.5117   1
  19  11  -6 1.79213 13.9241   1
  11 -19   6 5.35752 8.97274   1
 -11  19  -6-5.01439 8.57871   1
 -19 -12   1 15.2353 23.7008   1
  19  12  -1 56.9390 32.0871   1
 -19 -12   3-4.13134 20.8730   1
  19  12  -3 8.52520 23.9475   1
  12 -19   3 6.57427 8.79998   1
 -12  19  -3-1.41897 8.41731   1
  12 -19   5 14.4142 7.73890   1
 -19 -12   5 14.0372 18.0120   1
  19  12  -5-5.53601 15.7069   1
 -12  19  -5-14.4100 9.26772   1
 -19 -13   0 2.22220 13.5305   1
  19  13   0-8.65934 30.1975   1
 -19 -13   2-5.51231 24.5013   1
  19  13  -2 25.0755 29.5407   1
  13 -19   2-0.67112 8.89420   1
 -19 -13   4 30.9195 18.9573   1
  19  13  -4-13.4627 19.0159   1
 -13  19  -4 0.79919 7.91691   1
  13 -19   4 4.41971 7.69711   1
 -19 -14   1 14.3552 20.4160   1
  19  14  -1-44.4021 34.9709   1
  19  14   1 20.6834 22.7593   1
  14 -19   3-4.93011 8.42964   1
 -14  19  -3-17.9911 9.18216   1
 -19 -14   3 12.1935 20.2591   1
  19  14  -3 4.04138 21.2278   1
 -14  19  -5 11.9609 8.64563   1
 -19 -14   5-18.4838 19.0659   1
  19  14  -5 2.09296 18.0880   1
  14 -19   5 3.14842 7.34581   1
 -19 -15   0 11.0307 17.7065   1
  19  15   0-21.0853 39.5417   1
 -19 -15   2-10.9217 21.3269   1
  19  15  -2-12.8504 22.8569   1
  15 -19   4-9.02075 8.38656   1
 -19 -15   4 8.19401 18.3432   1
  19  15  -4 8.10534 15.4629   1
 -15  19  -4 0.78346 8.50497   1
 -19 -16  -1 8.55098 15.6217   1
  19  16   1-11.3907 35.2997   1
 -19 -16   1-13.1022 19.7877   1
  19  16  -1 10.3609 29.2269   1
 -19 -16   3-10.9844 17.3419   1
  19  16  -3-8.54411 18.5285   1
 -19 -16   5 38.6091 21.8936   1
  19  16  -5-13.5159 17.8175   1
 -16  19  -5 10.8559 8.74864   1
  16 -19   5-7.44514 8.22186   1
 -19 -17   0 4.41768 17.8705   1
  19  17   0-60.3657 34.2521   1
  19  17   2-19.2838 38.7611   1
 -19 -17   2 32.7702 16.9061   1
  19  17  -2 18.0756 23.3194   1
 -19 -17  -2 11.3689 9.08359   1
 -19 -17   4 17.5591 17.9621   1
  19  17  -4-9.19268 19.1128   1
 -19 -18  -1-9.19735 15.7584   1
  19  18   1 9.64841 35.0443   1
 -19 -18   1 13.1851 14.4673   1
  19  18  -1 56.0742 26.2108   1
 -19 -18   3 11.0174 13.1021   1
  19  18  -3-28.3949 21.0688   1
  19  18   3 63.6351 30.1315   1
 -19 -19   0-13.1508 15.6024   1
  19  19   0-10.6849 22.8318   1
 -19 -19  -2 17.9545 12.2020   1
  19  19   2 3.78245 41.7780   1
 -19 -19   2-1.65869 14.8258   1
  19  19  -2 10.1812 22.9907   1
 -19 -19   4 2.19240 15.6295   1
  19  19  -4-20.0330 22.7549   1
 -19 -20  -1 9.35735 12.0531   1
  19  20   1 53.6679 34.9666   1
 -19 -20   1-11.9143 14.3049   1
  19  20  -1-2.74648 23.2009   1
 -19 -20  -3-3.99322 9.81262   1
  19  20   3 57.9473 50.9427   1
 -19 -20   3 1.99557 15.6460   1
  19  20  -3-2.63462 21.7342   1
 -18 -20   0-12.9176 13.6145   1
  18  20   0-7.70999 25.0496   1
 -18 -20  -2-4.54604 11.4233   1
  18  20   2 64.6344 37.2417   1
 -18 -20   2 10.5233 15.5934   1
  18  20  -2-7.56071 24.7697   1
  18  20   4-19.5541 52.8841   1
 -18 -20   4 16.1222 17.0314   1
  18  20  -4 48.7621 22.1734   1
 -17 -20  -1 14.4285 11.3543   1
  17  20   1-18.2590 27.8770   1
 -17 -20   1 1.49725 15.4643   1
  17  20  -1-12.4789 23.2503   1
 -17 -20  -3-7.61444 10.7827   1
  17  20   3 11.8531 42.2590   1
 -17 -20   3-20.2829 17.2455   1
  17  20  -3-15.8459 23.5604   1
 -16 -20   0 18.2171 14.8938   1
  16  20   0-19.3122 23.0555   1
 -16 -20  -2 0.93967 9.75950   1
  16  20   2 78.2440 31.5265   1
 -16 -20   2 14.2268 17.0669   1
  16  20  -2 28.2338 22.5685   1
 -16 -20  -4-3.08572 8.08466   1
  16  20   4 49.8310 53.6947   1
 -16 -20   4-2.32870 19.9706   1
  16  20  -4 35.0423 20.3653   1
 -15 -20  -1 1.12581 11.8088   1
  15  20   1-2.39675 25.2415   1
 -15 -20   1 3.09905 15.8332   1
  15  20  -1 19.8755 24.4235   1
 -15 -20  -3 11.4322 8.91899   1
  15  20   3-8.51758 31.9472   1
 -15 -20   3 34.7452 17.7462   1
  15  20  -3-12.9050 21.1934   1
 -14 -20   0 6.69564 15.1101   1
  14  20   0-16.7341 27.6631   1
 -14 -20  -2 15.0000 10.4374   1
  14  20   2 18.6175 27.5144   1
 -14 -20   2 12.9572 17.5139   1
  14  20  -2-19.6169 23.8680   1
 -14 -20  -4-7.32228 8.73727   1
  14  20   4 24.1991 34.9413   1
 -14 -20   4-9.52207 19.0201   1
  14  20  -4-2.48595 21.8133   1
 -13 -20  -1 1.14390 15.3963   1
  13  20   1-20.5057 28.0421   1
 -13 -20   1 11.2272 20.0955   1
  13  20  -1 4.73737 25.9097   1
 -13 -20  -3 2.16925 8.52841   1
  13  20   3 4.67574 28.2742   1
 -13 -20   3 24.9615 21.1658   1
  13  20  -3 25.7697 21.5731   1
 -13 -20   5 7.29859 17.8475   1
  13  20  -5-8.21238 15.0082   1
 -12 -20   0-7.20568 17.9811   1
  12  20   0-10.9656 27.8913   1
 -12 -20  -2-0.92385 12.3504   1
  12  20   2-25.6566 23.7609   1
 -12 -20   2-7.20048 18.2596   1
  12  20  -2-26.0968 22.3825   1
 -12 -20  -4-2.90427 7.05968   1
  12  20   4 2.31400 24.8606   1
 -12 -20   4-9.90121 19.0423   1
  12  20  -4-19.4782 15.1806   1
 -11 -20  -1-14.5983 17.0812   1
  11  20   1-6.05928 25.5317   1
 -11 -20   1 1.55133 18.7432   1
  11  20  -1-16.9210 23.5210   1
 -11 -20  -3 12.1420 10.2169   1
  11  20   3 1.95633 24.4510   1
 -11 -20   3-1.29064 15.9840   1
  11  20  -3 5.54826 14.4268   1
 -11 -20   5 1.19093 10.8781   1
  11  20  -5-17.8715 12.4002   1
 -10 -20   0 1.02042 16.9716   1
  10  20   0-17.2736 21.7340   1
 -10 -20  -2-16.5690 13.6802   1
  10  20   2 5.29914 24.1991   1
 -10 -20   2 7.53028 14.2223   1
  10  20  -2 8.82121 14.1540   1
 -10 -20  -4-6.39906 8.32924   1
  10  20   4-8.58127 20.5078   1
 -10 -20   4 5.05221 10.6523   1
  10  20  -4 1.01750 11.0398   1
  -9 -20  -1 29.8444 15.0207   1
   9  20   1-10.8447 14.6700   1
  -9 -20   1 22.4515 13.4445   1
   9  20  -1 14.7103 16.4503   1
  -9 -20  -3 17.5096 11.4894   1
   9  20   3-20.5639 21.9251   1
  -9 -20   3-12.9213 11.9725   1
   9  20  -3 8.09749 10.1957   1
   9  20   5 7.18823 18.2072   1
  -9 -20   5 16.9451 11.0198   1
   9  20  -5 4.82860 9.62547   1
  -8 -20   0 1.19859 11.2541   1
   8  20   0 30.9907 13.1691   1
  -8 -20  -2-1.46427 8.57569   1
   8  20   2 8.63589 12.5120   1
  -8 -20   2 12.9593 10.5607   1
   8  20  -2 2.44205 11.5306   1
  -8 -20  -4-7.21729 8.70662   1
   8  20   4 2.35034 12.2378   1
  -8 -20   4 12.1133 9.98146   1
   8  20  -4-13.1785 10.5393   1
  -8 -20   6-1.04126 9.87993   1
   8  20  -6-1.10854 8.53612   1
  -7 -20  -1 10.5715 9.25312   1
  -7 -20   1 5.57792 11.3789   1
   7  20   1 0.60557 11.0335   1
   7  20  -1 31.4119 13.5067   1
  -7 -20  -3-5.57287 6.48810   1
   7  20   3-8.36950 8.76247   1
  -7 -20   3-12.0014 11.1557   1
   7  20  -3-5.46050 11.3474   1
  -7 -20  -5 13.3171 6.66569   1
   7  20   5-5.61210 6.93588   1
  -7 -20   5 8.30946 9.63578   1
   7  20  -5 4.29781 10.3403   1
  -6 -20   0 18.8183 12.0390   1
   6  20   0 5.16875 13.5023   1
  -6 -20  -2-7.59084 8.24780   1
  -6 -20   2 15.7498 13.4788   1
   6  20   2-3.56393 11.1078   1
   6  20  -2-18.6343 14.6906   1
   6  20  -4-4.04116 11.5514   1
  -6 -20  -4 7.22733 4.38560   1
   6  20   4-0.42401 6.41620   1
  -6 -20   4-11.8150 11.1151   1
   6  20  -6 2.24932 9.89751   1
  -6 -20   6-10.5408 10.8032   1
  -5 -20   1 20.4838 13.8417   1
   5  20  -1-3.23696 14.6788   1
   5  20   1-5.42533 12.2550   1
  -5 -20  -1 14.6585 11.4784   1
  -5 -20   3-3.63447 14.3193   1
   5  20  -3 0.95452 13.4260   1
   5  20   3 5.47088 8.82619   1
  -5 -20  -3 3.64112 6.77380   1
  -5 -20   5-1.09674 11.6636   1
   5  20  -5-6.53293 11.6355   1
   5  20   5 1.88704 4.65560   1
  -5 -20  -5 2.59635 3.90956   1
  -4 -20   0 1.86111 11.2293   1
   4  20   0 11.1371 11.4777   1
  -4 -20   2 1.58323 12.2566   1
  -4 -20  -2 1.31603 8.96288   1
   4  20  -2 17.4497 14.2095   1
   4  20   2 0.43453 8.77269   1
   4  20  -4-11.6904 11.3081   1
  -4 -20  -4-3.65453 5.11061   1
  -4 -20   4-13.0939 12.1989   1
   4  20   4-9.50420 5.06221   1
  -4 -20   6 1.15714 9.84861   1
   4  20  -6-1.11009 10.5313   1
  -3 -20   1-12.1097 11.6134   1
   3  20  -1 11.9451 10.7857   1
  -3 -20  -1 9.05451 8.16992   1
   3  20   1 6.67531 7.71060   1
  -3 -20   3-2.31131 11.8504   1
   3  20  -3-8.85489 11.2190   1
  -3 -20  -3-4.45101 5.19019   1
   3  20   3-0.85712 5.92653   1
  -3 -20   5-6.80805 11.0690   1
   3  20  -5-11.9370 10.7128   1
  -3 -20  -5-3.71780 3.28582   1
  -2 -20   0-0.77405 6.80428   1
   2  20   0 5.80146 8.03487   1
  -2 -20   2-1.66406 9.45851   1
   2  20  -2-0.53732 10.1541   1
  -2 -20  -2-12.6720 7.34096   1
   2  20   2-12.0387 7.44572   1
  -2 -20   4 16.5260 9.49637   1
   2  20  -4-8.23481 8.80986   1
  -2 -20  -4 1.02695 3.85409   1
   2  20   4-4.86012 3.60672   1
  -2 -20   6 0.97818 9.78772   1
   2  20  -6 4.17074 8.07129   1
  -1 -20   1-9.17092 8.81748   1
   1  20  -1 0.96448 9.53942   1
  -1 -20  -1-7.95240 7.34577   1
   1  20   1-4.17134 7.62833   1
  -1 -20   3 5.31968 9.29416   1
   1  20  -3 10.5665 8.76086   1
   1  20   3 1.23439 4.83538   1
  -1 -20  -3-3.08277 4.86295   1
   1  20   5-1.63559 3.51317   1
  -1 -20   5-0.72288 7.77770   1
   1  20  -5 4.48261 8.01150   1
  -1 -20  -5 12.8609 4.34560   1
   0 -20   0 10.0798 8.13918   1
   0  20   0 7.44842 8.31428   1
   0  20   2 2.17132 6.18871   1
   0 -20   2-1.02463 8.38357   1
   0  20  -2 6.28620 10.4698   1
   0 -20  -2 4.98979 5.58142   1
   0 -20   4 1.17183 7.86176   1
   0  20  -4 16.5010 9.09302   1
   0 -20  -4-4.32637 6.18908   1
   0  20   4-0.23418 4.41757   1
   0 -20   6 10.0519 7.56539   1
   0  20  -6-3.44855 7.19562   1
   1 -20  -1 11.3888 7.41399   1
  -1  20   1-2.14279 7.04337   1
   1 -20   1-7.77418 7.87552   1
  -1  20  -1-11.8882 8.94353   1
   1 -20  -3-1.20785 7.29384   1
   1 -20   3 16.7673 9.93711   1
  -1  20  -3-4.60698 9.44351   1
  -1  20   3-3.66784 5.99100   1
   1 -20   5 6.53529 7.96379   1
  -1  20  -5 3.34156 7.83679   1
   1 -20  -5-5.48453 4.25179   1
   2 -20   0 2.71643 6.95120   1
  -2  20   0-0.43507 8.13155   1
   2 -20  -2 3.77463 9.33781   1
  -2  20   2 2.67305 7.84855   1
   2 -20   2 7.23000 8.21549   1
  -2  20  -2 11.2838 9.97385   1
   2 -20  -4-9.09798 6.09322   1
  -2  20   4-3.34597 4.90144   1
   2 -20   4 3.69263 9.11711   1
  -2  20  -4 2.49988 8.87946   1
  20   2  -6-1.13537 12.1900   1
   2 -20   6 2.13966 7.20838   1
  -2  20  -6 0.71232 6.96340   1
 -20  -2   6 3.32597 19.3232   1
   3 -20   1 1.37978 8.41932   1
  -3  20  -1 4.86292 9.17283   1
   3 -20  -1-9.72868 9.92048   1
  -3  20   1-8.90474 8.73155   1
  -3  20   3 1.96416 6.52613   1
   3 -20  -3 5.78728 7.14155   1
   3 -20   3 10.6669 9.16300   1
  -3  20  -3 2.57679 8.06367   1
   3 -20   5-2.00301 8.00963   1
  -3  20  -5 4.96926 7.68040   1
  20   3  -5 18.1454 10.9630   1
   4 -20   0-0.60859 11.1297   1
  -4  20   0-8.62589 10.1222   1
   4 -20   2 8.08339 9.22733   1
  -4  20  -2 10.4294 10.7391   1
   4 -20  -2 2.81885 8.21516   1
  -4  20   2 5.91209 7.89376   1
   4 -20   4-0.57498 7.98653   1
  -4  20  -4-5.32024 7.35047   1
 -20  -4   6 3.25734 28.3483   1
  20   4  -6 18.0222 16.6442   1
   4 -20   6-6.38962 7.80643   1
  -4  20  -6 7.41303 7.03097   1
   5 -20  -1 18.3448 8.48700   1
   5 -20   1-18.9309 11.8772   1
  -5  20   1 7.60077 8.24378   1
   5 -20   3-7.10265 8.96305   1
  -5  20  -3-7.62281 9.79018   1
  -5  20  -5 17.1572 7.76694   1
 -20  -5   5 28.4655 26.1165   1
  20   5  -5-8.44104 16.8221   1
   5 -20   5 1.19268 7.33172   1
   6 -20   0 6.93871 9.51418   1
  -6  20   0 6.61496 8.69053   1
   6 -20   2 2.81891 11.5254   1
  -6  20  -2-11.4878 12.5799   1
   6 -20  -2-2.64756 8.07026   1
  20   6  -4 2.57847 18.1714   1
   6 -20   4-7.03838 8.37262   1
  -6  20  -4 15.9015 10.0102   1
 -20  -6   4-18.0275 19.7348   1
 -20  -6   6-36.8777 30.2148   1
  20   6  -6-21.4888 16.0314   1
   7 -20   1 28.7363 10.5342   1
  -7  20  -1-2.63620 9.81951   1
  -7  20   1-0.44797 7.98963   1
   7 -20  -1 1.48127 9.12701   1
   7 -20   3-3.07024 10.7698   1
  -7  20  -3-4.46795 11.0214   1
  20   7  -3-26.7513 16.7058   1
 -20  -7   5 41.2317 26.2616   1
  20   7  -5 1.87949 18.8194   1
   7 -20   5 10.3115 8.03922   1
  -7  20  -5 1.61587 8.20144   1
   8 -20   0-4.65575 9.76846   1
  -8  20   0-1.58276 8.77162   1
   8 -20   2 13.5483 10.6242   1
  -8  20  -2-5.28776 9.07513   1
 -20  -8   4 35.5282 29.7907   1
  20   8  -4 26.6454 22.6649   1
   8 -20   4-10.7874 10.3261   1
  -8  20  -4-8.13945 9.18948   1
 -20  -8   6-19.4624 25.2255   1
   8 -20   6 8.81580 7.34044   1
  20   8  -6 17.0040 15.2419   1
  -8  20  -6 4.34648 8.70676   1
  -9  20  -1 9.75299 10.2608   1
   9 -20   1 1.25411 10.6140   1
 -20  -9   3 20.3604 26.8397   1
  20   9  -3-27.3919 27.8313   1
  -9  20  -3-11.5439 8.94581   1
   9 -20   3-1.91951 8.84952   1
 -20  -9   5 70.7549 26.8497   1
  20   9  -5 7.91741 19.4528   1
   9 -20   5 2.67441 9.52458   1
  -9  20  -5-7.06906 9.07049   1
  10 -20   0-18.6562 10.5102   1
 -20 -10   2-21.6097 17.1779   1
  20  10  -2 10.1711 29.6186   1
 -10  20  -2 1.99713 9.92242   1
  10 -20   2-5.21915 10.9243   1
 -10  20  -4 18.9551 9.54811   1
 -20 -10   4 27.1294 26.3555   1
  20  10  -4-32.8841 22.3830   1
  10 -20   4-2.90165 8.54753   1
  11 -20   1 16.1177 10.3100   1
 -11  20  -1-9.01246 9.75181   1
  20  11  -1-7.11844 19.6920   1
 -20 -11   3 21.0351 22.3665   1
  20  11  -3-2.17640 25.3911   1
  11 -20   3 0.67840 8.19922   1
 -11  20  -3-0.70143 9.58357   1
 -11  20  -5 5.30018 7.51225   1
 -20 -11   5-24.5805 26.0760   1
  20  11  -5 20.3395 16.1046   1
  11 -20   5 2.33378 8.49511   1
 -20 -12   2 3.60829 21.5768   1
 -12  20  -2-0.65136 9.14077   1
  12 -20   2-14.0551 10.3361   1
  20  12  -2 4.52368 27.7560   1
 -20 -12   4-9.69875 23.2865   1
  20  12  -4 4.29687 20.7570   1
  12 -20   4 3.56494 7.59611   1
 -12  20  -4-8.43951 8.59558   1
 -20 -13   1-12.7259 18.8670   1
  20  13  -1 56.6239 31.7575   1
 -20 -13   3-6.39092 21.4074   1
  20  13  -3-34.2125 26.5015   1
 -13  20  -3 7.15702 8.58342   1
  13 -20   3 0.74389 9.02288   1
 -20 -13   5-14.3894 21.0437   1
  20  13  -5 17.6166 15.9142   1
  13 -20   5-6.78800 7.47613   1
 -13  20  -5-8.02288 8.29278   1
 -20 -14   0-10.8900 13.3984   1
  20  14   0 45.8516 34.1887   1
 -20 -14   2-9.51201 19.9421   1
  20  14  -2-17.1582 27.6189   1
  14 -20   4-1.63525 7.56631   1
  20  14  -4-28.6547 18.3213   1
 -14  20  -4 4.04233 9.12331   1
  20  15   1 4.61514 22.0573   1
 -20 -15   1-6.75760 18.5840   1
  20  15  -1-18.6747 32.3658   1
 -20 -15   3-12.5694 19.0152   1
  20  15  -3 19.4263 20.7332   1
  15 -20   3-4.51465 8.68975   1
 -20 -16   0-8.64093 15.3194   1
  20  16   0-14.6244 36.0314   1
 -20 -16   2 5.64613 16.0209   1
  20  16  -2 25.2732 23.2980   1
 -20 -16   4-14.7562 16.9640   1
  20  16  -4-6.46513 18.3423   1
  16 -20   4-7.06293 7.84384   1
 -20 -17  -1-19.2365 16.3962   1
  20  17   1 59.5044 38.8899   1
 -20 -17   1-22.0836 19.0575   1
  20  17  -1 2.79242 28.3058   1
 -20 -17   3-13.2162 18.2686   1
  20  17  -3 4.52519 18.8460   1
 -20 -18   0 9.19631 15.3955   1
  20  18   0 9.35259 29.0706   1
 -20 -18  -2-6.31749 8.25655   1
  20  18   2-17.8816 34.3687   1
 -20 -18   2-6.77445 16.7053   1
  20  18  -2-24.2111 21.5697   1
 -20 -18   4 9.04773 16.5093   1
  20  18  -4-43.9778 22.5068   1
 -20 -19  -1-10.9842 13.2723   1
  20  19   1 3.51499 32.1074   1
 -20 -19   1 10.6255 13.5974   1
  20  19  -1-18.3714 22.3436   1
  20  19   3-37.2821 39.7679   1
 -20 -19   3-7.58226 16.7035   1
  20  19  -3-10.1049 22.2094   1
 -20 -20   0-1.51803 13.6882   1
  20  20   0 31.9071 30.2396   1
 -20 -20  -2-9.42408 12.5027   1
  20  20   2-41.5025 41.9422   1
 -20 -20   2 10.2136 13.0201   1
  20  20  -2-21.8172 24.2631   1
 -20 -21  -1-1.39296 12.9244   1
  20  21   1 51.1689 36.1363   1
 -20 -21   1 1.54275 11.3548   1
  20  21  -1 30.1560 23.5288   1
 -19 -21   0-2.68853 14.2519   1
  19  21   0-19.5036 24.9562   1
 -19 -21  -2-10.7311 11.3461   1
  19  21   2 39.5562 37.3283   1
 -19 -21   2-15.9871 15.4222   1
  19  21  -2 2.70458 21.6331   1
 -18 -21  -1-9.29108 12.3357   1
  18  21   1 34.2359 29.3054   1
 -18 -21   1-3.12216 14.2985   1
  18  21  -1-21.5919 26.0915   1
 -18 -21  -3 9.23811 10.9149   1
  18  21   3 8.83822 42.6838   1
 -18 -21   3-6.32376 16.6735   1
  18  21  -3-13.6490 22.5192   1
 -17 -21   0-5.48804 13.5756   1
  17  21   0 2.63313 23.4163   1
 -17 -21  -2 4.40604 10.2254   1
  17  21   2 20.8840 27.1302   1
 -17 -21   2 26.7500 15.2882   1
  17  21  -2 2.67131 21.7550   1
 -17 -21  -4-4.96144 7.88401   1
  17  21   4 10.3875 58.6093   1
 -16 -21  -1 5.91283 11.2135   1
  16  21   1 23.7811 25.8479   1
 -16 -21   1-1.56185 14.5921   1
  16  21  -1 26.0712 27.2026   1
 -16 -21  -3 3.74157 9.27084   1
  16  21   3 3.19491 33.5073   1
 -16 -21   3 44.9138 21.1951   1
  16  21  -3 5.55454 21.8286   1
 -15 -21   0 21.7248 15.2812   1
  15  21   0 7.60359 24.5185   1
 -15 -21  -2-0.93198 9.62482   1
  15  21   2-39.0113 28.9830   1
 -15 -21   2-13.1346 17.8323   1
  15  21  -2 2.66171 24.4921   1
 -15 -21  -4 5.45099 7.91683   1
  15  21   4-47.4639 45.2195   1
 -15 -21   4 24.5833 19.9857   1
  15  21  -4 15.9929 17.7021   1
 -14 -21  -1 4.67698 12.5692   1
  14  21   1 26.8856 27.6407   1
 -14 -21   1 9.81269 17.4872   1
  14  21  -1 22.7629 21.1129   1
 -14 -21  -3 1.54801 8.17753   1
  14  21   3-26.6045 27.6004   1
 -14 -21   3-2.15846 15.5176   1
  14  21  -3-22.7251 24.3982   1
 -13 -21   0 4.39715 15.6137   1
  13  21   0 9.47813 25.0897   1
 -13 -21  -2-8.92967 10.7439   1
  13  21   2 2.33419 25.5484   1
 -13 -21   2 3.82788 15.5607   1
  13  21  -2-16.6068 20.8164   1
 -13 -21  -4-9.47973 7.81749   1
  13  21   4 10.1419 25.9276   1
 -13 -21   4-8.98762 17.8264   1
  13  21  -4-6.60012 15.9979   1
 -12 -21  -1-2.50111 15.1191   1
  12  21   1-17.9447 23.7398   1
 -12 -21   1-4.96077 18.2599   1
  12  21  -1 15.3412 25.7786   1
 -12 -21  -3-7.95675 9.14565   1
  12  21   3 2.19033 23.5191   1
 -12 -21   3-15.2279 15.8013   1
  12  21  -3 22.0787 14.6633   1
 -12 -21   5 5.43036 11.8229   1
  12  21  -5-8.41025 11.2673   1
 -11 -21   0-1.41515 16.6421   1
  11  21   0 1.53653 21.2341   1
 -11 -21  -2-8.39320 12.8345   1
  11  21   2 38.8578 24.0594   1
 -11 -21   2 8.32291 15.7696   1
  11  21  -2 6.61694 14.8552   1
 -11 -21  -4-3.13723 7.50546   1
  11  21   4-6.01715 23.1176   1
 -11 -21   4-5.50848 10.8959   1
  11  21  -4 5.54103 10.7741   1
 -10 -21  -1-1.19716 15.7652   1
  10  21   1 19.4503 18.4984   1
 -10 -21   1 8.64502 13.3700   1
  10  21  -1 6.75515 14.0651   1
 -10 -21  -3-8.10727 10.9339   1
  10  21   3 7.02599 20.4138   1
 -10 -21   3 16.8022 11.9458   1
  10  21  -3-14.0383 12.7882   1
 -10 -21   5-8.75006 10.3078   1
  10  21  -5-10.3552 10.5261   1
  -9 -21   0-1.98537 11.1686   1
   9  21   0-17.6495 14.2735   1
  -9 -21  -2 2.75700 10.8590   1
   9  21   2-1.60907 12.5050   1
  -9 -21   2 1.58777 11.0688   1
   9  21  -2 3.51428 11.7186   1
  -9 -21  -4-2.13776 7.69457   1
   9  21   4-2.83082 15.8366   1
  -9 -21   4 7.38724 9.13360   1
   9  21  -4 5.67995 9.09684   1
  -8 -21  -1 16.3044 9.96725   1
   8  21   1 7.55028 10.8647   1
  -8 -21   1 3.30449 9.84800   1
   8  21  -1-22.7483 13.8545   1
  -8 -21  -3 0.46781 7.27202   1
   8  21   3 13.6524 9.96161   1
  -8 -21   3 13.0462 9.79010   1
   8  21  -3 20.1244 10.9543   1
  -8 -21   5 0.96736 10.7319   1
   8  21  -5 3.25084 9.70669   1
  -7 -21   0 11.9209 9.81415   1
   7  21   0-12.9663 12.3016   1
  -7 -21  -2-6.89504 7.65654   1
   7  21   2-9.45592 9.94231   1
  -7 -21   2-6.63427 10.6042   1
   7  21  -2 26.0909 12.8158   1
  -7 -21  -4-0.32384 5.11704   1
   7  21   4 5.35265 6.25756   1
  -7 -21   4 0.96335 9.74753   1
   7  21  -4 22.5035 11.6792   1
   6  21  -1 7.56185 15.6435   1
  -6 -21  -1 9.63597 9.97976   1
  -6 -21   1 3.71236 12.4921   1
   6  21   1 19.5367 12.3743   1
   6  21  -3-14.5514 12.1685   1
  -6 -21  -3-4.33653 6.23923   1
  -6 -21   3-17.3085 11.8642   1
   6  21   3 1.62324 8.98719   1
   6  21  -5-3.44712 13.0917   1
   6  21   5 5.17379 5.40173   1
  -6 -21   5 5.44998 9.97513   1
  -5 -21   0-6.78898 12.3430   1
   5  21   0 3.92491 13.6902   1
  -5 -21  -2 13.8607 9.92741   1
  -5 -21   2-1.67532 12.4966   1
   5  21  -2 20.7779 14.8668   1
   5  21   2 13.5583 10.9025   1
  -5 -21  -4-4.27594 6.00824   1
  -5 -21   4-5.09370 11.8428   1
   5  21  -4-14.1848 13.0392   1
   5  21   4 3.01016 5.64311   1
  -5 -21   6-1.21155 9.51080   1
   5  21  -6-4.90881 11.5097   1
  -4 -21   1 2.90527 12.5349   1
  -4 -21  -1 8.59036 10.0567   1
   4  21  -1 2.85753 11.8897   1
   4  21   1-2.11738 9.69602   1
  -4 -21   3 3.60499 12.1290   1
   4  21  -3 4.43605 11.7210   1
   4  21   3-3.05935 6.03436   1
  -4 -21   5 10.1270 11.8491   1
   4  21  -5-2.04540 10.1100   1
  -4 -21  -5 1.19754 3.46116   1
   4  21   5 1.01257 3.47948   1
  -3 -21   0 1.48619 8.48076   1
   3  21   0-16.9883 9.31271   1
  -3 -21   2 7.35685 11.2108   1
   3  21  -2 6.52736 10.3484   1
  -3 -21  -2 2.32881 6.52059   1
   3  21   2-6.52159 7.14685   1
  -3 -21   4-2.61654 10.0514   1
   3  21  -4 15.6365 10.6300   1
  -3 -21  -4-4.19975 3.99478   1
   3  21   4 2.98295 4.16740   1
  -3 -21   6-2.16491 9.04153   1
   3  21  -6-7.55531 8.08328   1
  -2 -21   1-4.82089 9.02703   1
   2  21  -1-6.37968 8.68343   1
  -2 -21  -1-14.1355 7.89078   1
   2  21   1-0.81039 7.98376   1
  -2 -21   3-5.73877 8.73758   1
   2  21  -3 1.22424 8.55787   1
  -2 -21  -3 3.13224 5.17902   1
   2  21   3 1.91617 4.93757   1
  -2 -21   5-12.8862 9.95501   1
   2  21   5 7.90687 4.52822   1
   2  21  -5-2.28679 8.35414   1
  -2 -21  -5 4.06708 3.01724   1
  -1 -21   0-13.4433 8.23823   1
   1  21   0 11.1550 7.90222   1
  -1 -21   2 4.08169 8.33091   1
   1  21  -2 0.54598 9.72059   1
  -1 -21  -2-13.2765 7.44742   1
   1  21   2 2.87688 6.64160   1
  -1 -21  -4-2.93084 4.31167   1
   1  21   4-8.20521 5.71222   1
  -1 -21   4 5.09823 7.82691   1
   1  21  -4 6.28712 7.91624   1
  -1 -21   6 3.23713 7.68002   1
   1  21  -6-0.74399 7.35574   1
   0 -21   1-8.63198 8.13994   1
   0  21  -1-2.48302 8.92785   1
   0 -21  -1 2.19435 7.08431   1
   0  21   1-0.71152 7.11980   1
   0 -21  -3-7.20064 6.20904   1
   0  21   3 3.39107 5.80850   1
   0 -21   3-4.59196 8.50664   1
   0  21  -3 9.54597 9.20974   1
   0 -21  -5 0.24023 3.90063   1
   0 -21   5-0.64033 6.97254   1
   0  21  -5-3.45188 7.41218   1
   0  21   5-0.69600 3.91318   1
   1 -21   0-5.81445 7.76571   1
  -1  21   0-10.3133 7.53152   1
   1 -21  -2 5.08237 7.32805   1
  -1  21   2-5.98209 7.59982   1
   1 -21   2 15.4937 9.49946   1
  -1  21  -2 3.55869 8.60698   1
  -1  21   4-4.81097 4.71784   1
   1 -21   4-0.63153 7.55338   1
  -1  21  -4 12.1525 7.88102   1
   1 -21  -4-4.10245 5.31344   1
   1 -21   6 6.98525 6.99146   1
  -1  21  -6-2.23316 7.44915   1
   2 -21  -1 11.1114 8.29039   1
  -2  21   1-0.99707 8.98579   1
   2 -21   1-2.21322 8.20432   1
  -2  21  -1-5.44307 7.84678   1
  -2  21   3-2.21087 5.49223   1
   2 -21   3-0.58551 8.50010   1
  -2  21  -3-2.23343 8.17113   1
   2 -21  -3-7.64399 6.34567   1
   2 -21   5 10.1946 7.26895   1
  -2  21  -5 6.94605 8.07197   1
   3 -21   0 18.9039 9.43069   1
  -3  21   0-24.2561 11.1679   1
  -3  21  -2 0.49969 8.54221   1
  -3  21   2 7.02640 7.30290   1
   3 -21  -2-1.26608 8.00459   1
   3 -21   2-16.9166 8.15463   1
   3 -21  -4 2.05765 5.41802   1
   3 -21   4 4.10235 7.24230   1
  -3  21  -4-1.79518 6.84259   1
  21   3  -6 1.62613 17.4032   1
   3 -21   6 1.43969 7.38208   1
  -3  21  -6 16.3979 8.10366   1
 -21  -3   6-14.6453 20.9465   1
   4 -21   1 19.8020 10.2148   1
  -4  21  -1 6.30000 10.9587   1
   4 -21  -1 19.9796 9.85505   1
  -4  21   1-10.1896 7.94064   1
  -4  21  -3 0.54363 8.00216   1
   4 -21  -3 3.81037 7.00867   1
  -4  21   3-6.51934 6.24739   1
   4 -21   3-3.00411 7.35275   1
  21   4  -5-9.27040 11.4640   1
   4 -21   5 3.83384 7.23142   1
  -4  21  -5-6.51765 7.62401   1
   5 -21   0 13.9505 9.88293   1
  -5  21   0 9.64322 8.57440   1
   5 -21   2-12.0438 9.45639   1
  -5  21  -2-11.1398 11.6249   1
  -5  21   2-3.75670 7.36383   1
   5 -21  -2-0.94702 8.69642   1
  -5  21  -4 3.76608 7.71470   1
   5 -21   4 2.69593 6.43716   1
 -21  -5   6 3.32584 25.3697   1
  21   5  -6 1.77115 16.0751   1
   5 -21   6 4.07649 6.95066   1
  -5  21  -6-7.38317 6.30375   1
  -6  21   1-0.97224 8.58626   1
   6 -21  -1 0.50805 8.59549   1
   6 -21   1 12.9376 10.4125   1
  -6  21  -1 19.9289 9.48497   1
   6 -21   3 4.94496 9.12444   1
  -6  21  -3-4.57680 9.68922   1
   6 -21   5-6.91994 7.60864   1
 -21  -6   5 19.6125 30.2299   1
  21   6  -5 23.4543 19.0104   1
  -6  21  -5-6.75300 8.06991   1
   7 -21   0-9.54449 8.59445   1
  -7  21   0 2.63815 8.64111   1
   7 -21  -2 5.38252 8.01077   1
   7 -21   2-3.56652 11.2613   1
  -7  21  -2-0.63172 9.88568   1
 -21  -7   4-18.6400 18.5737   1
  21   7  -4 1.85630 21.7568   1
   7 -21   4 0.76173 8.01776   1
  -7  21  -4-9.12663 10.3140   1
 -21  -7   6-27.3089 32.8225   1
  21   7  -6-5.70198 19.0735   1
  -8  21   1-14.6154 8.59588   1
   8 -21   1-5.23921 9.44514   1
  -8  21  -1 7.96789 9.10015   1
   8 -21  -1-2.12001 8.74826   1
  21   8  -3 3.20992 16.4751   1
   8 -21   3 6.18922 9.65913   1
  -8  21  -3-7.97429 10.0189   1
 -21  -8   5-40.0083 30.5652   1
  21   8  -5-22.0211 20.7052   1
   8 -21   5-5.71580 9.08450   1
  -8  21  -5-4.48468 9.64254   1
  -9  21   0-13.4595 8.53082   1
   9 -21   0 1.80596 9.09137   1
   9 -21   2 1.25434 9.05928   1
  -9  21  -2 1.23532 9.28983   1
 -21  -9   4 9.75004 22.4111   1
  21   9  -4 6.10689 21.0070   1
   9 -21   4 1.66687 8.82559   1
  -9  21  -4-7.90855 9.27021   1
  10 -21   1-1.34799 10.0066   1
 -10  21  -1 18.6380 9.40749   1
 -21 -10   3 18.9589 22.6143   1
  21  10  -3-12.5064 25.3726   1
  10 -21   3-10.7279 8.25194   1
 -10  21  -3 16.3020 8.88819   1
 -21 -10   5-31.3982 25.9098   1
  21  10  -5 23.1308 18.5798   1
  10 -21   5-2.89490 9.13325   1
 -10  21  -5-6.00041 8.31773   1
 -21 -11   2 24.4740 20.4664   1
  21  11  -2-11.0015 25.3740   1
  11 -21   2-0.71598 8.92495   1
 -11  21  -2-13.4554 9.43172   1
  11 -21   4 0.71453 7.34112   1
 -21 -11   4-25.3184 23.8978   1
  21  11  -4 4.38296 21.9293   1
 -11  21  -4-12.4745 8.38828   1
  21  12  -1-36.2129 19.7992   1
  12 -21   1 4.00765 9.61960   1
 -21 -12   3 28.1954 23.5046   1
  21  12  -3-2.33083 25.2596   1
 -12  21  -3-0.77729 8.42491   1
  12 -21   3-3.67982 8.01437   1
 -21 -12   5-5.58456 21.9081   1
  21  12  -5 7.84303 15.1197   1
 -12  21  -5-2.38782 8.70860   1
  12 -21   5 12.9805 7.84441   1
 -21 -13   2 5.60621 18.2681   1
  21  13  -2-19.4814 27.0043   1
  13 -21   2 2.81457 8.38811   1
 -13  21  -2 5.55786 8.28228   1
 -13  21  -4 5.82697 8.98457   1
 -21 -13   4 2.48724 20.6851   1
  21  13  -4 6.85762 17.4374   1
  13 -21   4-1.51487 8.02083   1
 -21 -14   1 8.27822 19.2379   1
  21  14  -1 107.390 32.6101   1
 -14  21  -3-4.47732 8.54023   1
 -21 -14   3-15.3498 21.1851   1
  21  14  -3 21.9259 23.5354   1
  14 -21   3-0.75191 8.34902   1
 -21 -15   0 50.8877 17.4633   1
  21  15   0-44.4615 29.7851   1
 -21 -15   2 7.86134 18.6462   1
  21  15  -2-18.4253 27.1602   1
 -21 -15   4 2.17431 14.5879   1
  21  15  -4 30.4465 18.3706   1
 -15  21  -4-0.81179 7.84498   1
  15 -21   4-0.82820 6.99981   1
  21  16   1 4.52417 29.4096   1
 -21 -16   1 8.75973 20.4388   1
  21  16  -1-23.0275 30.9008   1
  16 -21   3-3.95102 7.45656   1
 -21 -16   3-4.31109 16.5973   1
  21  16  -3 29.9229 23.0056   1
 -21 -17   0 14.9970 16.6285   1
  21  17   0-47.6674 33.7886   1
 -21 -17   2 38.8391 17.8430   1
  21  17  -2 51.6647 26.2454   1
  21  17   2 1.75005 22.2509   1
 -21 -17   4 15.1314 17.0026   1
  21  17  -4 20.5962 18.4500   1
  17 -21   4 15.0073 8.95879   1
 -21 -18  -1-4.01704 14.1672   1
  21  18   1 3.48756 37.2872   1
 -21 -18   1-14.0640 15.9049   1
  21  18  -1-14.8890 29.2985   1
 -21 -18   3-5.83036 14.7014   1
  21  18  -3-2.41080 20.8407   1
 -21 -19   0 25.1214 14.4774   1
  21  19   0-37.1164 29.0036   1
 -21 -19  -2 16.7904 10.5965   1
  21  19   2 63.5563 42.6532   1
 -21 -19   2-13.9765 16.2945   1
  21  19  -2 2.58539 21.5187   1
 -21 -20  -1-14.3061 14.6273   1
 -21 -20   1-9.41633 13.1398   1
  21  20  -1-19.7431 24.2905   1
 -21 -21   0 23.6011 13.3439   1
  21  21   0-6.26814 25.1428   1
 -20 -22   0 1.39532 10.0600   1
  20  22   0 33.1634 27.0006   1
 -19 -22  -1 8.48110 11.4034   1
  19  22   1-9.33986 28.4544   1
 -19 -22   1 8.17074 13.3043   1
  19  22  -1 2.83979 23.2609   1
 -18 -22   0 5.71497 12.1656   1
  18  22   0-11.4469 24.1740   1
 -18 -22  -2 2.31276 9.71664   1
  18  22   2-9.87095 27.5855   1
 -18 -22   2 9.28134 12.6223   1
  18  22  -2 8.62186 24.0971   1
 -17 -22  -1 1.15102 10.6500   1
  17  22   1 33.9710 27.9794   1
 -17 -22   1-11.4320 13.7943   1
  17  22  -1 19.7864 27.9371   1
 -17 -22  -3 8.91097 9.47977   1
  17  22   3 3.57236 33.4830   1
 -17 -22   3 6.53427 17.6912   1
  17  22  -3-14.2256 19.3316   1
 -16 -22   0-14.2742 14.1813   1
  16  22   0-19.4173 25.6287   1
 -16 -22  -2 15.6332 10.2885   1
  16  22   2-5.81409 26.3758   1
 -16 -22   2-21.1188 17.9909   1
  16  22  -2-8.24272 21.1531   1
 -15 -22  -1-2.38587 12.9665   1
  15  22   1-15.5502 27.7078   1
 -15 -22   1-12.0592 13.6629   1
  15  22  -1 5.26964 23.9264   1
 -15 -22  -3 9.07415 7.94359   1
  15  22   3-8.92785 28.6071   1
 -15 -22   3 4.53335 15.4498   1
  15  22  -3 24.5571 23.4381   1
 -14 -22   0-5.99131 14.2623   1
  14  22   0-10.4913 23.9859   1
 -14 -22  -2-3.05676 10.5289   1
  14  22   2-15.0958 25.2887   1
 -14 -22   2 1.98876 14.5958   1
  14  22  -2-5.14595 24.5645   1
 -14 -22  -4 7.50097 6.39375   1
  14  22   4-2.93417 28.1744   1
 -14 -22   4-18.8593 18.1502   1
  14  22  -4-9.83622 17.3676   1
 -13 -22  -1-14.1727 12.6255   1
  13  22   1-27.0007 23.8664   1
 -13 -22   1 42.2599 19.8050   1
  13  22  -1-4.80249 22.5205   1
 -13 -22  -3-6.68480 8.45628   1
  13  22   3-14.4901 27.0326   1
 -13 -22   3 10.3837 17.2981   1
  13  22  -3-11.6163 17.6727   1
 -12 -22   0 7.60412 16.9369   1
  12  22   0-8.84272 21.3526   1
 -12 -22  -2-6.55195 11.4429   1
  12  22   2-29.1078 24.8263   1
  12  22  -2-1.29935 15.5824   1
 -12 -22  -4-6.86573 6.91102   1
  12  22   4 6.82846 23.2458   1
 -12 -22   4-6.28793 11.8645   1
  12  22  -4 16.7714 12.1748   1
 -11 -22  -1-11.6189 15.2758   1
  11  22   1-26.0481 21.4234   1
 -11 -22   1-6.56767 14.2853   1
  11  22  -1-2.18962 15.0064   1
 -11 -22  -3 3.62933 9.46195   1
  11  22   3 28.4939 21.0236   1
 -11 -22   3 12.2342 10.8850   1
  11  22  -3-3.29556 12.6981   1
 -11 -22   5 9.30100 10.1538   1
  11  22  -5 1.13518 10.4709   1
 -10 -22   0 12.6802 12.9392   1
  10  22   0 15.1487 12.8379   1
 -10 -22  -2-15.1727 12.6011   1
  10  22   2-7.14833 17.3014   1
 -10 -22   2-3.44827 11.0344   1
  10  22  -2 21.6939 13.8296   1
 -10 -22  -4-6.84621 8.76271   1
  10  22   4 6.97761 18.5069   1
 -10 -22   4-5.02768 10.8285   1
  10  22  -4-16.3259 10.0628   1
  -9 -22  -1 5.42466 9.30307   1
   9  22   1-5.62361 12.3991   1
  -9 -22   1-7.30783 11.4338   1
   9  22  -1 0.85451 11.6388   1
  -9 -22  -3-1.37078 9.05498   1
   9  22   3-14.5878 11.1751   1
  -9 -22   3 16.2515 9.65195   1
   9  22  -3 1.88692 10.4143   1
  -9 -22   5 9.07737 8.38719   1
   9  22  -5-10.7055 10.6992   1
  -8 -22   0 4.84185 8.55835   1
   8  22   0-3.75361 11.9567   1
  -8 -22  -2-4.90475 7.80059   1
   8  22   2-3.22752 9.19422   1
  -8 -22   2-1.50606 9.48721   1
   8  22  -2-5.31048 11.7453   1
  -8 -22  -4 2.88544 5.80733   1
   8  22   4-12.9760 7.87346   1
  -8 -22   4-8.53145 9.21819   1
   8  22  -4 14.7853 11.2902   1
  -7 -22  -1 12.9945 8.51922   1
  -7 -22   1 8.09399 11.0320   1
   7  22   1 6.09498 11.3819   1
   7  22  -1 24.0184 13.5905   1
  -7 -22  -3-2.29976 5.00850   1
  -7 -22   3-4.46435 10.0002   1
   7  22  -3 5.17461 10.5798   1
  -7 -22   5 15.8193 11.3724   1
   7  22  -5-3.43777 9.92029   1
   6  22   0-3.32541 12.7519   1
  -6 -22   0-8.14722 11.0660   1
   6  22   2-4.70327 10.2258   1
   6  22  -2-1.95310 11.7551   1
  -6 -22  -2-5.24173 8.36549   1
  -6 -22   2 15.4625 11.8379   1
   6  22   4-1.98818 6.74851   1
   6  22  -4 2.21868 11.2794   1
  -6 -22   4 2.06978 10.7451   1
  -6 -22  -4-5.50834 5.42373   1
  -5 -22   1 3.14100 11.7369   1
  -5 -22  -1 1.23310 9.59986   1
   5  22  -1 23.1866 13.7758   1
   5  22   1-5.57234 11.2030   1
  -5 -22   3-11.5554 11.3256   1
  -5 -22  -3 5.23220 7.29194   1
   5  22   3-2.40458 7.16298   1
  -5 -22   5 2.30343 9.89736   1
   5  22  -5 5.92672 10.7738   1
  -4 -22   0-12.7304 11.2762   1
   4  22   0-12.4399 10.0191   1
  -4 -22   2-3.19452 10.9077   1
   4  22  -2 8.07932 10.9026   1
  -4 -22  -2 15.8234 8.63649   1
   4  22   2 5.12583 7.26894   1
  -4 -22   4-2.02539 9.97864   1
   4  22  -4 28.4049 11.8561   1
  -4 -22  -4 0.86420 4.30727   1
   4  22   4 5.91614 4.46821   1
  -3 -22   1 3.48222 10.0359   1
  -3 -22  -1-6.02779 8.01585   1
   3  22  -1 5.23516 9.92851   1
   3  22   1-5.30505 7.89347   1
  -3 -22   3-5.67698 9.25469   1
   3  22  -3 13.9636 9.70215   1
  -3 -22  -3 0.29187 4.86362   1
   3  22   3 10.0732 5.66602   1
  -3 -22   5-1.95121 9.31702   1
   3  22  -5-1.81282 9.16302   1
  -2 -22   0-13.5188 7.89438   1
   2  22   0-14.2185 9.42960   1
  -2 -22   2 8.94075 8.18670   1
   2  22  -2 17.4904 8.34984   1
  -2 -22  -2-1.06865 6.26510   1
   2  22   2 0.37542 6.85136   1
  -2 -22   4 1.51085 9.06482   1
   2  22  -4 2.74218 8.38280   1
  -2 -22  -4-1.22351 3.90319   1
   2  22   4 5.37713 3.61473   1
  -1 -22   1 9.92441 8.87705   1
   1  22  -1-12.0139 9.93377   1
  -1 -22  -1-10.4424 7.72297   1
   1  22   1 7.16173 7.19557   1
  -1 -22   3 0.56558 7.48685   1
   1  22  -3 16.8357 9.08791   1
  -1 -22  -3 1.19098 5.01380   1
   1  22   3 1.43579 4.89295   1
  -1 -22  -5-2.35123 4.56329   1
  -1 -22   5-11.4713 7.52151   1
   1  22  -5 3.38115 7.64046   1
   1  22   5-0.23603 3.83513   1
   0 -22   0 2.31027 8.11451   1
   0  22   0-2.15652 7.81332   1
   0  22   2 3.96800 6.01936   1
   0 -22   2-0.55149 8.89704   1
   0  22  -2-1.69358 8.32275   1
   0 -22  -2 12.5224 6.16577   1
   0 -22  -4 2.14733 5.35642   1
   0 -22   4 1.24225 6.73205   1
   0  22  -4-9.45020 8.06386   1
   0  22   4 0.61710 4.80684   1
   0 -22   6-6.44537 7.04435   1
   0  22  -6 9.93812 7.03400   1
  -1  22   1 4.79845 7.10065   1
   1 -22   1-3.76976 8.35184   1
  -1  22  -1-7.20527 8.92031   1
   1 -22  -1-0.70898 5.98110   1
   1 -22  -3 1.68471 6.83701   1
   1 -22   3-3.59276 8.14410   1
  -1  22   3-3.53812 6.63139   1
  -1  22  -3-6.79488 8.86162   1
   1 -22   5-10.6898 7.97400   1
  -1  22  -5-4.96169 7.61177   1
  -1  22   5 1.21584 3.58103   1
   1 -22  -5 0.29646 4.52637   1
   2 -22   0 2.14529 7.50674   1
  -2  22   0-11.1755 7.70474   1
   2 -22  -2 10.6663 8.84681   1
  -2  22   2-4.14012 7.77837   1
   2 -22   2-6.78788 9.04472   1
  -2  22  -2-5.31337 8.54012   1
  -2  22   4 3.85827 4.70687   1
   2 -22  -4 6.47885 5.30016   1
   2 -22   4-1.31305 8.11796   1
  -2  22  -4-7.34203 8.85310   1
  22   2  -6-14.1440 10.5093   1
   3 -22   1 0.94342 7.87200   1
  -3  22  -1-1.59594 9.09965   1
   3 -22  -1 14.3292 9.94880   1
  -3  22   1-0.57007 9.94902   1
   3 -22  -3 3.45697 6.27309   1
  -3  22   3 1.44981 5.74949   1
   3 -22   3 1.68925 7.05276   1
  -3  22  -3 8.31968 7.18664   1
   3 -22   5 30.5083 9.12420   1
  -3  22  -5 2.64283 7.96219   1
   4 -22   0-0.63786 9.68527   1
  -4  22   0-1.28671 9.72205   1
   4 -22   2 14.8196 8.86994   1
   4 -22  -2 11.2629 7.92725   1
  -4  22  -2 9.91732 8.68023   1
  -4  22   2-7.18822 6.85753   1
   4 -22  -4 0.39031 5.34752   1
   4 -22   4 1.23178 6.91968   1
  -4  22  -4-2.84712 6.80210   1
   5 -22  -1 1.94489 8.07069   1
  -5  22   1-7.71462 7.84346   1
   5 -22   1 5.61582 10.7456   1
  -5  22  -1-7.17075 10.0361   1
   5 -22   3-7.12522 7.94554   1
   5 -22  -3-6.09142 7.14546   1
  -5  22  -3-10.1606 8.51024   1
  22   5  -5-11.8776 16.1833   1
   5 -22   5 0.63588 5.99611   1
  -5  22  -5 0.60916 6.28589   1
  -6  22   0-2.05277 8.13629   1
   6 -22   0 1.60397 8.07858   1
  -6  22   2-2.58299 6.95342   1
   6 -22   2 18.2303 10.6569   1
   6 -22  -2 7.07943 8.21106   1
  -6  22  -2 0.79120 11.0744   1
   6 -22   4 0.63832 7.85150   1
  -6  22  -4-8.88211 8.82884   1
  22   6  -4-4.72800 11.9860   1
   7 -22  -1 4.53714 8.57624   1
  -7  22  -1 17.0103 8.53298   1
  -7  22   1 10.1831 8.00874   1
   7 -22   1-19.7287 9.60827   1
   7 -22   3 10.2587 10.0656   1
  -7  22  -3-4.32848 9.73413   1
 -22  -7   5-17.2338 25.3560   1
  22   7  -5 34.3149 19.9727   1
   7 -22   5 0.68252 6.85965   1
  -7  22  -5-1.59297 7.78421   1
  -8  22   0 10.6252 9.37647   1
   8 -22   0 12.5188 8.86968   1
  -8  22  -2 17.4150 8.75794   1
   8 -22   2 12.0719 9.28415   1
 -22  -8   4-27.3973 24.1304   1
  22   8  -4 3.97597 20.3019   1
   8 -22   4-0.84848 9.32771   1
  -8  22  -4 0.94058 9.70965   1
   9 -22  -1-3.46689 8.68021   1
   9 -22   1 7.50421 8.85114   1
  -9  22  -1 5.81842 9.49399   1
  -9  22  -3-10.2289 8.09183   1
  22   9  -3 35.2556 21.4888   1
   9 -22   3 6.80485 8.16442   1
 -22  -9   3-8.78627 15.8230   1
 -22  -9   5-23.3648 26.3314   1
  22   9  -5-19.0232 22.7029   1
   9 -22   5-2.72184 8.74274   1
  -9  22  -5 3.04762 9.42836   1
 -10  22   0-2.31344 8.50585   1
  10 -22   0 0.61712 8.60281   1
  10 -22   2-3.31081 9.36031   1
 -10  22  -2 5.46223 8.96449   1
  22  10  -2-12.2471 16.2892   1
 -22 -10   4 7.44282 22.5145   1
  22  10  -4-30.4150 23.3272   1
  10 -22   4 4.05801 9.01125   1
 -10  22  -4-2.96935 8.49737   1
 -11  22  -1 1.26068 8.13992   1
  11 -22   1 6.91008 8.94807   1
 -22 -11   3-28.2626 21.0333   1
  22  11  -3-22.3512 23.2122   1
  11 -22   3-0.70493 7.87349   1
 -11  22  -3-7.19967 8.65116   1
 -22 -11   5-5.82777 26.6133   1
  22  11  -5 15.6115 17.9471   1
  11 -22   5-2.59990 8.22229   1
 -11  22  -5 1.68835 7.18566   1
 -12  22  -2 1.38870 8.69934   1
 -22 -12   2-19.7441 18.4541   1
  22  12  -2 18.9504 25.4297   1
  12 -22   2 4.58498 9.80543   1
 -22 -12   4 15.4638 23.5565   1
  22  12  -4 23.3248 21.0405   1
  12 -22   4-0.75423 8.10942   1
 -12  22  -4 6.89975 7.15152   1
  22  13  -1 22.4357 24.3435   1
 -22 -13   1-24.1368 12.5975   1
 -22 -13   3 4.46378 20.1110   1
  13 -22   3 15.2592 9.19909   1
  22  13  -3 39.8590 24.5916   1
 -13  22  -3 11.0039 8.86373   1
  22  14   0-23.6835 19.2174   1
 -22 -14   2 5.79322 19.5100   1
  22  14  -2-37.3079 30.1982   1
  14 -22   2 3.76263 8.91960   1
 -22 -14   4-2.54765 21.6835   1
  22  14  -4 12.1415 19.3746   1
 -14  22  -4 1.75718 7.91819   1
  14 -22   4-3.27166 8.48289   1
 -22 -15   1-1.71515 18.0585   1
  22  15  -1 2.76382 26.3794   1
 -22 -15   3 15.7736 21.0011   1
  22  15  -3-2.59777 21.4475   1
  15 -22   3 23.5700 9.13376   1
 -15  22  -3-7.91647 8.78194   1
 -22 -16   0 4.51561 13.5947   1
  22  16   0-48.4452 34.1876   1
 -22 -16   2 18.2370 21.3510   1
  22  16  -2-11.2767 26.4301   1
  22  17   1 16.7005 33.2193   1
 -22 -17   1 14.5015 16.1604   1
  22  17  -1 12.2328 31.5787   1
 -22 -17  -1 4.48432 8.37621   1
 -22 -17   3-2.21431 15.0347   1
  22  17  -3 7.35264 21.3290   1
 -22 -18   0-15.8172 14.1787   1
  22  18   0-27.5585 32.0115   1
 -22 -18   2 6.00025 14.9754   1
  22  18  -2 2.63029 23.0626   1
  22  18   2-2.09640 24.1663   1
 -22 -19  -1 5.58517 12.8326   1
  22  19   1 99.1718 41.9863   1
 -22 -19   1 10.8939 16.3352   1
  22  19  -1 38.3872 29.1324   1
 -22 -20   0-8.13175 13.4166   1
  22  20   0 64.7957 33.0931   1
 -19 -23   0 7.43231 10.2119   1
  19  23   0-27.9470 27.2181   1
 -18 -23  -1-5.99297 9.48500   1
  18  23   1-6.20141 25.9893   1
 -18 -23   1 11.5023 14.0940   1
  18  23  -1 67.2605 29.8629   1
 -17 -23   0 14.4241 12.4658   1
  17  23   0-37.6415 28.4584   1
 -17 -23  -2-6.16692 9.19527   1
  17  23   2 16.1509 30.4744   1
 -17 -23   2 2.00502 15.3272   1
  17  23  -2-29.6300 21.3064   1
 -16 -23  -1 1.25474 11.0780   1
  16  23   1-5.72175 26.1296   1
 -16 -23   1-3.53143 15.1428   1
  16  23  -1-2.86614 25.4796   1
 -16 -23  -3 1.74922 8.19468   1
  16  23   3 40.1906 30.8030   1
 -16 -23   3 13.8571 18.4492   1
  16  23  -3 2.93232 20.6279   1
 -15 -23   0-7.72165 14.0181   1
  15  23   0 16.5069 24.2899   1
 -15 -23  -2 7.37748 10.6461   1
  15  23   2-16.9135 28.9560   1
 -15 -23   2 8.14088 15.9928   1
  15  23  -2 22.3571 22.8926   1
 -14 -23  -1 10.7009 12.3773   1
  14  23   1 2.61112 24.0047   1
 -14 -23   1-12.8245 16.3999   1
  14  23  -1 2.63760 21.2257   1
  14  23   3-13.8048 29.0896   1
 -14 -23   3-30.5392 17.4382   1
  14  23  -3-13.9228 16.9631   1
 -13 -23   0 12.7339 15.7620   1
  13  23   0 31.7535 24.4671   1
 -13 -23  -2 3.43262 11.0883   1
  13  23   2 7.65852 22.5535   1
 -13 -23   2-7.67937 14.6702   1
  13  23  -2 31.7432 19.1147   1
 -13 -23  -4-0.72742 6.79004   1
  13  23   4-15.4481 27.7751   1
 -13 -23   4 1.56604 13.3372   1
  13  23  -4-7.92039 12.4557   1
 -12 -23  -1-9.73149 14.8592   1
  12  23   1-24.5243 22.3330   1
 -12 -23   1-1.29662 14.5197   1
  12  23  -1-9.09762 16.7450   1
 -12 -23  -3 1.92420 9.38402   1
  12  23   3-16.1502 21.0882   1
  12  23  -3-9.55251 12.5371   1
 -11 -23   0-7.04314 13.5861   1
  11  23   0-15.1826 16.0950   1
 -11 -23  -2 2.34925 13.3518   1
  11  23   2 44.1935 19.4097   1
 -11 -23   2 13.2067 10.6587   1
  11  23  -2 21.7479 14.2518   1
 -11 -23  -4-1.58075 7.96637   1
  11  23   4-6.19331 18.2346   1
 -11 -23   4-13.9826 10.5287   1
  11  23  -4 6.74533 10.6833   1
 -10 -23  -1-5.07153 9.69747   1
  10  23   1 11.0898 12.0682   1
 -10 -23   1 6.36309 11.0501   1
  10  23  -1 23.2092 12.7852   1
 -10 -23  -3 4.87832 9.60497   1
  10  23   3 1.15932 14.5707   1
 -10 -23   3 1.86601 10.7708   1
  10  23  -3 18.0621 10.6291   1
  -9 -23   0-6.71361 9.07453   1
   9  23   0 19.0022 10.7517   1
  -9 -23  -2-9.84048 7.93828   1
   9  23   2 24.5765 11.2373   1
  -9 -23   2-7.12720 9.42475   1
   9  23  -2 11.0279 10.5483   1
  -9 -23  -4 9.74849 7.32648   1
   9  23   4 7.23057 8.62456   1
  -9 -23   4 11.2585 9.24825   1
   9  23  -4 31.4562 11.5540   1
  -8 -23  -1-9.38979 8.29606   1
  -8 -23   1-5.55534 9.31301   1
   8  23   1-11.2694 10.7476   1
   8  23  -1-0.92437 11.7263   1
  -8 -23  -3-0.88021 5.83852   1
   8  23   3 6.09546 7.50665   1
  -8 -23   3-2.64061 9.71918   1
   8  23  -3 7.17897 9.55364   1
  -8 -23   5-7.26512 9.10818   1
   8  23  -5 4.77515 10.5478   1
  -7 -23   0-0.67497 9.13870   1
   7  23   0 2.59956 11.2661   1
  -7 -23  -2 6.85323 6.91870   1
  -7 -23   2-6.16722 9.76830   1
   7  23   2-13.0614 10.7241   1
   7  23  -2 11.9351 11.7887   1
  -7 -23  -4 5.42029 4.44638   1
   7  23   4 1.10954 6.38926   1
  -7 -23   4 8.42095 9.89511   1
   7  23  -4 6.80674 11.6111   1
  -6 -23   1-6.33817 11.5028   1
   6  23  -1 0.94333 13.6598   1
   6  23   1 7.08197 10.7504   1
  -6 -23  -1-3.78798 8.80173   1
  -6 -23   3-9.62045 11.3183   1
   6  23  -3 3.25771 11.9363   1
   6  23   3 0.61584 7.96112   1
  -6 -23  -3 7.96827 6.29719   1
  -6 -23   5 20.5587 11.9100   1
   6  23  -5-10.9534 11.2652   1
  -5 -23   0 3.00651 9.72326   1
   5  23   0-10.7479 11.9418   1
  -5 -23   2-4.65588 10.9932   1
  -5 -23  -2-5.23047 8.41666   1
   5  23  -2-22.0245 12.5252   1
   5  23   2-1.75024 8.62345   1
  -5 -23   4-5.37337 10.1956   1
  -5 -23  -4-0.40453 5.03309   1
   5  23  -4-2.20264 11.5383   1
   5  23   4 1.10491 5.34716   1
  -4 -23   1-5.16279 10.7670   1
  -4 -23  -1 10.6327 8.90625   1
   4  23  -1 14.2532 10.2187   1
   4  23   1 6.97594 8.78333   1
  -4 -23   3 0.90315 9.46264   1
   4  23  -3 2.69866 9.92975   1
  -4 -23  -3 2.94784 5.43348   1
   4  23   3-4.74661 5.07480   1
  -4 -23   5-1.12603 9.46943   1
   4  23  -5-8.24883 10.1633   1
  -3 -23   0 4.59128 8.27263   1
   3  23   0 3.55575 7.63073   1
  -3 -23   2 11.3301 9.52518   1
   3  23  -2-1.98664 8.58465   1
  -3 -23  -2 8.76959 5.97720   1
   3  23   2 4.78376 6.79659   1
  -3 -23   4 5.47263 10.2483   1
   3  23  -4 6.52415 9.55328   1
  -3 -23  -4-1.40034 4.04689   1
   3  23   4 1.47154 4.48102   1
  -2 -23   1-10.3436 8.07893   1
   2  23  -1-7.90768 8.42998   1
  -2 -23  -1 7.55634 7.28708   1
   2  23   1-2.22474 6.99792   1
  -2 -23   3 1.34775 7.73780   1
   2  23  -3-1.85379 7.71850   1
  -2 -23  -3-4.22479 5.23651   1
   2  23   3 0.31278 4.62947   1
  -2 -23   5-7.60573 9.11800   1
  -1 -23   0-5.67581 7.34204   1
   1  23   0 10.7062 7.65614   1
  -1 -23   2-6.54720 8.40765   1
   1  23  -2 4.22273 9.16476   1
  -1 -23  -2 3.06044 6.14028   1
   1  23   2 5.03309 5.89312   1
   1  23   4-1.84338 4.67891   1
  -1 -23   4 8.06508 7.41503   1
   1  23  -4-10.6531 7.95073   1
  -1 -23  -4-6.73727 4.24070   1
   0 -23   1 5.19613 8.32472   1
   0  23  -1 8.75208 8.27831   1
   0 -23  -1 10.9595 6.65674   1
   0  23   1-4.49137 6.35921   1
   0  23   3-6.88212 5.51743   1
   0 -23   3-10.0938 8.29354   1
   0  23  -3-8.28014 8.91399   1
   0 -23   5-3.48857 7.38236   1
   0  23  -5 4.37786 7.29204   1
   1 -23   0-10.0387 7.37990   1
  -1  23   0-10.0233 7.32645   1
   1 -23  -2-4.18936 6.11293   1
  -1  23   2 16.6876 7.62229   1
   1 -23   2-5.17990 9.23851   1
  -1  23  -2 13.6971 8.49102   1
  -1  23   4 2.70948 4.52923   1
   1 -23   4 6.70553 7.48276   1
  -1  23  -4 11.5689 8.29636   1
   1 -23  -4 4.87407 5.71450   1
   2 -23  -1-2.29620 6.88889   1
  -2  23   1 11.2418 8.64888   1
   2 -23   1-8.97336 8.02355   1
  -2  23  -1 1.82393 6.78977   1
   2 -23  -3 0.43518 6.60440   1
   2 -23   3-0.62753 7.65011   1
  -2  23  -3-3.59173 7.74325   1
  -2  23   3 9.24344 5.68846   1
   2 -23   5-7.19323 8.01855   1
  -2  23  -5 4.41970 7.49031   1
   3 -23   0 9.15155 8.38903   1
  -3  23   0 5.14151 8.44296   1
  -3  23  -2-15.6647 8.33281   1
   3 -23  -2 3.14458 7.83981   1
  -3  23   2 9.98495 6.81114   1
   3 -23   2 20.3940 7.28596   1
  -3  23   4-3.60647 4.86569   1
   3 -23   4 3.12643 7.18975   1
  -3  23  -4-4.46985 7.43256   1
   3 -23  -4-2.85905 5.49768   1
   4 -23   1 21.6100 9.71627   1
  -4  23  -1 0.63191 8.74619   1
   4 -23  -1 7.04214 8.86228   1
  -4  23   1-3.96165 7.82524   1
  -4  23  -3 7.00751 7.05351   1
  -4  23   3 7.42838 6.20335   1
   4 -23  -3 6.25450 6.92172   1
   4 -23   3 8.07725 6.32288   1
   4 -23   5-0.66500 6.29668   1
  -4  23  -5 13.8518 7.31204   1
   5 -23   0 7.13978 9.75329   1
  -5  23   0 0.58124 8.63103   1
   5 -23   2-0.65239 9.50159   1
  -5  23  -2 4.15677 9.87823   1
   5 -23  -2 10.1647 7.07173   1
  -5  23   2-3.75610 6.87770   1
  -5  23  -4-10.0588 7.94714   1
   5 -23   4-0.57694 6.21275   1
   6 -23  -1-3.68490 7.85733   1
   6 -23   1-6.14638 9.50546   1
  -6  23   1-0.98425 7.25711   1
   6 -23   3-2.11212 8.85160   1
   6 -23  -3 4.34065 6.29139   1
  -6  23  -3-3.01588 8.36005   1
  23   6  -5 4.22575 14.9053   1
  -6  23  -5 2.87220 6.38657   1
   6 -23   5-5.53640 7.00379   1
 -23  -6   5 12.0069 15.8816   1
   7 -23   0-0.57313 8.26149   1
  -7  23   0 4.33023 7.84425   1
  -7  23   2-2.80321 7.14392   1
   7 -23  -2 8.93327 7.94019   1
   7 -23   2-0.83434 10.2313   1
  -7  23  -2-2.84494 10.0250   1
   7 -23   4-3.02092 7.91240   1
  -7  23  -4 14.1757 8.90315   1
  23   7  -4-16.3059 14.5846   1
   8 -23   1 1.23637 8.32319   1
  -8  23   1 3.11702 7.30667   1
  -8  23  -1 7.82532 8.08025   1
   8 -23  -1-5.38247 9.40187   1
   8 -23   3-16.1953 9.69992   1
  -8  23  -3 10.0989 8.95981   1
 -23  -8   5 2.93874 24.0531   1
  23   8  -5 12.1703 21.3644   1
   8 -23   5-2.41789 7.76097   1
  -8  23  -5-9.53109 10.2972   1
   9 -23   0 3.95460 8.23058   1
  -9  23   0-1.20507 7.60368   1
   9 -23   2 0.66376 7.16274   1
  -9  23  -2 1.96928 7.34590   1
 -23  -9   4-1.87858 20.2640   1
  23   9  -4-2.12018 19.1088   1
   9 -23   4-5.78703 9.85135   1
  -9  23  -4 13.3874 9.67456   1
 -10  23  -1-2.06217 7.82390   1
  10 -23   1 0.68262 8.34109   1
  23  10  -3 3.29225 18.1077   1
 -10  23  -3 8.61255 7.89685   1
  10 -23   3 4.28312 7.18553   1
 -23 -10   3-2.43465 14.8428   1
  11 -23   0-9.98756 9.00736   1
 -11  23  -2 4.45684 8.12603   1
  11 -23   2-0.70714 8.01472   1
  23  11  -2-6.44923 16.9325   1
 -23 -11   4-5.08665 19.8140   1
  23  11  -4-21.2166 23.7334   1
 -11  23  -4-0.77105 8.28684   1
  11 -23   4-13.6423 8.57339   1
  12 -23   1-13.3541 9.22376   1
 -12  23  -1-4.03376 7.56224   1
 -23 -12   3-22.3466 21.8648   1
  23  12  -3 14.3496 22.0141   1
  12 -23   3 12.1159 8.65227   1
 -12  23  -3 6.98145 8.24200   1
 -23 -13   2-26.2611 16.9433   1
  23  13  -2 7.64609 25.0892   1
 -13  23  -2-5.06676 8.08159   1
  13 -23   2-7.78199 9.33473   1
 -23 -13   4 2.63764 22.1071   1
  23  13  -4-12.4023 20.4622   1
  13 -23   4 0.78951 7.67189   1
 -13  23  -4-0.84207 7.89187   1
 -23 -14   1-13.4478 10.7628   1
  23  14  -1 13.5805 30.9658   1
 -14  23  -3-8.67894 8.20718   1
 -23 -14   3-11.6778 22.6999   1
  23  14  -3-5.31575 23.4713   1
  14 -23   3 4.26239 7.96314   1
  23  15   0-1.63241 20.8773   1
 -23 -15   2 35.8428 19.7966   1
  23  15  -2-14.2846 28.2404   1
  15 -23   2-0.79109 8.30134   1
 -23 -16   1-12.4297 17.9916   1
  23  16  -1-33.2996 32.7865   1
 -23 -16   3 4.62397 18.6684   1
  16 -23   3-9.84537 7.20190   1
  23  16  -3-19.3612 24.6357   1
 -23 -17   0-3.14754 16.4361   1
  23  17   0-16.3060 30.7659   1
 -23 -17   2 6.25645 16.5488   1
  23  17  -2 12.0583 25.6920   1
 -23 -18  -1 2.34137 8.51406   1
  23  18   1-33.0045 36.4606   1
 -23 -18   1-28.0742 18.5239   1
  23  18  -1 16.4366 28.8307   1
 -23 -19   0 26.2203 17.1162   1
  23  19   0 74.0423 39.9386   1
 -18 -24   0-1.50392 12.7028   1
  18  24   0 15.7552 28.9678   1
 -17 -24  -1-5.13445 10.6984   1
  17  24   1 24.2088 26.7231   1
 -17 -24   1-14.2463 13.0796   1
  17  24  -1 8.99166 22.4360   1
 -16 -24   0-1.56502 12.7003   1
  16  24   0 8.71896 27.9061   1
 -16 -24  -2-5.56008 9.32093   1
  16  24   2 54.4233 30.5474   1
 -16 -24   2-6.10969 14.3132   1
  16  24  -2 26.7456 22.4509   1
 -15 -24  -1-1.36403 12.0422   1
  15  24   1 16.7586 23.2265   1
 -15 -24   1-1.87882 12.9083   1
  15  24  -1 2.87484 23.7157   1
 -15 -24  -3 11.1420 8.81716   1
  15  24   3 9.05130 27.4457   1
 -15 -24   3 29.8493 16.9550   1
  15  24  -3-2.76099 22.3065   1
 -14 -24   0-1.64076 13.9648   1
  14  24   0 5.41140 24.3844   1
 -14 -24  -2 1.17573 10.8828   1
  14  24   2 19.2181 25.5665   1
 -14 -24   2-6.05750 15.4032   1
  14  24  -2 6.04399 18.5234   1
 -13 -24  -1-2.91863 13.2236   1
  13  24   1-22.4379 24.9539   1
 -13 -24   1-1.77425 16.4741   1
  13  24  -1-18.5153 18.7959   1
 -13 -24  -3-8.98648 9.49442   1
  13  24   3-15.2897 22.3456   1
 -13 -24   3 1.45317 12.9341   1
  13  24  -3 9.25929 12.3339   1
 -12 -24   0-8.36163 11.8797   1
  12  24   0 9.09016 15.3978   1
 -12 -24  -2 14.9589 11.5760   1
  12  24   2-8.98916 20.3190   1
 -12 -24   2 22.6810 12.6552   1
  12  24  -2 1.18932 11.1948   1
  12  24   4-21.6105 23.3285   1
 -12 -24   4 1.17042 9.25754   1
  12  24  -4 8.52962 12.1778   1
 -11 -24  -1 20.2986 12.0024   1
  11  24   1 4.28173 13.6949   1
 -11 -24   1-16.5722 10.2244   1
  11  24  -1 8.59211 13.6482   1
 -11 -24  -3-10.6405 11.4511   1
  11  24   3-6.03558 16.1410   1
 -11 -24   3-4.99714 9.51549   1
  11  24  -3 7.78229 12.0749   1
 -10 -24   0-5.12854 8.81753   1
  10  24   0-8.49553 14.0269   1
 -10 -24  -2-1.31966 8.23242   1
  10  24   2-5.37487 10.5342   1
 -10 -24   2 0.86540 9.38101   1
  10  24  -2-16.7391 11.4788   1
 -10 -24  -4 9.58381 8.49413   1
  10  24   4-3.78078 11.3125   1
 -10 -24   4-0.99425 7.68687   1
  10  24  -4 13.8996 11.2237   1
  -9 -24  -1 0.61507 7.94764   1
  -9 -24   1-16.8502 9.04216   1
   9  24   1 0.79184 9.55537   1
   9  24  -1 16.0385 11.9009   1
  -9 -24  -3-2.53266 6.35563   1
   9  24   3-8.71550 9.63032   1
  -9 -24   3-8.00586 8.68199   1
   9  24  -3-1.02388 9.44908   1
  -8 -24   0 7.02968 8.15538   1
   8  24   0 0.88330 10.6609   1
  -8 -24  -2-5.52351 6.29921   1
   8  24   2 10.5767 9.02296   1
  -8 -24   2 9.79938 9.75992   1
   8  24  -2-16.9079 11.7209   1
  -8 -24  -4-1.56900 4.88354   1
   8  24   4-2.78206 6.89985   1
  -8 -24   4-13.6625 9.03319   1
  -7 -24  -1-8.55077 9.36314   1
  -7 -24   1 9.77409 10.1113   1
   7  24   1-9.96198 11.3195   1
   7  24  -1 1.93878 11.5029   1
   7  24  -3-5.47978 11.6653   1
  -7 -24  -3-6.21305 5.97002   1
  -7 -24   3-1.00782 9.40013   1
   7  24   3 4.05849 9.03577   1
  -6 -24   0-1.53717 11.2667   1
   6  24   0-7.40883 10.9572   1
  -6 -24  -2-14.4955 9.07472   1
  -6 -24   2-3.76726 11.8106   1
   6  24  -2 7.26893 12.3192   1
   6  24   2 11.3074 9.78254   1
  -6 -24   4-7.87393 11.8439   1
   6  24  -4 8.23210 11.4925   1
   6  24   4 4.91821 7.50934   1
  -6 -24  -4-0.42465 5.46822   1
  -5 -24   1-9.48146 11.5811   1
  -5 -24  -1-5.97736 9.18264   1
   5  24  -1-16.4522 12.6175   1
   5  24   1-2.73469 9.39170   1
  -5 -24   3 2.09042 11.4457   1
  -5 -24  -3-5.04253 6.95039   1
   5  24  -3 8.43637 10.4373   1
   5  24   3-6.86591 7.14076   1
  -5 -24   5 21.3887 10.5085   1
   5  24  -5-10.7419 11.2018   1
  -4 -24   0-9.82745 9.18003   1
   4  24   0 1.87320 8.29941   1
  -4 -24   2-10.0802 10.2787   1
   4  24  -2-19.2315 9.84602   1
   4  24   2-11.8447 7.00339   1
  -4 -24   4 9.08387 9.87962   1
   4  24  -4 1.97850 9.51601   1
  -4 -24  -4 5.00976 4.37732   1
   4  24   4 1.27972 4.31763   1
  -3 -24   1 14.8407 8.64312   1
  -3 -24  -1 4.42192 6.55151   1
   3  24  -1 5.85935 7.64243   1
   3  24   1-12.3761 6.95898   1
  -3 -24   3-10.4145 9.07889   1
   3  24  -3-3.70599 8.85421   1
  -3 -24  -3 0.65558 4.59563   1
   3  24   3 2.54993 5.13535   1
  -3 -24   5-10.1484 8.84511   1
   3  24  -5-4.47271 8.03782   1
  -2 -24   0 3.77277 7.06137   1
   2  24   0-1.05705 7.63668   1
  -2 -24   2-9.49976 7.82097   1
   2  24  -2 9.03791 8.49380   1
  -2 -24  -2-7.91496 6.05740   1
   2  24   2-0.83345 6.06854   1
  -2 -24   4-10.6067 8.41061   1
   2  24  -4-1.44592 7.95503   1
  -2 -24  -4-1.70396 4.10132   1
   2  24   4-1.63996 3.69138   1
  -1 -24   1-7.71117 7.48484   1
   1  24  -1-1.68715 8.14682   1
  -1 -24  -1-5.74358 6.86446   1
   1  24   1-0.46340 6.65231   1
  -1 -24   3 5.58502 7.42587   1
   1  24  -3 7.95039 8.28308   1
  -1 -24  -3-2.32449 4.64964   1
   1  24   3 4.81079 4.39859   1
  -1 -24   5 6.00998 7.57004   1
   1  24  -5 0.73744 7.55121   1
   0 -24   0-6.04962 7.40348   1
   0  24   0-1.88244 7.01968   1
   0  24   2 1.48372 5.44101   1
   0 -24   2-1.18145 7.47285   1
   0  24  -2 2.42103 7.91394   1
   0 -24  -2 8.85966 5.84043   1
   0 -24  -4-0.76542 5.12918   1
   0 -24   4 2.76074 7.78154   1
   0  24   4 9.09783 5.38115   1
   0  24  -4 7.15476 8.16853   1
  -1  24   1-1.65867 6.02511   1
   1 -24   1 4.08438 7.37726   1
  -1  24  -1-1.04086 7.44039   1
   1 -24  -1-5.33594 6.49823   1
   1 -24  -3 5.29292 6.26200   1
  -1  24   3 9.22764 6.62038   1
   1 -24   3 14.0518 8.04773   1
  -1  24  -3 3.29800 7.61438   1
   1 -24   5 15.0249 8.08065   1
  -1  24  -5 1.49875 7.12769   1
  -2  24   0-8.81580 7.26337   1
   2 -24   0-2.58967 6.36848   1
   2 -24  -2-8.97927 7.91348   1
  -2  24   2 2.11784 7.08717   1
   2 -24   2 5.62325 6.79968   1
  -2  24  -2-2.86057 7.27228   1
   2 -24  -4-4.86245 5.42083   1
  -2  24   4 2.68387 4.58882   1
   2 -24   4-5.58120 8.52694   1
  -2  24  -4 1.41996 6.86177   1
   3 -24   1 2.56398 7.38796   1
  -3  24  -1-0.53710 7.44600   1
   3 -24  -1 6.67329 7.53113   1
  -3  24   1-4.78929 9.30448   1
  -3  24   3-3.86246 5.64667   1
   3 -24   3-7.23919 7.63970   1
  -3  24  -3-6.53371 6.56060   1
   3 -24  -3 0.42481 5.82416   1
   3 -24   5 9.76760 7.51258   1
  -3  24  -5-9.80413 7.73312   1
   4 -24   0 6.65912 8.84843   1
  -4  24   0 4.67772 9.12410   1
   4 -24   2 7.21666 7.24184   1
  -4  24  -2-12.5816 9.20419   1
  -4  24   2 0.44064 6.00282   1
   4 -24  -2 10.5210 6.87087   1
   4 -24  -4 3.54776 5.57795   1
  -4  24   4 0.36126 4.40098   1
   4 -24   4-1.97055 7.44554   1
  -4  24  -4-7.61942 6.24265   1
  -5  24   1 7.41551 6.97519   1
   5 -24   1 10.9054 9.69744   1
  -5  24  -1-0.73820 10.2034   1
   5 -24  -1 1.67513 7.60170   1
  -5  24   3-4.13965 5.79156   1
   5 -24   3-1.19429 6.88613   1
   5 -24  -3-5.14143 6.75380   1
  -5  24  -3 8.84825 7.41463   1
   5 -24   5-4.88772 7.77869   1
  -5  24  -5 7.75773 6.67343   1
  -6  24   0 0.54911 7.73771   1
   6 -24   0-7.36452 8.99516   1
   6 -24   2 6.30058 9.70380   1
  -6  24   2 0.50554 6.65234   1
  -6  24  -2-18.5955 10.7908   1
   6 -24  -2 0.53764 7.59205   1
   6 -24   4 17.0516 7.93754   1
  -6  24  -4 4.39476 8.03142   1
  -7  24   1 10.6722 7.42799   1
   7 -24  -1 5.70045 8.30238   1
   7 -24   1-7.67707 9.40661   1
  -7  24  -1 11.5586 8.40677   1
   7 -24   3-5.08522 8.79016   1
  -7  24  -3 8.79143 10.3797   1
 -24  -7   5-16.4961 18.2223   1
  24   7  -5 12.0698 19.0978   1
   8 -24   0-6.09117 8.05736   1
  -8  24   0 1.20090 7.61230   1
   8 -24  -2-6.88356 7.59315   1
   8 -24   2-8.30146 9.49988   1
  -8  24  -2 6.31926 7.73002   1
  24   8  -4 11.6285 15.0350   1
   8 -24   4-4.53463 9.08905   1
  -8  24  -4-7.60103 9.72561   1
   9 -24  -1-3.68545 8.02133   1
   9 -24   1-15.1884 8.78355   1
  -9  24   1 2.23244 6.75999   1
  -9  24  -1-0.63968 8.16029   1
   9 -24   3-13.7391 9.42861   1
  -9  24  -3-7.65342 9.71623   1
 -10  24   0 0.61037 6.99137   1
  10 -24   0 12.3965 9.32975   1
  10 -24   2 2.81577 7.84874   1
 -10  24  -2 6.87128 7.42293   1
 -24 -10   4-10.3419 23.6556   1
  24  10  -4-20.3463 23.3687   1
  10 -24   4-3.67068 9.62088   1
 -10  24  -4-9.94764 8.58105   1
  11 -24   1-4.57659 8.76344   1
 -11  24  -1-0.69751 8.62514   1
 -24 -11   3-1.25542 14.8831   1
  24  11  -3 4.73017 22.3019   1
  11 -24   3 1.49155 7.89626   1
 -11  24  -3-5.24423 7.24208   1
  12 -24   0 4.94007 8.63014   1
  24  12  -2 5.56073 15.5533   1
 -12  24  -2 3.93064 8.72125   1
  12 -24   2-1.60534 9.02287   1
 -24 -12   4-18.2219 22.1826   1
  12 -24   4-4.76935 8.39943   1
  24  12  -4-10.0271 21.5244   1
 -12  24  -4-6.42756 6.97641   1
  13 -24   1-0.73866 7.96835   1
 -24 -13   3-4.59352 21.1148   1
  24  13  -3-15.5636 24.6087   1
  13 -24   3 1.63661 8.08893   1
 -24 -14   2 10.0962 18.8042   1
  24  14  -2-21.6956 23.4301   1
  14 -24   2-7.86525 8.40665   1
 -14  24  -2 3.83904 7.15365   1
 -24 -15   1 23.8962 11.7482   1
  24  15  -1 2.93538 27.3763   1
 -24 -15   3 26.3495 23.4497   1
  24  15  -3-8.38058 22.7132   1
 -15  24  -3-7.36954 8.30335   1
  15 -24   3-12.0903 8.92972   1
  24  16   0 18.9366 29.1984   1
 -24 -16   2 8.32577 17.8571   1
  24  16  -2-6.11535 27.5615   1
 -24 -17   1-18.3430 17.3179   1
  24  17  -1 9.77644 32.2779   1
  24  17   1-9.07493 22.1941   1
 -24 -18   0 21.2148 14.0458   1
  24  18   0 10.6101 27.6638   1
 -17 -25   0 1.63741 12.6124   1
  17  25   0 6.35003 28.0309   1
 -16 -25  -1 17.2146 13.2745   1
  16  25   1 43.2297 29.6495   1
 -16 -25   1-16.9283 14.7473   1
  16  25  -1 12.2986 20.8762   1
 -15 -25   0 31.4060 15.5006   1
  15  25   0 5.84009 22.6133   1
 -15 -25  -2-7.14037 10.8345   1
  15  25   2 2.97229 25.6937   1
 -15 -25   2-6.38423 16.5586   1
  15  25  -2-2.81274 18.6585   1
  14  25   1-8.33928 22.2156   1
 -14 -25   1-11.2173 15.8426   1
  14  25  -1-2.04355 18.0850   1
 -13 -25   0-14.7409 13.8683   1
  13  25   0-5.08803 17.7888   1
 -13 -25  -2 1.29800 10.2666   1
  13  25   2 2.54485 22.9348   1
 -13 -25   2-1.34859 13.3288   1
  13  25  -2-1.32541 13.8857   1
 -12 -25  -1 28.3419 14.2616   1
  12  25   1 3.88443 14.6311   1
 -12 -25   1-1.00033 12.0661   1
  12  25  -1-3.54891 12.1051   1
 -12 -25  -3-4.52709 9.08399   1
  12  25   3 4.52373 19.2764   1
 -12 -25   3-3.18380 9.08653   1
  12  25  -3-15.7452 12.3420   1
 -11 -25   0-0.80533 8.33848   1
  11  25   0 15.8597 12.7934   1
 -11 -25  -2 7.49526 9.23733   1
  11  25   2 7.35895 12.0372   1
 -11 -25   2 2.78538 9.45957   1
  11  25  -2 1.09719 9.98208   1
 -10 -25  -1-8.07923 8.64301   1
 -10 -25   1-2.40663 8.96586   1
  10  25   1 6.41174 10.7553   1
  10  25  -1-9.61894 10.1557   1
 -10 -25  -3-3.59043 6.52416   1
  10  25   3 12.8611 10.8963   1
 -10 -25   3 8.33552 9.10869   1
  10  25  -3 1.04948 9.59123   1
  -9 -25   0 4.05719 7.62495   1
   9  25   0 3.62390 10.5467   1
  -9 -25  -2 6.17972 7.01369   1
   9  25   2 0.75303 8.12251   1
  -9 -25   2 7.44057 9.79919   1
   9  25  -2-14.0537 10.1932   1
   9  25   4 6.61099 7.38240   1
  -9 -25   4-17.5220 8.99212   1
   9  25  -4 1.17268 9.86779   1
  -8 -25  -1 16.7049 8.27287   1
  -8 -25   1-1.64250 8.94456   1
   8  25   1-4.45997 9.70769   1
   8  25  -1 11.1783 10.7892   1
  -8 -25  -3-5.89876 4.85055   1
   8  25   3 10.6383 7.96956   1
  -8 -25   3 13.7169 9.84679   1
   8  25  -3-3.48468 11.9243   1
   7  25   0-9.68870 11.6468   1
  -7 -25   0-10.0465 10.0856   1
   7  25   2 5.68614 10.1327   1
   7  25  -2 1.11075 11.6065   1
  -7 -25  -2 11.9874 7.37877   1
  -7 -25   2 10.3131 9.82615   1
   7  25   4 3.19902 7.64273   1
   7  25  -4 1.24020 9.63603   1
  -7 -25  -4 0.42744 4.43354   1
  -7 -25   4-7.78051 11.4095   1
  -6 -25  -1 2.11644 8.31412   1
  -6 -25   1-2.62014 10.3258   1
   6  25  -1 16.4649 11.8224   1
   6  25   1-21.5889 12.0486   1
  -6 -25  -3-4.36655 6.57359   1
  -6 -25   3 1.05024 9.79879   1
   6  25  -3-16.5219 11.8747   1
   6  25   3 1.31735 7.48937   1
  -5 -25   0-6.14917 9.60964   1
   5  25   0 1.56330 10.3710   1
  -5 -25   2 13.6328 9.41001   1
  -5 -25  -2 9.86235 7.52345   1
   5  25  -2-10.5805 11.4489   1
   5  25   2-7.63843 8.12510   1
  -5 -25   4-8.12788 9.60405   1
  -5 -25  -4 1.72713 5.30259   1
   5  25  -4-8.80863 12.1736   1
   5  25   4-5.81250 5.46154   1
  -4 -25   1-5.26423 9.26300   1
  -4 -25  -1 8.49694 7.88206   1
   4  25  -1-7.81237 8.81185   1
   4  25   1 12.6544 7.45833   1
  -4 -25   3 10.3842 10.2783   1
   4  25  -3 2.66416 8.37367   1
  -4 -25  -3-0.38965 5.55284   1
   4  25   3-1.54498 5.73739   1
  -3 -25   0-0.54726 6.79827   1
   3  25   0-4.66439 7.63373   1
  -3 -25   2-6.33723 7.43827   1
   3  25  -2-1.98711 8.14473   1
  -3 -25  -2-3.08138 5.31128   1
   3  25   2-3.15293 5.94346   1
  -3 -25   4 5.37315 8.12518   1
   3  25  -4-4.09312 7.47684   1
  -3 -25  -4 1.59791 4.31404   1
   3  25   4-0.67210 4.29776   1
  -2 -25   1 2.63242 6.80143   1
   2  25  -1 0.59278 7.92982   1
  -2 -25  -1 5.03455 6.25317   1
   2  25   1-4.84701 6.90798   1
  -2 -25   3-0.67119 6.81125   1
   2  25  -3 11.1099 7.74221   1
  -2 -25  -3 0.36523 5.14486   1
   2  25   3 7.38855 5.05410   1
  -1 -25   0 1.53709 6.41892   1
   1  25   0-2.16565 7.32999   1
  -1 -25   2-3.05486 7.52416   1
   1  25  -2 7.72141 8.36988   1
  -1 -25  -2-4.67172 5.79054   1
   1  25   2-1.99690 5.69745   1
   1  25   4 7.27139 4.53615   1
  -1 -25   4-4.03786 7.44111   1
   1  25  -4 1.47836 6.85346   1
  -1 -25  -4 2.28008 3.82580   1
   0 -25   1 6.15672 7.40175   1
   0  25  -1 3.53625 7.89057   1
   0 -25  -1-3.49526 5.99528   1
   0  25   1 4.48910 6.24858   1
   0  25   3 2.87657 5.55284   1
   0 -25   3 9.37597 7.56111   1
   0  25  -3-10.8370 8.15662   1
   0 -25  -3 3.18746 4.52121   1
   1 -25   0 6.82694 6.97346   1
  -1  25   0 1.42493 5.72567   1
   1 -25  -2 3.39601 5.53770   1
  -1  25   2-5.12738 6.44235   1
   1 -25   2 0.61685 7.53705   1
  -1  25  -2 6.46151 7.30814   1
   1 -25  -4 5.90205 6.39754   1
   1 -25   4 7.80604 7.69298   1
  -1  25  -4 5.18701 7.40826   1
  -1  25   4-3.62286 4.55903   1
   2 -25  -1 2.35255 6.21600   1
  -2  25   1 4.17271 6.84728   1
   2 -25   1-12.4096 7.06042   1
  -2  25  -1 8.87980 6.99190   1
   2 -25  -3-7.85626 7.36730   1
   2 -25   3 20.7571 8.36002   1
  -2  25  -3-0.63892 7.08482   1
  -2  25   3-3.80377 5.63687   1
   3 -25   0 3.88714 6.81424   1
  -3  25   0-6.92778 8.20825   1
   3 -25  -2-0.62983 8.13839   1
  -3  25   2 8.58056 6.69277   1
   3 -25   2 11.2522 7.07685   1
  -3  25  -2-9.06182 7.70119   1
  -3  25   4-3.17358 5.16726   1
   3 -25  -4 6.63335 5.58825   1
   3 -25   4 7.31011 7.00417   1
  -3  25  -4 0.67875 6.24789   1
   4 -25   1 10.8727 8.17682   1
  -4  25  -1 4.43320 6.69674   1
   4 -25  -1-6.28089 8.45455   1
  -4  25   1 4.55039 7.22693   1
  -4  25  -3 2.49747 6.93380   1
   4 -25  -3-6.02865 6.36544   1
  -4  25   3-5.63791 5.90228   1
   4 -25   3 6.03028 7.21401   1
   5 -25   0-19.1328 10.2888   1
  -5  25   0-6.70632 9.73517   1
   5 -25   2-15.0051 8.16912   1
   5 -25  -2-1.55092 6.75081   1
  -5  25  -2 7.45024 9.35508   1
  -5  25   2 0.47725 6.01237   1
  -5  25  -4-3.34185 7.68556   1
   5 -25  -4 0.46746 5.60446   1
   5 -25   4-5.53309 6.67977   1
   6 -25  -1 7.32841 7.54759   1
  -6  25   1-8.95012 7.66995   1
   6 -25   1 8.68189 8.55982   1
  -6  25  -1-9.61200 9.83453   1
   6 -25   3-2.10091 7.52179   1
  -6  25   3-2.69481 5.20286   1
  -6  25  -3 4.83663 8.40630   1
   6 -25  -3 8.62005 6.34026   1
   7 -25   0-1.83257 7.86282   1
  -7  25   0-9.87389 7.55777   1
  -7  25   2 6.01964 6.04100   1
   7 -25  -2-6.10757 7.96847   1
   7 -25   2-4.26008 10.1792   1
  -7  25  -2-4.85122 9.65989   1
   7 -25   4 12.7124 8.25722   1
  -7  25  -4-6.93989 7.97838   1
  -8  25  -1 3.80571 7.33892   1
  -8  25   1 1.16685 7.38922   1
   8 -25  -1-1.96734 7.77011   1
   8 -25   1 15.8904 8.88013   1
   8 -25   3-1.82830 9.18742   1
  -8  25  -3 4.39033 9.15434   1
  -9  25   0 4.00427 7.29741   1
   9 -25   0 4.08211 8.12364   1
   9 -25  -2-9.22226 8.00728   1
  -9  25  -2 12.5036 7.54273   1
   9 -25   2-8.99141 9.16671   1
  25   9  -4-18.1669 18.7951   1
   9 -25   4 4.87837 9.08520   1
  -9  25  -4 7.58375 9.88162   1
 -25  -9   4-6.74805 12.8814   1
  10 -25   1-11.2928 8.53732   1
  10 -25  -1-1.95435 7.56011   1
 -10  25  -1-6.50536 8.43920   1
 -10  25  -3 19.6431 8.84014   1
  10 -25   3 10.4287 9.63441   1
  25  10  -3 20.4392 15.0434   1
  11 -25   0-15.4286 9.30391   1
 -11  25   0 3.90396 7.36511   1
  11 -25   2-6.66228 8.43700   1
 -11  25  -2-3.78144 8.43361   1
 -12  25  -1-0.70253 7.17383   1
  12 -25   1 2.33260 8.22701   1
 -25 -12   3 22.3451 17.3698   1
  25  12  -3-12.6446 23.2515   1
  12 -25   3-1.56318 6.86085   1
 -12  25  -3 5.53836 7.23561   1
  25  13  -2-15.9121 21.3529   1
  13 -25   2 3.41087 8.52314   1
 -13  25  -2-2.38213 7.93686   1
 -25 -13   2 11.5839 11.0335   1
  14 -25   1-1.57934 8.48085   1
  25  14  -1 14.2734 16.5335   1
 -25 -15   2 41.5964 18.7672   1
  25  15  -2 26.1557 24.5648   1
 -15  25  -2 2.40244 7.46848   1
  15 -25   2 1.64340 7.16021   1
 -25 -16   1-5.47967 14.6843   1
  25  16  -1-12.6394 30.5437   1
  25  17   0-7.72047 27.6282   1
 -25 -17   0-0.84976 9.12594   1
 -15 -26  -1 16.7284 13.7938   1
  15  26   1 6.05890 22.3281   1
 -15 -26   1 15.7672 15.0555   1
  15  26  -1 8.61516 19.8539   1
 -14 -26   0-10.4002 13.3503   1
  14  26   0-12.4512 16.5187   1
 -14 -26  -2-9.23664 11.1413   1
  14  26   2-5.73738 24.0810   1
 -14 -26   2-7.89000 13.5992   1
  14  26  -2-6.19329 15.1901   1
 -13 -26  -1 1.50460 12.3614   1
  13  26   1 30.3533 19.4673   1
 -13 -26   1 15.0124 12.8528   1
  13  26  -1 10.6189 14.5134   1
 -12 -26   0 6.47769 10.3138   1
  12  26   0-3.52182 13.5906   1
 -12 -26  -2 14.2907 10.1245   1
  12  26   2-3.86064 14.2259   1
 -12 -26   2-9.87247 9.05100   1
  12  26  -2-15.6282 13.4113   1
 -11 -26  -1-6.67860 8.72639   1
 -11 -26   1 8.61924 9.15269   1
  11  26   1-12.4344 11.5148   1
  11  26  -1-9.49110 11.7180   1
 -11 -26  -3-5.97370 8.07009   1
  11  26   3 3.07657 12.2510   1
 -11 -26   3-15.0533 9.81035   1
  11  26  -3 1.11089 9.58809   1
 -10 -26   0 0.74236 8.39571   1
  10  26   0 6.53884 9.45470   1
 -10 -26  -2-2.46741 6.78179   1
  10  26   2-4.30740 8.98300   1
 -10 -26   2-0.86246 8.33355   1
  10  26  -2 6.16095 10.9201   1
  -9 -26  -1 0.62273 6.49314   1
  -9 -26   1 10.7454 7.88007   1
   9  26   1-11.2686 9.86585   1
   9  26  -1-7.32565 10.8548   1
  -9 -26  -3 4.59797 5.71483   1
   9  26   3 1.44376 8.38760   1
  -9 -26   3-1.91733 8.63980   1
   9  26  -3-9.75476 9.81234   1
  -8 -26   0-7.59571 7.64724   1
   8  26   0-16.9725 11.8842   1
  -8 -26  -2-3.96310 6.55505   1
  -8 -26   2-10.9531 8.38977   1
   8  26   2-12.0533 9.33971   1
   8  26  -2-5.61504 12.1304   1
   7  26   1-2.73295 9.83535   1
   7  26  -1-6.37062 11.5679   1
  -7 -26  -1 4.98034 8.95475   1
  -7 -26   1-7.11095 9.86439   1
   7  26   3 12.8993 9.02937   1
   7  26  -3-16.7821 12.3690   1
  -7 -26  -3 2.23833 5.95068   1
  -7 -26   3 1.06039 10.4809   1
  -6 -26   0-9.88174 9.96631   1
   6  26   0 5.62242 10.4520   1
  -6 -26   2 23.9488 11.2292   1
  -6 -26  -2-11.1891 7.79724   1
   6  26  -2 6.77895 10.6064   1
   6  26   2 13.2553 8.64938   1
  -6 -26   4-2.36372 9.43290   1
   6  26  -4 8.92968 11.1843   1
  -5 -26   1 0.87477 10.1690   1
  -5 -26  -1-3.39291 7.81574   1
   5  26  -1-0.87738 8.96455   1
   5  26   1-15.0149 9.18021   1
  -5 -26   3 4.20003 9.42253   1
  -5 -26  -3 2.03175 5.91566   1
   5  26  -3 9.50294 10.8591   1
   5  26   3 4.29225 6.09469   1
  -4 -26   0 0.65581 7.81282   1
   4  26   0 3.80605 7.07476   1
  -4 -26   2-5.10164 9.33303   1
   4  26  -2-7.14833 8.48118   1
  -4 -26  -2-5.86893 6.40655   1
   4  26   2-2.70873 5.82617   1
  -4 -26   4 22.0421 10.8416   1
   4  26  -4-9.73017 9.18793   1
  -4 -26  -4-4.64583 4.47994   1
   4  26   4-2.58147 4.71067   1
  -3 -26   1-1.88266 6.79548   1
  -3 -26  -1-5.00322 5.68999   1
   3  26  -1-8.29569 7.36970   1
   3  26   1 2.59935 6.47218   1
  -3 -26   3-0.79116 9.19029   1
   3  26  -3 0.78039 7.31115   1
  -3 -26  -3-6.12022 5.49506   1
   3  26   3-7.76926 5.62685   1
  -2 -26   0 1.52160 6.39871   1
   2  26   0-2.84195 7.48513   1
  -2 -26   2-1.79576 5.71435   1
   2  26  -2-3.83588 7.60803   1
  -2 -26  -2 0.43523 5.52941   1
   2  26   2 5.95484 5.59758   1
  -2 -26   4-3.96827 7.84555   1
   2  26  -4-5.79092 7.23586   1
  -2 -26  -4-3.81168 4.14194   1
   2  26   4 4.37167 3.92863   1
  -1 -26   1-7.66757 7.56571   1
   1  26  -1 9.15299 7.08376   1
  -1 -26  -1-7.23027 6.46429   1
   1  26   1-10.6164 7.07812   1
  -1 -26   3-3.93408 6.92508   1
   1  26  -3 8.68503 7.75184   1
  -1 -26  -3-5.58336 4.97813   1
   1  26   3-4.05389 4.45413   1
   0 -26   0-8.19354 6.63548   1
   0  26   0 4.58943 6.31016   1
   0 -26   2-1.89003 6.70227   1
   0  26  -2 8.62571 7.55434   1
   0 -26  -2 0.42257 5.39037   1
   0  26   2 0.75510 4.80084   1
   0 -26  -4-3.37720 4.67131   1
   0  26   4 0.45037 5.14994   1
   0 -26   4 13.8214 7.50785   1
   0  26  -4 8.31887 7.68355   1
  -1  26   1 0.45493 5.66908   1
   1 -26   1 3.29940 6.44951   1
  -1  26  -1-0.56054 7.03021   1
   1 -26  -1-7.65164 6.10266   1
   1 -26  -3-0.91637 6.03403   1
  -1  26   3-0.51897 6.19937   1
   1 -26   3-5.42943 7.00297   1
  -1  26  -3 9.98081 7.93972   1
  -2  26   0 4.26116 6.11277   1
   2 -26   0 5.16431 6.09520   1
   2 -26  -2 9.72219 6.51056   1
  -2  26   2-10.5820 7.77543   1
   2 -26   2 2.36037 6.64035   1
  -2  26  -2-7.35515 6.36805   1
  -2  26   4-2.21885 4.36329   1
   2 -26   4 2.95523 7.78679   1
  -2  26  -4-11.9364 7.61733   1
   2 -26  -4 3.96976 5.40062   1
  -3  26  -1 5.21864 6.59815   1
   3 -26  -1-3.38829 6.84920   1
  -3  26   1 3.94290 8.36865   1
   3 -26   1 8.13675 6.35472   1
  -3  26   3-4.23407 5.22229   1
   3 -26  -3 1.55988 6.31517   1
   3 -26   3 1.28698 6.15150   1
  -3  26  -3-5.70014 7.33700   1
   4 -26   0 6.00213 8.53708   1
  -4  26   0-0.69232 8.37340   1
  -4  26   2 0.47789 5.83980   1
   4 -26   2-3.57781 6.81581   1
  -4  26  -2 1.88207 6.73578   1
   4 -26  -2-2.31591 6.91686   1
  -4  26   4 5.57006 4.79005   1
   4 -26  -4-3.81537 6.12829   1
   4 -26   4 13.9574 7.22558   1
  -4  26  -4 2.69679 7.26237   1
   5 -26   1 10.1245 9.39133   1
  -5  26  -1 3.79467 8.01390   1
   5 -26  -1-8.92498 7.75527   1
  -5  26   1-9.11804 7.56352   1
   5 -26   3 8.93610 6.30815   1
  -5  26  -3 2.90541 8.57829   1
  -5  26   3 13.1791 6.36284   1
   5 -26  -3 4.61343 6.31286   1
   6 -26   0 13.9935 8.95129   1
  -6  26   0-3.12861 8.46657   1
   6 -26   2 8.56828 8.44231   1
  -6  26  -2-0.86695 8.94626   1
   6 -26  -2 5.53931 6.79379   1
  -6  26   2-4.89851 6.08962   1
   6 -26   4-2.71982 7.21853   1
  -6  26  -4-6.22448 7.22316   1
   6 -26  -4-2.06881 5.98939   1
   7 -26  -1-6.66865 7.30546   1
   7 -26   1 1.59476 9.42068   1
  -7  26   1 11.6699 7.08494   1
  -7  26  -1 4.12927 7.90596   1
   7 -26   3 0.83416 8.56629   1
   7 -26  -3 1.67667 6.28415   1
  -7  26  -3 1.87507 8.78881   1
   8 -26   0-8.46924 7.82565   1
  -8  26   0-4.36159 8.11894   1
  -8  26   2 1.61601 6.12697   1
   8 -26  -2 0.63229 7.39518   1
  -8  26  -2-12.0182 8.11908   1
  -9  26   1 10.0450 7.10148   1
   9 -26   1-3.47505 8.04764   1
   9 -26  -1 10.5841 8.49712   1
  -9  26  -1 1.34122 7.34323   1
   9 -26   3 0.91738 8.15617   1
  -9  26  -3-2.55059 8.30900   1
  10 -26   0-4.48517 7.75874   1
 -10  26   0 8.80033 7.37656   1
  10 -26   2 2.98096 7.41359   1
 -10  26  -2-10.1472 8.08011   1
  11 -26  -1-0.70237 7.54170   1
 -11  26  -1 1.52923 7.80918   1
  11 -26   1 2.29989 8.11300   1
  26  11  -3-2.75978 14.4000   1
  11 -26   3-1.57743 8.29095   1
 -11  26  -3-6.29215 6.82887   1
  12 -26   0-7.37872 7.92190   1
 -12  26   0 10.2323 7.53008   1
 -12  26  -2-9.83131 8.75499   1
  12 -26   2 0.78740 8.21324   1
 -13  26  -1-2.97917 7.08414   1
  13 -26   1-3.14643 8.33850   1
  26  14  -2-8.53824 20.6205   1
 -14  26  -2-2.38860 7.42250   1
  14 -26   2 0.86455 8.05827   1
 -26 -14   2-4.65693 11.7678   1
  26  15  -1 1.71352 18.5716   1
 -13 -27   0 2.31872 12.2105   1
  13  27   0-6.63794 14.1189   1
 -12 -27  -1 11.9634 9.13158   1
 -12 -27   1-5.50723 7.98975   1
  12  27   1 5.80521 11.6684   1
  12  27  -1-11.7984 11.3301   1
 -11 -27   0-0.79916 8.44923   1
  11  27   0 19.6383 10.6153   1
 -11 -27  -2 1.36396 7.07952   1
  11  27   2 10.0926 11.3921   1
 -11 -27   2-3.74339 9.75999   1
  11  27  -2 5.46381 10.3080   1
 -10 -27  -1 0.68560 7.18740   1
 -10 -27   1 3.21090 7.52644   1
  10  27   1-2.75918 9.24575   1
  10  27  -1-11.6103 12.1663   1
  -9 -27   0-0.71153 7.89369   1
   9  27   0-3.02152 9.73197   1
  -9 -27  -2 6.28295 6.34156   1
  -9 -27   2 3.57780 7.56224   1
   9  27   2 2.67724 8.67666   1
   9  27  -2-10.6649 11.4504   1
  -8 -27  -1 2.80394 7.14808   1
  -8 -27   1 13.5778 8.45242   1
   8  27   1-6.76377 10.4903   1
   8  27  -1 3.30621 11.9598   1
   8  27  -3 13.4767 10.7347   1
  -8 -27  -3 5.16028 5.52212   1
  -8 -27   3 7.50643 9.34795   1
   8  27   3 9.59129 9.06609   1
   7  27   0 16.4411 10.7225   1
  -7 -27   0 4.94626 8.82566   1
  -7 -27   2 0.99048 9.67966   1
   7  27  -2-8.22221 10.0735   1
   7  27   2 7.78427 8.87919   1
  -7 -27  -2-2.66595 7.25752   1
  -6 -27   1 6.51121 9.46417   1
  -6 -27  -1 12.7001 8.33408   1
   6  27  -1-6.22880 11.1051   1
   6  27   1-0.83943 8.89890   1
  -6 -27   3-3.32399 9.50552   1
  -6 -27  -3-3.75525 6.78824   1
   6  27  -3 20.1700 11.9903   1
   6  27   3-4.52710 7.54990   1
  -5 -27   0-2.33514 8.08216   1
   5  27   0-2.32619 8.41200   1
  -5 -27   2-6.87682 10.2603   1
  -5 -27  -2-7.81436 7.34464   1
   5  27  -2 4.85511 9.72518   1
   5  27   2-0.59092 6.78323   1
  -4 -27   1-13.4335 8.75116   1
  -4 -27  -1-8.57404 6.72661   1
   4  27  -1 3.58422 8.92974   1
   4  27   1 2.22218 6.24962   1
  -4 -27   3 6.64927 8.39072   1
   4  27  -3-0.87650 9.59164   1
  -4 -27  -3-1.61528 4.96092   1
   4  27   3-5.32128 5.64060   1
  -3 -27   0 2.20928 5.90114   1
   3  27   0-1.71848 6.89505   1
  -3 -27   2 7.09080 6.92982   1
   3  27  -2-4.19562 7.57872   1
  -3 -27  -2 1.73792 5.19097   1
   3  27   2-5.87882 6.45228   1
  -2 -27   1 13.3481 6.37865   1
   2  27  -1 11.3672 8.01449   1
  -2 -27  -1 1.02247 5.78487   1
   2  27   1-1.06250 6.23403   1
  -2 -27   3 9.17744 7.25181   1
   2  27  -3-0.71365 7.66615   1
  -2 -27  -3 5.27143 5.38068   1
   2  27   3-3.12727 4.76642   1
  -1 -27   0-3.31074 6.18880   1
   1  27   0 22.1565 7.65966   1
  -1 -27   2 1.94527 7.29599   1
   1  27  -2 12.9947 7.55971   1
  -1 -27  -2-5.60280 6.14219   1
   1  27   2-7.02843 5.99621   1
   0 -27   1-3.59893 6.60741   1
   0  27  -1 5.68602 6.29667   1
   0 -27  -1 7.14474 5.27830   1
   0  27   1 0.48955 6.08649   1
   0  27   3-5.12365 5.36370   1
   0 -27   3-5.66908 7.32249   1
   0  27  -3 1.45386 7.77656   1
   0 -27  -3 1.08847 4.46661   1
   1 -27   0 0.52791 5.72584   1
  -1  27   0 2.57121 6.12351   1
   1 -27  -2-4.82489 5.04039   1
  -1  27   2-8.12811 5.84715   1
   1 -27   2 4.60727 7.17053   1
   1 -27  -4 0.50207 5.67189   1
   1 -27   4 1.49757 7.15212   1
  -1  27  -4 5.48191 8.12670   1
  -1  27   4-6.01626 5.37197   1
   2 -27  -1 1.44509 5.64853   1
  -2  27   1 7.41556 6.59850   1
   2 -27   1 4.06435 6.31809   1
  -2  27  -1 2.12286 5.83293   1
   2 -27  -3-8.30131 7.74677   1
  -2  27   3-0.52221 5.67668   1
   2 -27   3 0.71167 6.76626   1
  -2  27  -3-2.03775 7.37448   1
   3 -27   0-9.51913 6.58945   1
  -3  27   0-10.6432 8.07420   1
   3 -27  -2-4.60764 7.49921   1
  -3  27   2-3.53894 6.80629   1
   3 -27   2-4.35848 6.94304   1
  -3  27  -2 3.99233 6.24807   1
   4 -27   1-2.42091 6.97492   1
  -4  27  -1 6.13792 7.14505   1
   4 -27  -1-7.22898 8.96116   1
  -4  27   1 0.65787 7.51867   1
  -4  27  -3-5.31887 6.82672   1
   4 -27  -3 8.62174 5.84700   1
  -4  27   3-3.62318 5.34972   1
   4 -27   3-2.57103 6.66828   1
   5 -27   0-7.08255 9.39303   1
  -5  27   0-15.7029 9.26370   1
  -5  27  -2-8.85794 9.08955   1
  -5  27   2-4.05594 5.39888   1
   5 -27  -2 2.22349 6.69749   1
  -6  27   1 11.8972 6.48530   1
   6 -27   1 1.70079 8.95136   1
  -6  27  -1-1.71912 9.22355   1
   6 -27  -1 11.5070 7.59053   1
   6 -27   3 10.4626 8.00188   1
  -6  27  -3 1.58919 6.68051   1
  -6  27   3 2.42115 5.27405   1
   6 -27  -3 1.19067 6.41280   1
  -7  27   0-2.47960 6.74965   1
   7 -27   0 4.16329 7.16003   1
  -7  27   2 2.32474 6.69972   1
   7 -27   2-6.95945 8.83774   1
  -7  27  -2 3.73748 8.86579   1
   7 -27  -2 4.36470 6.33556   1
  -8  27  -1 4.04745 6.63553   1
  -8  27   1 8.27670 7.13103   1
   8 -27  -1 2.60857 6.90822   1
   8 -27   1 2.99208 8.51065   1
   8 -27   3-7.43339 9.38907   1
   8 -27  -3-4.26701 6.90972   1
   9 -27   0-2.06647 8.19665   1
  -9  27   0 2.69070 7.62313   1
  -9  27  -2 8.81622 7.46406   1
   9 -27  -2-5.83780 7.32064   1
  -9  27   2-2.84354 6.19375   1
   9 -27   2 0.83683 8.98488   1
  10 -27   1-6.65490 7.59665   1
 -10  27  -1-0.70966 7.51531   1
  10 -27  -1 13.7573 8.35019   1
 -10  27   1 5.56692 6.61600   1
 -11  27   0-4.08998 6.81259   1
  11 -27   0 6.38918 8.15525   1
  11 -27   2 4.68921 7.18944   1
 -11  27  -2-1.54573 7.68581   1
  12 -27   1-4.18743 8.60858   1
 -12  27  -1-1.54410 7.06580   1
  13 -27   0-7.89679 8.65905   1
 -11 -28  -1-5.91740 7.27401   1
 -11 -28   1 15.6983 9.00247   1
  11  28   1-9.07220 10.0774   1
  11  28  -1-6.42907 10.5338   1
 -10 -28   0-1.49156 7.46141   1
  10  28   0 11.2566 9.94819   1
  -9 -28  -1 2.77767 6.95957   1
  -9 -28   1 3.33498 7.89731   1
   9  28   1 23.5919 10.7543   1
   9  28  -1 6.87765 10.4638   1
   8  28   0-10.5319 11.2308   1
  -8 -28   0-6.72894 8.61209   1
   8  28   2 4.53925 9.32077   1
   8  28  -2-11.2381 10.7891   1
  -8 -28  -2 4.81261 6.11455   1
  -8 -28   2 4.12545 8.50993   1
  -7 -28  -1-1.60895 7.90732   1
  -7 -28   1 5.84599 9.79167   1
   7  28  -1-3.51795 10.8508   1
   7  28   1-3.02891 10.9932   1
  -6 -28   0 7.22155 8.62825   1
   6  28   0-1.87984 8.81966   1
  -6 -28   2 2.16504 9.07842   1
  -6 -28  -2-2.19519 6.69065   1
   6  28  -2-1.13718 8.92105   1
   6  28   2-4.49738 7.66060   1
  -5 -28   1-0.87956 7.46165   1
  -5 -28  -1-0.69557 7.53479   1
   5  28  -1-7.79548 9.23572   1
   5  28   1-6.80901 7.51392   1
  -5 -28   3-9.82461 10.2402   1
   5  28  -3 6.37511 9.84272   1
  -5 -28  -3-1.03628 5.91607   1
   5  28   3-4.85276 5.63585   1
  -4 -28   0 2.62078 6.96640   1
   4  28   0-3.17725 7.26229   1
  -4 -28   2-3.35262 9.33749   1
   4  28  -2 0.79761 7.09469   1
  -4 -28  -2 8.07593 5.70063   1
   4  28   2-1.00609 5.80237   1
  -3 -28   1 9.96753 6.77669   1
  -3 -28  -1 7.82408 5.64462   1
   3  28  -1 8.78874 7.31912   1
   3  28   1-7.25599 6.69461   1
  -3 -28   3 4.14275 8.59363   1
   3  28  -3-3.09816 7.02803   1
  -3 -28  -3 5.46706 5.15783   1
   3  28   3-3.14283 5.15359   1
  -2 -28   0-1.71246 6.44095   1
   2  28   0 1.82551 6.77678   1
  -2 -28   2 0.63226 6.35788   1
   2  28  -2-6.39912 7.56362   1
  -2 -28  -2-1.42422 5.76234   1
   2  28   2-0.49947 5.68922   1
  -1 -28   1 11.9491 7.16434   1
   1  28  -1-0.65091 7.28805   1
  -1 -28  -1-7.31143 5.85059   1
   1  28   1-4.08823 5.87359   1
  -1 -28   3 7.60007 6.98911   1
   1  28  -3 0.76418 7.25808   1
  -1 -28  -3 0.82489 4.80483   1
   1  28   3 1.50006 4.19093   1
   0 -28   0 2.35343 5.66591   1
   0  28   0-6.59148 6.15952   1
   0 -28   2 3.34672 6.17379   1
   0  28  -2 7.05451 7.47743   1
   0 -28  -2 12.5173 5.91182   1
   0  28   2 0.82934 4.87532   1
  -1  28   1-2.47634 5.69439   1
   1 -28   1-3.78950 6.78898   1
  -1  28  -1-7.20808 7.23830   1
   1 -28  -1 4.40867 5.39349   1
   1 -28  -3-5.19285 6.03739   1
  -1  28   3 2.20140 6.39488   1
   1 -28   3 10.0615 7.02313   1
  -1  28  -3-3.77780 8.03375   1
  -2  28   0-4.31290 6.16430   1
   2 -28   0 9.02568 6.17184   1
   2 -28  -2-3.65236 5.83797   1
  -2  28   2-2.46426 7.15933   1
   2 -28   2 2.51805 6.15300   1
  -2  28  -2 1.30756 6.01178   1
  -3  28  -1-3.11357 6.91897   1
   3 -28  -1-7.38116 7.07355   1
  -3  28   1 1.36412 7.57569   1
   3 -28   1-0.54649 6.41695   1
   3 -28  -3-3.04362 6.17502   1
   3 -28   3-6.83756 6.39107   1
  -3  28  -3 1.34554 6.67244   1
  -3  28   3-3.72708 5.03205   1
   4 -28   0 8.67956 7.72297   1
  -4  28   0-0.74836 7.75033   1
  -4  28  -2 4.69074 6.12188   1
   4 -28  -2-8.05818 7.47967   1
  -4  28   2-9.36537 6.61947   1
   4 -28   2-1.75581 6.26398   1
   5 -28   1 22.3126 8.28652   1
  -5  28  -1 8.96436 8.38157   1
   5 -28  -1 2.93489 7.40082   1
  -5  28   1-2.45069 6.68383   1
   5 -28   3-2.71822 6.32797   1
  -5  28  -3 4.30656 6.97353   1
   5 -28  -3-3.80982 5.75883   1
  -5  28   3 5.04362 5.83647   1
   6 -28   0 14.6157 9.67833   1
  -6  28   0-2.11355 7.83500   1
   6 -28  -2-0.59687 6.19048   1
   6 -28   2 8.48505 7.91809   1
  -6  28  -2-13.2274 8.76446   1
  -6  28   2 4.91170 5.77457   1
   7 -28  -1-1.28421 7.07192   1
  -7  28   1-0.59391 6.63185   1
   7 -28   1-4.62860 8.01206   1
  -7  28  -1-6.15939 7.66747   1
   8 -28   0 5.54775 7.55111   1
  -8  28   0-2.61890 6.50836   1
   8 -28  -2-8.97141 7.87952   1
   8 -28   2 3.96417 8.64799   1
  -8  28  -2-5.01441 8.60231   1
  -8  28   2-1.71637 6.26152   1
   9 -28   1 9.60036 7.83975   1
  -9  28  -1-6.37925 7.30689   1
  -9  28   1-12.1663 7.18672   1
   9 -28  -1-7.83979 8.40800   1
 -10  28   0 2.92285 7.01479   1
  10 -28   0 6.12396 7.12266   1
  11 -28  -1 0.73705 7.77139   1
  11 -28   1 7.87116 8.54008   1
 -11  28   1-0.65879 6.14855   1
 -11  28  -1 6.38823 8.54159   1
  -9 -29   0 5.05453 7.92364   1
   9  29   0 2.26779 10.9736   1
   8  29   1-3.16098 11.0843   1
   8  29  -1 18.0189 10.6346   1
  -8 -29  -1 3.20963 7.71165   1
  -8 -29   1 19.2771 8.98566   1
  -7 -29   0 4.54037 8.98208   1
   7  29   0-1.11535 10.9673   1
  -6 -29   1-5.06628 8.97176   1
  -6 -29  -1 1.61950 8.16672   1
   6  29  -1-2.07653 9.81441   1
   6  29   1-9.35053 9.73973   1
  -5 -29   0 3.16533 8.04736   1
   5  29   0-5.38168 8.57094   1
  -5 -29   2-14.7313 9.77843   1
  -5 -29  -2-4.23750 6.43192   1
   5  29  -2 13.3681 9.92043   1
   5  29   2-1.20331 6.04142   1
  -4 -29   1-1.48010 6.44089   1
  -4 -29  -1 0.58316 6.37913   1
   4  29  -1 13.5976 7.38239   1
   4  29   1-6.75970 6.16201   1
  -3 -29   0 5.28955 6.22598   1
   3  29   0 5.76485 6.60536   1
  -3 -29   2-0.74559 6.34594   1
   3  29  -2-1.40190 6.60925   1
  -3 -29  -2-2.35120 5.21379   1
   3  29   2 4.76663 5.87220   1
  -2 -29   1-4.31018 6.38660   1
  -2 -29  -1 8.25645 6.13062   1
   2  29  -1-2.07442 6.79628   1
   2  29   1-2.85840 6.04947   1
  -1 -29   0-6.50381 6.89789   1
   1  29   0 11.2456 6.89606   1
  -1 -29   2-4.80198 6.81592   1
   1  29  -2 0.72429 6.20396   1
  -1 -29  -2-7.12719 5.76193   1
   1  29   2-3.83357 5.58889   1
   0 -29   1-0.63997 7.32432   1
   0  29  -1-4.71941 6.89546   1
   0 -29  -1 8.25264 5.70646   1
   0  29   1 4.24172 6.07210   1
   1 -29   0 6.81853 6.16746   1
  -1  29   0-2.21406 5.86687   1
  -1  29   2-7.85521 5.90924   1
   1 -29   2 6.29589 7.29226   1
  -1  29  -2 0.66656 5.63033   1
   1 -29  -2 1.76187 4.63791   1
   2 -29  -1-6.79751 5.86020   1
  -2  29   1 3.45018 5.99988   1
   2 -29   1-6.09634 5.85570   1
  -2  29  -1-3.56672 6.59424   1
   3 -29   0 3.39371 6.30168   1
  -3  29   0-5.63924 6.82428   1
   3 -29  -2-5.48408 7.63460   1
  -3  29   2 6.28231 6.93801   1
   3 -29   2-1.32756 6.41170   1
  -3  29  -2 0.60768 5.69464   1
   4 -29   1 5.19338 6.94208   1
  -4  29  -1-2.92335 7.50778   1
   4 -29  -1-7.47186 8.54437   1
  -4  29   1-1.54351 7.32755   1
   5 -29   0 6.46613 8.75776   1
  -5  29   0 7.61272 7.91591   1
   5 -29   2-5.55234 6.70397   1
  -5  29   2 4.37436 5.98107   1
  -5  29  -2 3.14763 7.37396   1
   5 -29  -2-1.90885 7.17983   1
  -6  29   1 1.20252 5.94567   1
   6 -29   1-8.68752 9.14889   1
  -6  29  -1 0.92033 7.89451   1
   6 -29  -1-0.72198 7.67887   1
   7 -29   0 17.9227 8.28656   1
  -7  29   0-8.58823 6.88792   1
   8 -29  -1 15.1126 7.25474   1
   8 -29   1 5.85184 7.75568   1
  -8  29   1 3.27473 6.91901   1
  -8  29  -1-6.48438 6.94119   1
   9 -29   0 3.65344 7.57830   1
  -9  29   0-10.3844 7.71391   1
  -4 -30   0-0.69350 6.76242   1
   4  30   0-5.11536 6.20299   1
  -3 -30   1 4.64041 5.93847   1
  -3 -30  -1 1.56977 4.99973   1
   3  30  -1 0.68660 6.27524   1
   3  30   1-2.46147 6.91748   1
  -2 -30   0-0.60849 6.46974   1
   2  30   0 0.64855 6.22727   1
  -1 -30   1-5.34485 7.21904   1
   1  30  -1-5.53346 6.92587   1
  -1 -30  -1 2.81248 5.72947   1
   1  30   1-2.20162 6.25191   1
   0 -30   0-8.06558 6.74878   1
   0  30   0-7.21299 6.87099   1
   1 -30   1 17.5193 7.51640   1
  -1  30  -1-1.28169 6.86369   1
   1 -30  -1 8.21215 6.12602   1
  -1  30   1 1.07138 5.05617   1
  -2  30   0 0.57943 5.79111   1
   2 -30   0-1.14149 5.54540   1
  -3  30  -1-0.62346 5.84215   1
   3 -30  -1-1.85392 6.10777   1
  -3  30   1-4.75750 7.22630   1
   3 -30   1 9.17337 6.11189   1
   4 -30   0-3.33394 7.62088   1
  -4  30   0 7.40634 7.87525   1
   0   0   0    0.00    0.00   0

TITL COF-300-NH2 in I4(1)/a
REM I4(1)/a (#88 in standard setting)
CELL 0.02510  24.369579  24.369579   7.001996  90.0000  90.0000  90.0000
ZERR   78.00   0.013040   0.013040   0.003221   0.0000   0.0000   0.0000
LATT  2
SYMM -x+1/2,-y, z+1/2
SYMM -y+3/4, x+1/4, z+1/4
SYMM  y+3/4,-x+3/4, z+3/4
REM SFAC C N O
REM ED SFAC according to UCLA
SFAC C 0.600 40.938 0.136 0.374 0.547 3.278 1.225 13.013 0 0 0.000 0.00 0.00 1.000
SFAC N 0.482 31.526 0.135 0.324 0.519 2.607 1.075 10.017 0 0 0.000 0.00 0.00 1.000
SFAC O 0.392 25.675 0.144 0.306 0.511 2.272 0.937 8.270 0 0 0.000 0.00 0.00 1.000
UNIT 78.00 78.00 78.00
REM  CrysAlisPro recorded range (K): Min=298.0; max=298.0; aver:298.0
TEMP 25
TREF
HKLF 4
END
;
_shelx_hkl_checksum                15168
loop_
  _refln_index_h
  _refln_index_k
  _refln_index_l
  _refln_intensity_meas
  _refln_intensity_sigma
  _refln_frame_id
  _refln_diffraction_start_angle
  _refln_diffraction_end_angle
  _refln_intensity_scale_factor
 16 -21 3 -3.95 7.46 0 -34.972 -34.100 1.849
 -9 8 -3 -8.94 8.02 0 -34.998 -34.070 1.811
 -13 13 -4 -5.07 8.58 0 -34.953 -34.049 1.805
 7 -7 2 164.32 32.49 1 -34.940 -34.043 1.875
 9 -11 2 33.66 10.06 1 -34.898 -34.025 1.860
 15 -12 5 -1.92 7.02 1 -34.928 -33.985 1.933
 10 -20 0 -18.66 10.51 1 -34.885 -33.920 1.781
 5 -3 2 22.91 8.01 1 -34.914 -33.889 1.892
 11 -15 2 11.62 9.75 1 -34.820 -33.948 1.845
 17 -16 5 -10.54 8.07 1 -34.822 -33.916 1.917
 7 -21 -2 5.38 8.01 1 -34.977 -33.751 1.734
 -14 19 -3 -17.99 9.18 1 -34.787 -33.915 1.846
 -15 25 -2 2.40 7.47 1 -34.780 -33.891 1.888
 -9 27 2 -2.84 6.19 1 -34.885 -33.725 1.991
 -6 9 -1 1.88 9.52 1 -34.732 -33.856 1.858
 -15 14 -5 16.88 9.27 1 -34.744 -33.822 1.786
 13 -19 2 -0.67 8.89 1 -34.722 -33.844 1.831
 -3 10 1 35.96 9.37 1 -34.907 -33.646 1.915
 -12 4 -6 3.71 7.26 1 -34.873 -33.679 1.734
 12 -24 0 4.94 8.63 1 -34.739 -33.774 1.766
 -12 26 0 10.23 7.53 1 -34.740 -33.770 1.938
 -10 14 -2 3.09 8.83 1 -34.685 -33.813 1.852
 9 -25 -2 -9.22 8.01 1 -34.788 -33.623 1.718
 -11 20 -1 -9.01 9.75 1 -34.642 -33.732 1.895
 -4 16 2 -3.23 6.00 1 -34.873 -33.477 1.958
 15 -23 2 -0.79 8.30 1 -34.612 -33.727 1.816
 -8 21 1 -14.62 8.60 1 -34.683 -33.608 1.947
 -11 9 -4 7.85 9.36 1 -34.618 -33.665 1.791
 12 -10 4 9.96 9.59 1 -34.607 -33.671 1.913
 14 -14 4 4.47 8.99 1 -34.573 -33.675 1.897
 -7 15 0 -10.45 8.29 1 -34.590 -33.620 1.903
 -7 4 -3 71.44 14.47 1 -34.624 -33.572 1.798
 10 -6 4 5.77 7.62 1 -34.599 -33.573 1.928
 16 -18 4 -5.28 7.09 1 -34.511 -33.631 1.882
 4 -22 -4 0.39 5.35 1 -34.931 -33.137 1.687
 16 -7 7 4.87 5.77 1 -34.580 -33.473 2.001
 -11 28 1 -0.66 6.15 2 -34.476 -33.430 1.971
 -12 15 -3 4.88 9.78 2 -34.390 -33.514 1.836
 14 -3 7 -2.00 5.08 2 -34.578 -33.320 2.021
 -4 24 4 0.36 4.40 2 -34.789 -33.078 2.033
 -13 21 -2 5.56 8.28 2 -34.371 -33.489 1.878
 6 -26 -4 -2.07 5.99 2 -34.705 -33.148 1.675
 -13 10 -5 -12.42 9.24 2 -34.402 -33.428 1.777
 -10 0 -6 -11.13 7.85 2 -34.630 -33.167 1.727
 8 -2 4 5.13 6.63 2 -34.511 -33.273 1.949
 10 -17 1 -3.29 9.67 2 -34.287 -33.386 1.818
 12 -21 1 4.01 9.62 2 -34.268 -33.359 1.803
 17 -13 6 -8.60 7.70 2 -34.287 -33.328 1.955
 3 1 2 213.01 34.45 2 -34.700 -32.891 1.918
 8 -13 1 -6.03 8.99 2 -34.240 -33.350 1.831
 -15 11 -6 -1.44 8.13 2 -34.283 -33.293 1.759
 -14 16 -4 9.21 9.18 2 -34.215 -33.329 1.817
 -10 22 0 -2.31 8.51 2 -34.257 -33.285 1.927
 15 -9 6 -0.61 7.30 2 -34.283 -33.257 1.970
 -15 22 -3 -7.92 8.78 2 -34.203 -33.330 1.858
 7 -18 -1 -1.82 8.50 2 -34.311 -33.221 1.771
 9 -22 -1 -3.47 8.68 2 -34.290 -33.228 1.756
 12 1 7 -8.67 5.49 2 -34.519 -32.995 2.035
 14 -25 1 -1.58 8.48 2 -34.212 -33.296 1.788
 -7 23 2 -2.80 7.14 2 -34.346 -33.132 1.979
 -8 10 -2 45.06 13.17 2 -34.174 -33.298 1.840
 13 -16 3 -7.62 9.71 2 -34.171 -33.297 1.868
 15 -20 3 -4.51 8.69 2 -34.161 -33.289 1.853
 -12 1 -7 -1.03 5.97 2 -34.401 -33.010 1.708
 11 -26 -1 -0.70 7.54 2 -34.226 -33.183 1.740
 11 -12 3 8.32 9.95 2 -34.129 -33.242 1.882
 5 -14 -1 -3.35 7.74 2 -34.248 -33.106 1.786
 -9 16 -1 -4.94 8.95 2 -34.127 -33.227 1.883
 -16 17 -5 -1.62 8.17 2 -34.119 -33.219 1.798
 -9 5 -4 11.87 8.45 2 -34.193 -33.127 1.783
 13 -5 6 -2.48 6.66 2 -34.228 -33.083 1.984
 6 -9 1 11.66 9.32 2 -34.058 -33.182 1.844
 -12 23 -1 -4.03 7.56 2 -33.992 -33.076 1.905
 9 -8 3 1.63 7.85 2 -33.996 -33.068 1.896
 16 -15 5 10.04 7.60 2 -33.987 -33.074 1.920
 -3 18 3 16.35 7.52 2 -34.384 -32.672 1.988
 -4 5 -1 1120.96 179.40 2 -33.958 -33.082 1.845
 -6 17 1 0.77 7.03 2 -34.057 -32.946 1.935
 8 -27 -3 -4.27 6.91 3 -34.117 -32.813 1.693
 6 -23 -3 4.34 6.29 3 -34.170 -32.758 1.709
 14 -11 5 3.63 7.07 3 -33.937 -32.980 1.934
 -11 6 -5 6.09 9.04 3 -33.981 -32.904 1.764
 -10 11 -3 38.61 10.64 3 -33.885 -32.991 1.821
 -11 17 -2 -3.53 9.89 3 -33.864 -32.988 1.862
 11 -1 6 -3.89 6.24 3 -34.085 -32.719 1.998
 -14 24 -2 3.84 7.15 3 -33.832 -32.944 1.884
 -9 24 1 2.23 6.76 3 -33.916 -32.853 1.954
 -5 11 0 4.42 8.57 3 -33.860 -32.888 1.890
 -6 25 3 -2.69 5.20 3 -34.059 -32.678 2.005
 4 -19 -3 1.79 7.07 3 -34.165 -32.562 1.725
 -13 7 -6 -2.43 7.84 3 -33.884 -32.801 1.746
 3 -10 -1 38.02 9.85 3 -33.969 -32.708 1.801
 -8 -4 -6 -0.29 5.98 3 -34.343 -32.317 1.719
 14 -22 2 3.76 8.92 3 -33.771 -32.887 1.821
 10 5 7 3.47 4.26 3 -34.342 -32.313 2.052
 6 2 4 29.77 7.30 3 -34.231 -32.422 1.965
 -5 0 -3 23.43 7.70 3 -34.056 -32.593 1.792
 -15 8 -7 -4.26 7.34 3 -33.855 -32.768 1.728
 12 -7 5 1.97 8.67 3 -33.813 -32.772 1.948
 13 -27 0 -7.90 8.66 3 -33.770 -32.802 1.758
 12 -18 2 -4.44 10.26 3 -33.722 -32.845 1.835
 -13 18 -3 8.23 9.69 3 -33.718 -32.847 1.843
 -12 12 -4 -4.79 10.64 3 -33.737 -32.823 1.802
 11 -23 0 -9.99 9.01 3 -33.764 -32.796 1.773
 17 -21 4 15.01 8.96 3 -33.689 -32.815 1.872
 -15 19 -4 0.78 8.50 3 -33.647 -32.770 1.824
 9 -19 0 -5.99 10.06 3 -33.693 -32.724 1.787
 -14 13 -5 7.68 8.94 3 -33.672 -32.740 1.785
 15 -17 4 -4.30 8.38 3 -33.647 -32.764 1.886
 -16 14 -6 7.99 8.54 3 -33.661 -32.712 1.767
 -10 -3 -7 -7.11 5.94 3 -34.071 -32.293 1.697
 -11 25 0 3.90 7.37 3 -33.652 -32.677 1.932
 7 -4 3 48.99 14.04 3 -33.683 -32.632 1.909
 -12 -2 -8 -3.49 5.59 3 -33.971 -32.338 1.678
 10 -14 2 -6.72 10.09 3 -33.590 -32.718 1.848
 -8 18 0 6.17 8.33 3 -33.619 -32.645 1.910
 -2 12 2 3.78 5.91 3 -33.978 -32.267 1.943
 13 -13 4 3.01 8.70 3 -33.541 -32.636 1.899
 4 -5 1 1019.96 179.36 3 -33.526 -32.650 1.855
 -13 26 -1 -2.98 7.08 3 -33.494 -32.571 1.911
 8 -24 -2 -6.88 7.59 3 -33.626 -32.438 1.726
 -8 26 2 1.62 6.13 3 -33.619 -32.439 1.981
 7 -15 0 4.67 7.59 3 -33.504 -32.534 1.801
 2 -15 -3 9.87 5.70 3 -34.022 -32.006 1.741
 15 -6 7 -6.22 5.98 4 -33.549 -32.407 2.035
 -7 12 -1 37.30 12.15 4 -33.401 -32.513 1.900
 10 -3 5 10.57 7.91 4 -33.561 -32.350 1.997
 -6 6 -2 705.61 124.47 4 -33.397 -32.484 1.858
 -5 19 2 -2.87 7.33 4 -33.582 -32.279 1.996
 -10 19 -1 7.25 9.33 4 -33.380 -32.471 1.923
 -2 20 4 -3.35 4.90 4 -33.962 -31.881 2.048
 16 -23 3 -9.85 7.20 4 -33.352 -32.479 1.873
 -7 1 -4 19.68 7.14 4 -33.584 -32.239 1.803
 16 -12 6 -4.70 7.27 4 -33.395 -32.422 1.986
 13 -24 1 -0.74 7.97 4 -33.338 -32.422 1.823
 8 -10 2 43.39 13.05 4 -33.310 -32.435 1.894
 6 -20 -2 -2.65 8.07 4 -33.500 -32.239 1.773
 9 3 6 -1.95 5.43 4 -33.762 -31.952 2.048
 11 -9 4 6.74 9.18 4 -33.333 -32.379 1.947
 14 -19 3 -4.93 8.43 4 -33.265 -32.393 1.886
 -10 27 1 5.57 6.62 4 -33.350 -32.295 1.993
 -12 20 -2 -0.65 9.14 4 -33.257 -32.376 1.902
 -13 4 -7 -1.17 6.24 4 -33.401 -32.171 1.748
 -9 2 -5 16.20 8.23 4 -33.417 -32.130 1.784
 -14 21 -3 -4.48 8.54 4 -33.206 -32.334 1.883
 11 -20 1 16.12 10.31 4 -33.222 -32.313 1.837
 17 -18 5 0.78 8.13 4 -33.205 -32.310 1.938
 -9 13 -2 1.89 8.71 4 -33.191 -32.319 1.879
 -11 3 -6 -2.42 7.64 4 -33.377 -32.125 1.766
 -1 6 1 721.03 114.09 4 -33.572 -31.861 1.933
 -8 7 -3 -0.38 8.54 4 -33.182 -32.233 1.839
 14 -8 6 5.64 6.64 4 -33.213 -32.161 1.999
 10 -25 -1 -1.95 7.56 4 -33.206 -32.153 1.775
 -11 14 -3 13.61 10.53 4 -33.105 -32.227 1.860
 -15 16 -5 -2.28 8.21 4 -33.117 -32.211 1.825
 12 -15 3 3.54 10.04 4 -33.094 -32.219 1.899
 -14 10 -6 1.35 7.71 4 -33.159 -32.149 1.786
 13 -2 7 0.46 5.17 4 -33.305 -31.986 2.047
 -13 15 -4 -1.33 9.31 4 -33.089 -32.198 1.842
 -10 8 -4 -5.27 8.57 4 -33.111 -32.136 1.821
 -7 20 1 -0.45 7.99 4 -33.161 -32.071 1.971
 -12 9 -5 -10.36 9.81 4 -33.113 -32.119 1.803
 15 -14 5 -1.34 7.40 4 -33.064 -32.143 1.951
 5 -11 0 10.26 8.51 4 -33.066 -32.094 1.846
 9 -16 1 2.52 8.48 4 -32.990 -32.090 1.850
 15 -25 2 1.64 7.16 4 -32.978 -32.089 1.840
 8 -21 -1 -2.12 8.75 5 -33.031 -31.956 1.790
 4 -16 -2 -3.54 6.64 5 -33.183 -31.787 1.788
 -10 -6 -8 -0.37 4.56 5 -33.551 -31.394 1.701
 -4 13 1 -5.74 6.99 5 -33.059 -31.879 1.950
 -9 21 0 -13.46 8.53 5 -32.940 -31.963 1.949
 5 -25 -4 0.47 5.60 5 -33.258 -31.630 1.712
 16 -20 4 -7.06 7.84 5 -32.878 -32.003 1.904
 9 -5 4 17.13 7.84 5 -32.941 -31.875 1.959
 13 -21 2 2.81 8.39 5 -32.840 -31.958 1.854
 -4 21 3 -6.52 6.25 5 -33.164 -31.626 2.021
 12 -26 0 -7.38 7.92 5 -32.861 -31.890 1.792
 -11 22 -1 1.26 8.14 5 -32.833 -31.916 1.928
 -15 24 -3 -7.37 8.30 5 -32.809 -31.934 1.890
 -1 22 5 1.22 3.58 5 -33.611 -31.110 2.071
 -13 23 -2 -5.07 8.08 5 -32.798 -31.911 1.909
 10 -11 3 21.50 10.64 5 -32.786 -31.893 1.911
 13 -10 5 -7.86 8.68 5 -32.823 -31.849 1.964
 -8 -7 -7 -7.19 4.58 5 -33.609 -31.029 1.739
 12 -4 6 0.46 6.28 5 -32.897 -31.703 2.011
 8 9 7 4.07 3.05 5 -33.862 -30.697 2.088
 6 -6 2 788.28 124.68 5 -32.718 -31.805 1.905
 8 1 5 11.15 6.96 5 -33.040 -31.460 2.007
 14 -16 4 -4.70 8.92 5 -32.690 -31.803 1.917
 -16 19 -5 10.86 8.75 5 -32.688 -31.798 1.833
 7 -26 -3 1.68 6.28 5 -32.885 -31.545 1.729
 -6 14 0 0.36 7.87 5 -32.688 -31.712 1.926
 1 -20 -5 -5.48 4.25 5 -33.581 -30.789 1.710
 10 -22 0 0.62 8.60 5 -32.669 -31.697 1.806
 5 0 3 24.21 7.29 5 -32.908 -31.445 1.955
 -6 -8 -6 5.65 4.15 5 -33.922 -30.419 1.733
 -14 18 -4 -2.95 8.56 5 -32.602 -31.723 1.850
 11 -17 2 -11.17 10.74 5 -32.595 -31.720 1.867
 -15 13 -6 9.76 7.71 5 -32.615 -31.653 1.794
 -6 22 2 -2.58 6.95 5 -32.755 -31.511 1.997
 6 -17 -1 -3.70 7.75 5 -32.678 -31.567 1.804
 -14 7 -7 -15.23 7.73 5 -32.678 -31.558 1.756
 -12 17 -3 5.77 9.93 5 -32.539 -31.666 1.867
 7 -12 1 63.73 13.07 5 -32.541 -31.653 1.861
 -8 15 -1 -0.45 8.30 5 -32.544 -31.645 1.904
 15 -22 3 23.57 9.13 5 -32.514 -31.642 1.872
 -10 16 -2 -0.55 9.69 5 -32.511 -31.637 1.885
 -11 0 -7 -1.87 6.29 5 -32.807 -31.328 1.736
 11 2 7 3.58 4.71 5 -32.862 -31.224 2.056
 -13 12 -5 -6.52 8.42 5 -32.487 -31.542 1.810
 3 -21 -4 2.06 5.42 5 -32.974 -31.053 1.728
 9 -27 -2 -5.84 7.32 5 -32.587 -31.427 1.746
 -8 23 1 3.12 7.31 5 -32.544 -31.469 1.974
 -14 26 -2 -2.39 7.42 6 -32.445 -31.552 1.914
 -12 25 -1 -0.70 7.17 6 -32.423 -31.500 1.933
 -12 6 -6 -2.25 7.05 6 -32.521 -31.401 1.772
 -10 24 0 0.61 6.99 6 -32.448 -31.470 1.953
 -1 14 3 4.65 4.48 6 -33.101 -30.817 1.996
 -3 7 0 0.92 6.65 6 -32.437 -31.461 1.901
 12 -12 4 24.07 9.41 6 -32.379 -31.465 1.928
 12 -23 1 -13.35 9.22 6 -32.370 -31.454 1.822
 15 -11 6 -7.69 7.69 6 -32.407 -31.417 1.980
 -11 11 -4 0.56 10.05 6 -32.369 -31.445 1.826
 1 -6 -1 770.10 114.15 6 -32.761 -31.050 1.844
 -3 23 4 -3.61 4.87 6 -32.806 -30.994 2.043
 16 -17 5 -4.51 7.92 6 -32.344 -31.444 1.934
 11 -6 5 -8.17 8.48 6 -32.416 -31.340 1.974
 -9 -1 -6 -1.48 7.00 6 -32.664 -31.082 1.753
 5 -22 -3 -6.09 7.15 6 -32.583 -31.113 1.743
 8 -18 0 -2.00 9.39 6 -32.322 -31.349 1.818
 13 -18 3 -12.07 9.51 6 -32.271 -31.399 1.883
 -9 10 -3 8.28 9.01 6 -32.270 -31.368 1.843
 11 -28 -1 0.74 7.77 6 -32.335 -31.289 1.761
 -10 5 -5 2.79 9.06 6 -32.364 -31.244 1.789
 14 -5 7 5.90 5.64 6 -32.388 -31.206 2.025
 -15 21 -4 -0.81 7.84 6 -32.229 -31.355 1.856
 -5 8 -1 91.96 19.61 6 -32.214 -31.339 1.879
 -7 9 -2 107.39 22.22 6 -32.204 -31.325 1.860
 8 -7 3 5.51 8.75 6 -32.224 -31.276 1.921
 9 -13 2 -1.42 9.70 6 -32.172 -31.300 1.877
 7 -23 -2 8.93 7.94 6 -32.292 -31.079 1.759
 -5 24 3 -4.14 5.79 6 -32.399 -30.970 2.019
 -13 20 -3 7.16 8.58 6 -32.117 -31.246 1.873
 14 -24 2 -7.87 8.41 6 -32.111 -31.223 1.839
 -7 -2 -5 17.91 7.37 6 -32.536 -30.772 1.771
 -8 4 -4 5.52 7.74 6 -32.207 -31.087 1.806
 0 -11 -3 7.78 3.93 6 -33.332 -29.950 1.784
 -2 -10 -4 2.86 0.95 6 -34.685 -28.585 1.767
 -15 10 -7 6.66 7.56 6 -32.141 -31.097 1.763
 10 0 6 4.94 5.96 6 -32.334 -30.871 2.018
 -11 27 0 -4.09 6.81 6 -32.085 -31.105 1.958
 -7 25 2 6.02 6.04 6 -32.194 -30.991 1.998
 10 -19 1 -1.17 9.46 6 -32.043 -31.134 1.834
 -11 19 -2 -6.21 9.58 6 -32.024 -31.144 1.890
 -3 15 2 4.40 6.08 6 -32.321 -30.842 1.971
 14 -13 5 3.84 7.55 6 -32.040 -31.108 1.945
 -9 26 1 10.04 7.10 6 -32.104 -31.039 1.977
 -14 15 -5 -8.74 8.46 6 -32.022 -31.108 1.817
 15 -19 4 -9.02 8.39 6 -31.989 -31.112 1.901
 9 -24 -1 -3.69 8.02 6 -32.056 -30.993 1.776
 7 7 6 -0.35 3.85 6 -32.955 -30.085 2.056
 2 -12 -2 13.87 6.37 7 -32.356 -30.644 1.800
 -6 3 -3 71.89 14.72 7 -32.050 -30.930 1.823
 7 -1 4 -1.06 6.32 7 -32.160 -30.815 1.966
 -5 16 1 -2.77 6.93 7 -32.035 -30.899 1.949
 13 -7 6 -3.73 6.82 7 -32.006 -30.923 1.990
 -7 17 0 8.73 7.93 7 -31.949 -30.970 1.928
 3 -7 0 5.85 7.28 7 -31.934 -30.958 1.854
 11 -14 3 8.92 9.34 7 -31.878 -31.000 1.894
 -13 9 -6 21.13 8.68 7 -31.912 -30.879 1.779
 -11 -3 -8 -1.36 5.41 7 -32.270 -30.518 1.706
 -12 14 -4 -9.47 10.56 7 -31.842 -30.945 1.833
 10 -8 4 -1.35 8.26 7 -31.861 -30.886 1.938
 -5 -3 -4 9.13 5.21 7 -32.447 -30.290 1.792
 12 -20 2 -14.06 10.34 7 -31.806 -30.925 1.851
 11 -25 0 -15.43 9.30 7 -31.852 -30.878 1.792
 -14 23 -3 -8.68 8.21 7 -31.799 -30.925 1.880
 4 -13 -1 3.53 7.27 7 -31.939 -30.759 1.815
 2 15 5 0.98 2.30 7 -34.399 -28.298 2.038
 -4 2 -2 282.88 53.93 7 -31.893 -30.773 1.840
 -12 3 -7 -1.10 6.68 7 -31.960 -30.674 1.743
 -4 26 4 5.57 4.79 7 -32.095 -30.452 2.042
 16 -14 6 -4.31 7.87 7 -31.745 -30.797 1.963
 -15 18 -5 0.80 8.30 7 -31.671 -30.777 1.824
 -12 22 -2 1.39 8.70 7 -31.666 -30.780 1.897
 -10 13 -3 12.86 10.64 7 -31.657 -30.776 1.849
 -8 28 2 -1.72 6.26 7 -31.800 -30.627 2.001
 -6 27 3 2.42 5.27 7 -31.889 -30.534 2.021
 13 -26 1 -3.15 8.34 7 -31.667 -30.745 1.809
 6 -14 0 7.65 8.62 7 -31.683 -30.707 1.829
 5 -8 1 100.25 19.48 7 -31.619 -30.744 1.868
 13 -15 4 -5.75 8.89 7 -31.626 -30.735 1.912
 -2 1 -1 114.29 25.75 7 -31.736 -30.616 1.857
 14 -21 3 -0.75 8.35 7 -31.594 -30.722 1.869
 -11 8 -5 14.10 9.86 7 -31.660 -30.640 1.795
 12 -1 7 -1.30 5.20 7 -31.836 -30.444 2.031
 15 -8 7 -1.22 6.20 7 -31.665 -30.577 2.006
 3 -18 -3 18.18 8.60 7 -31.950 -30.239 1.757
 5 -19 -2 6.47 8.30 7 -31.745 -30.442 1.773
 -10 21 -1 18.64 9.41 7 -31.548 -30.631 1.914
 12 -9 5 -5.31 8.62 7 -31.564 -30.570 1.955
 9 -2 5 14.59 7.80 7 -31.699 -30.412 1.980
 4 6 4 20.71 5.46 7 -33.092 -28.999 1.987
 8 -15 1 0.47 7.77 7 -31.489 -30.590 1.845
 7 -20 -1 1.48 9.13 7 -31.579 -30.489 1.789
 -8 12 -2 15.47 9.33 7 -31.468 -30.596 1.865
 -13 17 -4 -5.65 8.34 7 -31.457 -30.575 1.840
 -10 2 -6 8.37 8.33 8 -31.643 -30.319 1.699
 -14 12 -6 -10.40 7.13 8 -31.468 -30.491 1.726
 7 -9 2 149.45 22.19 8 -31.409 -30.530 1.820
 -8 20 0 -1.58 8.77 8 -31.454 -30.473 1.866
 1 -17 -4 0.69 5.89 8 -32.243 -29.678 1.682
 -9 -4 -7 8.37 5.35 8 -31.931 -29.981 1.665
 -13 25 -2 -2.38 7.94 8 -31.400 -30.507 1.838
 15 -16 5 22.34 8.27 8 -31.399 -30.493 1.864
 9 -21 0 1.81 9.09 8 -31.432 -30.455 1.743
 10 -16 2 -8.61 10.45 8 -31.321 -30.447 1.798
 -9 7 -4 -8.31 9.45 8 -31.368 -30.366 1.749
 2 -1 1 130.55 25.74 8 -31.422 -30.302 1.827
 9 6 7 4.77 4.37 8 -31.988 -29.718 1.991
 -6 19 1 3.91 8.21 8 -31.405 -30.297 1.884
 11 -22 1 6.91 8.95 8 -31.293 -30.377 1.759
 -6 11 -1 42.37 11.72 8 -31.276 -30.390 1.818
 14 -10 6 16.43 8.77 8 -31.307 -30.297 1.905
 -3 -4 -3 115.72 21.74 8 -32.547 -29.046 1.744
 -11 16 -3 1.26 10.98 8 -31.229 -30.356 1.792
 -13 6 -7 -5.85 7.97 8 -31.368 -30.211 1.690
 8 -26 -2 0.63 7.40 8 -31.379 -30.199 1.687
 -11 24 -1 -0.70 8.63 8 -31.250 -30.327 1.855
 0 16 4 8.08 4.69 8 -32.272 -29.300 1.942
 9 -10 3 7.38 9.84 8 -31.230 -30.328 1.838
 6 -25 -3 8.62 6.34 8 -31.468 -30.086 1.672
 -4 18 2 2.40 7.09 8 -31.438 -30.083 1.903
 10 -27 -1 13.76 8.35 8 -31.282 -30.228 1.703
 -14 20 -4 4.04 9.12 8 -31.172 -30.297 1.784
 11 -3 6 3.54 6.68 8 -31.356 -30.104 1.928
 12 -17 3 7.26 9.83 8 -31.164 -30.292 1.815
 -2 17 3 0.76 6.18 8 -31.640 -29.791 1.922
 13 -23 2 -7.78 9.33 8 -31.158 -30.271 1.775
 4 -2 2 311.36 54.08 8 -31.265 -30.145 1.843
 -12 11 -5 2.56 9.39 8 -31.169 -30.210 1.740
 4 -24 -4 3.55 5.58 8 -31.544 -29.833 1.656
 -12 0 -8 4.42 6.36 8 -31.430 -29.940 1.656
 -15 15 -6 4.11 8.08 8 -31.138 -30.199 1.733
 -9 23 0 -1.21 7.60 8 -31.112 -30.129 1.871
 -4 10 0 8.04 8.42 8 -31.097 -30.116 1.836
 11 -11 4 18.04 10.16 8 -31.062 -30.137 1.855
 15 -24 3 -12.09 8.93 8 -31.024 -30.149 1.792
 14 -18 4 -16.38 9.19 8 -31.011 -30.132 1.832
 -12 27 -1 -1.54 7.07 8 -31.032 -30.104 1.860
 -8 1 -5 37.46 9.45 8 -31.241 -29.858 1.714
 6 -3 3 70.18 14.54 8 -31.108 -29.988 1.860
 -9 15 -2 -4.28 9.54 8 -30.983 -30.110 1.807
 -7 6 -3 69.06 15.47 8 -31.007 -30.030 1.763
 6 5 5 2.95 4.35 8 -31.768 -29.232 1.949
 -12 19 -3 -1.42 8.42 9 -30.923 -30.051 1.799
 13 -4 7 3.68 5.88 9 -31.075 -29.845 1.943
 -7 22 1 10.18 8.01 9 -30.994 -29.905 1.888
 11 5 8 2.78 4.38 9 -31.413 -29.446 1.997
 13 -12 5 4.41 7.84 9 -30.898 -29.954 1.872
 16 -19 5 -7.45 8.22 9 -30.860 -29.970 1.850
 -14 9 -7 -9.51 8.09 9 -30.942 -29.873 1.698
 -11 5 -6 11.48 7.92 9 -30.976 -29.813 1.705
 8 -4 4 3.54 7.21 9 -30.951 -29.831 1.877
 -1 -16 -5 -1.71 3.39 9 -32.814 -27.954 1.665
 -10 26 0 8.80 7.38 9 -30.870 -29.887 1.876
 -13 14 -5 3.60 8.44 9 -30.819 -29.897 1.747
 -10 10 -4 14.08 10.08 9 -30.822 -29.883 1.754
 -2 9 1 443.27 73.91 9 -30.986 -29.632 1.854
 -7 -5 -6 -1.57 5.57 9 -31.460 -29.153 1.684
 -6 -11 -7 7.65 3.25 9 -32.698 -27.896 1.642
 -5 21 2 -3.76 7.36 9 -30.911 -29.633 1.905
 -13 22 -3 11.00 8.86 9 -30.701 -29.828 1.805
 -7 14 -1 20.66 9.36 9 -30.713 -29.815 1.822
 15 -13 6 -4.99 8.01 9 -30.737 -29.776 1.889
 9 -18 1 7.41 10.60 9 -30.705 -29.797 1.769
 7 -17 0 -3.36 9.19 9 -30.732 -29.753 1.753
 10 -24 0 12.40 9.33 9 -30.729 -29.751 1.731
 10 -5 5 12.72 8.72 9 -30.794 -29.674 1.893
 8 -23 -1 -5.38 9.40 9 -30.756 -29.681 1.715
 12 -25 1 2.33 8.23 9 -30.679 -29.756 1.747
 -10 18 -2 -6.73 11.06 9 -30.653 -29.774 1.813
 11 -19 2 -9.21 11.19 9 -30.653 -29.773 1.785
 8 4 6 3.11 5.18 9 -31.223 -29.198 1.948
 -8 25 1 1.17 7.39 9 -30.717 -29.641 1.893
 14 -26 2 0.86 8.06 9 -30.612 -29.719 1.763
 -10 -1 -7 -2.69 6.15 9 -30.945 -29.362 1.671
 5 -16 -1 -3.89 7.82 9 -30.720 -29.585 1.738
 13 -20 3 0.74 9.02 9 -30.581 -29.709 1.802
 6 -22 -2 7.08 8.21 9 -30.750 -29.506 1.700
 -14 17 -5 18.38 9.36 9 -30.565 -29.666 1.754
 8 -12 2 13.24 9.29 9 -30.523 -29.651 1.805
 -3 20 3 1.96 6.53 9 -30.895 -29.273 1.922
 12 -6 6 -0.52 6.81 9 -30.637 -29.517 1.910
 15 -21 4 -0.83 7.00 9 -30.495 -29.621 1.819
 10 -13 3 -0.54 9.36 9 -30.497 -29.616 1.823
 6 -11 1 31.66 11.19 9 -30.497 -29.611 1.788
 -5 5 -2 263.31 44.97 9 -30.506 -29.568 1.776
 -11 13 -4 2.48 9.18 9 -30.453 -29.549 1.760
 -9 28 1 -12.17 7.19 10 -30.527 -29.462 1.845
 -12 8 -6 -3.88 7.81 10 -30.522 -29.461 1.664
 12 -14 4 -5.17 9.53 10 -30.438 -29.541 1.789
 10 3 7 -5.98 5.23 10 -30.876 -29.098 1.907
 -11 21 -2 -13.46 9.43 10 -30.423 -29.538 1.769
 -6 24 2 0.51 6.65 10 -30.579 -29.350 1.856
 -8 9 -3 -8.66 9.21 10 -30.396 -29.483 1.719
 14 -7 7 -7.45 6.89 10 -30.480 -29.360 1.873
 4 -21 -3 3.81 7.01 10 -30.689 -29.150 1.638
 -6 0 -4 -11.43 6.91 10 -30.664 -29.174 1.680
 -5 13 0 2.49 8.40 10 -30.407 -29.424 1.787
 3 -15 -2 -2.13 6.73 10 -30.640 -29.162 1.675
 14 -15 5 1.46 8.19 10 -30.357 -29.443 1.806
 -8 17 -1 30.81 10.47 10 -30.353 -29.445 1.777
 -9 4 -5 -10.09 9.45 10 -30.483 -29.310 1.671
 4 -10 0 15.14 9.27 10 -30.383 -29.402 1.723
 -1 19 4 -0.98 4.86 10 -31.016 -28.732 1.884
 -12 24 -2 3.93 8.72 10 -30.262 -29.371 1.775
 12 2 8 12.63 5.51 10 -30.606 -28.973 1.921
 -7 27 2 2.32 6.70 10 -30.363 -29.170 1.860
 -12 16 -4 0.72 10.20 10 -30.198 -29.312 1.718
 -4 23 3 7.43 6.20 10 -30.468 -28.983 1.871
 0 8 2 66.91 12.32 10 -31.205 -28.234 1.817
 -13 11 -6 3.65 8.41 10 -30.206 -29.211 1.671
 12 -22 2 4.58 9.81 10 -30.107 -29.221 1.723
 11 -27 0 6.39 8.16 10 -30.153 -29.173 1.671
 -9 20 -1 9.75 10.26 10 -30.116 -29.199 1.783
 14 -23 3 4.26 7.96 10 -30.091 -29.217 1.740
 9 -7 4 -15.18 9.25 10 -30.145 -29.143 1.807
 -11 2 -7 -7.11 7.51 10 -30.318 -28.966 1.631
 10 -21 1 -1.35 10.01 10 -30.090 -29.173 1.707
 11 -8 5 -10.67 9.75 10 -30.132 -29.112 1.825
 1 18 5 2.82 3.28 10 -31.497 -27.711 1.898
 7 -6 3 64.46 15.59 10 -30.085 -29.108 1.790
 -13 19 -4 0.80 7.92 10 -30.020 -29.143 1.725
 9 -26 -1 10.58 8.50 10 -30.108 -29.044 1.656
 -9 12 -3 -1.07 10.04 10 -30.015 -29.129 1.724
 13 -9 6 9.90 7.68 10 -30.077 -29.044 1.842
 8 -20 0 -4.66 9.77 10 -30.026 -29.045 1.692
 -6 16 0 4.78 7.12 10 -30.009 -29.024 1.791
 -5 26 3 13.18 6.36 10 -30.210 -28.815 1.874
 -14 14 -6 -6.49 7.77 10 -29.982 -29.032 1.677
 -10 23 -1 -2.06 7.82 11 -29.959 -29.035 1.789
 13 -17 4 -2.19 8.00 11 -29.932 -29.050 1.776
 11 -16 3 0.64 10.38 11 -29.926 -29.053 1.759
 -10 7 -5 -3.80 9.16 11 -30.007 -28.956 1.677
 2 -20 -4 -9.10 6.09 11 -30.520 -28.439 1.622
 15 -10 7 0.70 6.38 11 -29.997 -28.953 1.859
 -14 22 -4 1.76 7.92 11 -29.897 -29.025 1.732
 15 -18 5 7.36 7.43 11 -29.903 -29.009 1.793
 -2 22 4 3.86 4.71 11 -30.408 -28.475 1.885
 9 -15 2 -6.11 9.58 11 -29.870 -28.997 1.742
 9 1 6 -4.49 6.55 11 -30.222 -28.640 1.872
 -3 12 1 28.63 9.49 11 -30.045 -28.817 1.802
 -8 -2 -6 10.68 7.27 11 -30.274 -28.543 1.638
 7 -25 -2 -6.11 7.97 11 -30.008 -28.806 1.641
 2 -9 -1 431.10 74.00 11 -30.084 -28.729 1.708
 5 -5 2 254.76 45.03 11 -29.875 -28.936 1.771
 7 2 5 15.29 6.81 11 -30.279 -28.515 1.855
 -11 26 -1 1.53 7.81 11 -29.856 -28.927 1.795
 -6 8 -2 122.80 21.46 11 -29.832 -28.946 1.730
 11 0 7 2.58 5.67 11 -30.126 -28.648 1.888
 6 -19 -1 -4.88 9.39 11 -29.890 -28.782 1.677
 -10 15 -3 -1.24 12.35 11 -29.768 -28.893 1.730
 -10 -4 -8 4.43 5.50 11 -30.269 -28.374 1.598
 -12 5 -7 -1.26 7.34 11 -29.901 -28.701 1.637
 7 -14 1 6.50 9.59 11 -29.739 -28.841 1.725
 -7 19 0 19.48 10.27 11 -29.767 -28.781 1.796
 1 -14 -3 4.97 5.61 11 -30.397 -28.113 1.658
 -3 25 4 -3.17 5.17 11 -30.076 -28.353 1.888
 -7 3 -4 5.35 8.23 11 -29.804 -28.616 1.683
 -11 10 -5 0.63 10.75 11 -29.697 -28.720 1.683
 -3 4 -1 796.53 153.88 11 -29.649 -28.763 1.736
 13 -25 2 3.41 8.52 11 -29.648 -28.756 1.712
 -11 18 -3 0.70 10.35 11 -29.607 -28.736 1.737
 5 3 4 8.04 5.06 11 -30.240 -28.084 1.839
 12 -11 5 -11.09 8.75 11 -29.620 -28.660 1.811
 14 -12 6 -2.80 7.68 11 -29.624 -28.647 1.828
 -8 22 0 10.63 9.38 11 -29.619 -28.632 1.802
 11 -24 1 -4.58 8.76 11 -29.587 -28.664 1.696
 5 -24 -3 -5.14 6.75 11 -29.823 -28.394 1.626
 10 -10 4 -14.30 10.29 11 -29.560 -28.621 1.793
 14 -20 4 -1.64 7.57 11 -29.507 -28.632 1.764
 -13 8 -7 -7.88 7.68 11 -29.617 -28.520 1.644
 -12 21 -3 -0.78 8.42 11 -29.504 -28.632 1.744
 0 21 5 -0.70 3.91 11 -30.452 -27.671 1.897
 -5 -6 -5 4.66 4.56 11 -30.624 -27.497 1.646
 3 17 6 0.62 1.54 11 -32.100 -25.999 1.908
 -9 25 0 4.00 7.30 11 -29.531 -28.544 1.808
 -12 13 -5 -7.07 8.38 11 -29.492 -28.559 1.689
 12 -19 3 6.57 8.80 11 -29.461 -28.589 1.747
 -7 11 -2 16.65 10.25 11 -29.461 -28.588 1.735
 -4 15 1 4.41 7.49 11 -29.595 -28.429 1.804
 -10 28 0 2.92 7.01 12 -29.485 -28.497 1.847
 5 -13 0 2.55 8.39 12 -29.480 -28.497 1.740
 9 -23 0 3.95 8.23 12 -29.471 -28.489 1.710
 4 -18 -2 4.24 7.97 12 -29.632 -28.278 1.691
 8 -9 3 3.04 8.25 12 -29.410 -28.496 1.806
 12 -3 7 4.01 5.66 12 -29.578 -28.292 1.907
 10 -18 2 15.13 10.90 12 -29.360 -28.482 1.761
 -14 11 -7 2.36 7.49 12 -29.423 -28.396 1.681
 -9 1 -6 16.05 8.00 12 -29.611 -28.201 1.673
 -13 16 -5 -6.20 8.97 12 -29.358 -28.452 1.726
 10 -2 6 4.18 7.13 12 -29.557 -28.233 1.889
 -11 -1 -8 17.20 6.67 12 -29.684 -28.102 1.634
 -7 -8 -7 2.45 4.37 12 -30.340 -27.351 1.634
 3 -4 1 846.36 153.82 12 -29.284 -28.398 1.780
 8 -28 -2 -8.97 7.88 12 -29.425 -28.253 1.659
 -14 19 -5 11.96 8.65 12 -29.273 -28.383 1.733
 -8 6 -4 -7.35 8.39 12 -29.332 -28.296 1.718
 -8 14 -2 -3.57 9.30 12 -29.245 -28.372 1.773
 -5 18 1 -11.48 8.37 12 -29.357 -28.228 1.841
 15 -15 6 -2.31 7.75 12 -29.244 -28.305 1.848
 8 -1 5 26.00 8.27 12 -29.442 -28.059 1.870
 -4 -1 -3 77.22 16.66 12 -29.615 -27.883 1.721
 13 -14 5 -8.94 9.59 12 -29.204 -28.281 1.830
 7 -22 -1 4.54 8.58 12 -29.274 -28.186 1.695
 8 -17 1 -11.36 10.48 12 -29.179 -28.271 1.744
 12 -27 1 -4.19 8.61 12 -29.163 -28.234 1.715
 -9 17 -2 12.35 11.21 12 -29.119 -28.242 1.780
 -6 21 1 -0.97 8.59 12 -29.228 -28.124 1.847
 6 -8 2 120.27 21.15 12 -29.101 -28.215 1.787
 11 -13 4 25.92 10.72 12 -29.105 -28.201 1.812
 13 -22 3 15.26 9.20 12 -29.070 -28.197 1.767
 -7 24 1 10.67 7.43 12 -29.165 -28.077 1.853
 -12 2 -8 -3.03 6.60 12 -29.306 -27.932 1.641
 -10 20 -2 2.00 9.92 12 -29.051 -28.167 1.786
 -8 27 1 8.28 7.13 12 -29.142 -28.067 1.859
 -10 4 -6 0.52 7.91 12 -29.211 -27.995 1.679
 -1 11 2 10.52 5.73 12 -29.554 -27.622 1.844
 3 -23 -4 -2.86 5.50 12 -29.490 -27.679 1.640
 -9 9 -4 -8.74 9.25 12 -29.058 -28.102 1.724
 -11 23 -2 4.46 8.13 12 -29.021 -28.131 1.794
 13 -6 7 10.45 6.64 12 -29.151 -27.994 1.893
 -12 26 -2 -9.83 8.75 12 -29.017 -28.121 1.801
 -4 7 -1 41.83 11.64 12 -28.985 -28.113 1.771
 10 -26 0 -4.49 7.76 12 -29.017 -28.034 1.699
 6 -27 -3 1.19 6.41 12 -29.181 -27.826 1.644
 11 -21 2 -0.72 8.92 12 -28.944 -28.059 1.750
 11 -5 6 9.45 7.82 13 -29.073 -27.909 1.875
 9 -12 3 7.23 9.11 13 -28.918 -28.032 1.794
 -10 12 -4 -17.25 10.51 13 -28.897 -27.984 1.730
 -11 7 -6 10.81 8.78 13 -28.963 -27.869 1.685
 14 -17 5 18.50 9.51 13 -28.855 -27.955 1.818
 6 0 4 2.47 6.02 13 -29.132 -27.642 1.850
 6 -16 0 2.70 8.58 13 -28.871 -27.886 1.728
 3 -12 -1 24.22 9.31 13 -28.978 -27.749 1.724
 -11 15 -4 12.14 11.02 13 -28.806 -27.916 1.737
 -12 18 -4 11.31 9.41 13 -28.761 -27.882 1.744
 -13 21 -4 5.83 8.98 13 -28.748 -27.875 1.752
 5 -21 -2 -0.95 8.70 13 -28.950 -27.671 1.679
 9 -4 5 15.69 8.17 13 -28.892 -27.719 1.855
 -12 10 -6 6.83 8.65 13 -28.809 -27.794 1.692
 12 -16 4 -8.24 10.06 13 -28.735 -27.849 1.800
 9 -20 1 1.25 10.61 13 -28.739 -27.822 1.733
 14 -9 7 -8.58 7.38 13 -28.804 -27.735 1.880
 -5 10 -1 26.78 10.88 13 -28.701 -27.817 1.776
 8 -25 -1 -1.97 7.77 13 -28.791 -27.716 1.684
 -2 14 2 5.56 6.30 13 -29.042 -27.457 1.846
 -13 13 -6 6.88 8.77 13 -28.718 -27.754 1.699
 -8 -5 -7 -3.64 5.36 13 -29.297 -27.133 1.639
 2 -17 -3 2.61 7.27 13 -29.131 -27.282 1.675
 -14 16 -6 13.51 8.45 13 -28.669 -27.739 1.706
 -6 -3 -5 3.48 5.97 13 -29.200 -27.190 1.678
 12 -8 6 0.58 7.65 13 -28.696 -27.635 1.862
 -11 28 -1 6.39 8.54 13 -28.624 -27.688 1.819
 7 -11 2 25.71 10.65 13 -28.587 -27.715 1.774
 12 -24 2 -1.61 9.02 13 -28.591 -27.700 1.739
 -6 26 2 -4.90 6.09 13 -28.752 -27.537 1.870
 -3 17 2 9.23 7.02 13 -28.835 -27.418 1.851
 -6 13 -1 -7.03 9.01 13 -28.570 -27.674 1.783
 -5 2 -3 145.01 22.45 13 -28.727 -27.511 1.722
 -5 23 2 -3.76 6.88 13 -28.735 -27.477 1.863
 -10 25 -1 -6.51 8.44 13 -28.571 -27.641 1.812
 10 -15 3 3.60 11.19 13 -28.534 -27.659 1.782
 -4 20 2 5.91 7.89 13 -28.754 -27.433 1.857
 -9 22 -1 5.82 9.49 13 -28.531 -27.607 1.804
 -7 16 -1 -3.44 8.41 13 -28.518 -27.611 1.790
 10 6 8 -6.48 4.52 13 -29.137 -26.979 1.942
 -8 19 -1 10.82 9.50 13 -28.511 -27.594 1.797
 3 4 3 121.10 21.73 13 -29.800 -26.298 1.840
 4 -7 1 47.57 11.79 13 -28.467 -27.594 1.766
 13 -19 4 4.42 7.70 14 -28.423 -27.546 1.871
 10 -7 5 -8.49 8.19 14 -28.492 -27.441 1.927
 4 -26 -4 -3.82 6.13 14 -28.788 -27.145 1.704
 7 -3 4 2.19 6.85 14 -28.525 -27.337 1.919
 7 -19 0 -0.51 8.90 14 -28.417 -27.431 1.795
 10 -23 1 0.68 8.34 14 -28.376 -27.453 1.801
 13 -11 6 -1.26 6.96 14 -28.389 -27.395 1.935
 -9 -2 -7 3.99 5.68 14 -28.746 -27.038 1.721
 9 -28 -1 -7.84 8.41 14 -28.394 -27.329 1.750
 -6 5 -3 24.30 9.06 14 -28.360 -27.345 1.806
 6 -24 -2 0.54 7.59 14 -28.444 -27.215 1.745
 -7 0 -5 -11.45 7.25 14 -28.579 -27.073 1.760
 11 3 8 -4.59 5.44 14 -28.695 -26.943 2.016
 -12 23 -3 6.98 8.24 14 -28.251 -27.377 1.850
 11 -18 3 -1.96 9.78 14 -28.218 -27.346 1.852
 8 -14 2 0.49 9.87 14 -28.207 -27.335 1.844
 -11 20 -3 -0.70 9.58 14 -28.194 -27.322 1.842
 4 -15 -1 -0.68 7.25 14 -28.341 -27.175 1.790
 -7 8 -3 -3.58 9.08 14 -28.199 -27.270 1.812
 -10 1 -7 -8.16 6.94 14 -28.432 -27.002 1.728
 -10 17 -3 5.64 11.03 14 -28.151 -27.279 1.834
 14 -22 4 -3.27 8.48 14 -28.151 -27.278 1.860
 -5 28 3 5.04 5.84 14 -28.381 -27.015 1.973
 11 -10 5 13.74 9.29 14 -28.180 -27.202 1.914
 -8 11 -3 7.12 9.45 14 -28.137 -27.245 1.819
 -9 14 -3 3.31 11.20 14 -28.128 -27.251 1.826
 8 7 7 0.69 3.72 14 -28.961 -26.380 2.020
 -9 27 0 2.69 7.62 14 -28.156 -27.164 1.913
 14 -14 6 -4.95 7.49 14 -28.128 -27.178 1.923
 -8 3 -5 5.97 8.00 14 -28.270 -27.030 1.766
 -11 4 -7 -2.24 7.00 14 -28.250 -26.999 1.735
 -13 18 -5 12.59 8.70 14 -28.071 -27.177 1.802
 12 0 8 2.28 4.99 14 -28.366 -26.876 2.004
 1 -22 -5 0.30 4.53 14 -28.862 -26.360 1.698
 8 -6 4 -7.80 7.84 14 -28.127 -27.091 1.905
 11 -26 1 2.30 8.11 14 -28.068 -27.138 1.790
 0 -8 -2 65.88 12.24 14 -29.073 -26.102 1.794
 3 -20 -3 5.79 7.14 14 -28.397 -26.775 1.739
 -12 7 -7 -11.52 8.10 14 -28.148 -27.017 1.742
 -12 15 -5 19.19 9.33 14 -28.036 -27.122 1.794
 -13 10 -7 -3.60 7.31 14 -28.100 -27.050 1.749
 -9 6 -5 11.93 8.98 14 -28.114 -27.025 1.772
 -4 25 3 -5.64 5.90 14 -28.287 -26.845 1.965
 8 -22 0 12.52 8.87 14 -28.057 -27.070 1.784
 5 -10 1 34.99 10.46 14 -28.000 -27.117 1.835
 -8 24 0 1.20 7.61 14 -28.050 -27.057 1.905
 -11 12 -5 2.53 8.42 14 -28.023 -27.077 1.787
 -10 9 -5 -11.67 10.04 14 -28.043 -27.043 1.779
 12 -21 3 -3.68 8.01 14 -27.948 -27.076 1.841
 9 4 7 1.22 4.56 15 -28.457 -26.507 1.994
 9 -17 2 6.85 10.13 15 -27.905 -27.027 1.833
 12 -13 5 -2.51 7.59 15 -27.923 -26.990 1.903
 7 -27 -2 4.36 6.34 15 -28.044 -26.852 1.734
 -7 21 0 2.64 8.64 15 -27.943 -26.951 1.896
 4 1 3 81.32 16.33 15 -28.297 -26.565 1.907
 -3 22 3 1.45 5.75 15 -28.199 -26.647 1.957
 9 -9 4 -0.47 8.41 15 -27.835 -26.878 1.893
 5 -18 -1 9.76 8.32 15 -27.906 -26.777 1.778
 -6 18 0 8.63 8.76 15 -27.837 -26.845 1.888
 -11 25 -2 -3.78 8.43 15 -27.785 -26.890 1.868
 10 1 7 -2.64 5.27 15 -28.117 -26.534 1.982
 13 -24 3 1.64 8.09 15 -27.710 -26.835 1.831
 9 -25 0 4.08 8.12 15 -27.757 -26.769 1.773
 -2 19 3 8.14 6.92 15 -28.124 -26.399 1.948
 13 -16 5 -1.41 8.16 15 -27.702 -26.796 1.892
 -8 29 1 3.27 6.92 15 -27.776 -26.701 1.930
 -5 15 0 5.32 8.38 15 -27.731 -26.739 1.880
 6 -13 1 1.62 9.32 15 -27.677 -26.780 1.824
 -10 22 -2 5.46 8.96 15 -27.660 -26.771 1.859
 10 -20 2 -5.22 10.92 15 -27.650 -26.767 1.823
 11 -2 7 -0.45 5.69 15 -27.861 -26.509 1.971
 -13 23 -4 -0.84 7.89 15 -27.616 -26.744 1.827
 4 -23 -3 6.25 6.92 15 -27.899 -26.413 1.728
 5 -2 3 139.77 22.15 15 -27.758 -26.542 1.893
 10 -12 4 -12.03 10.56 15 -27.602 -26.688 1.882
 -4 12 0 421.56 69.24 15 -27.625 -26.633 1.872
 -9 19 -2 -6.09 10.58 15 -27.530 -26.648 1.851
 -7 26 1 11.67 7.08 15 -27.606 -26.520 1.921
 -1 16 3 10.70 5.57 15 -28.077 -26.049 1.939
 -12 20 -4 -8.44 8.60 15 -27.499 -26.624 1.819
 14 -19 5 3.15 7.35 15 -27.506 -26.616 1.882
 12 -5 7 0.53 5.99 15 -27.654 -26.454 1.961
 6 -21 -1 0.51 8.60 15 -27.576 -26.471 1.767
 -3 9 0 -7.13 6.98 15 -27.519 -26.527 1.863
 10 -28 0 6.12 7.12 15 -27.498 -26.510 1.763
 11 -23 2 -0.71 8.01 16 -27.429 -26.539 1.884
 7 -16 1 14.01 8.56 16 -27.425 -26.517 1.885
 11 -15 4 -2.41 8.20 16 -27.405 -26.514 1.945
 6 -5 3 5.61 7.88 16 -27.463 -26.448 1.955
 -13 15 -6 -6.73 8.02 16 -27.413 -26.473 1.843
 -11 17 -4 -4.66 8.59 16 -27.380 -26.499 1.882
 13 -8 7 -8.71 6.30 16 -27.477 -26.380 2.027
 -2 6 0 974.85 166.24 16 -27.413 -26.421 1.928
 -10 27 -1 -0.71 7.52 16 -27.351 -26.415 1.959
 1 -11 -2 6.72 5.55 16 -27.847 -25.915 1.850
 -6 23 1 -0.98 7.26 16 -27.418 -26.317 1.987
 -9 -5 -8 -1.10 4.82 16 -27.884 -25.819 1.760
 -12 12 -6 10.77 8.87 16 -27.329 -26.350 1.835
 -11 1 -8 -4.20 6.35 16 -27.556 -26.111 1.775
 5 -26 -3 4.61 6.31 16 -27.524 -26.129 1.785
 -10 -2 -8 2.23 5.54 16 -27.666 -25.977 1.768
 -7 13 -2 6.18 9.10 16 -27.251 -26.379 1.905
 -10 14 -4 1.78 10.44 16 -27.262 -26.366 1.873
 -1 3 0 0.15 5.84 16 -27.307 -26.315 1.919
 14 -11 7 -1.96 6.51 16 -27.321 -26.294 2.017
 7 -8 3 1.11 8.32 16 -27.261 -26.331 1.944
 12 -18 4 -8.15 9.17 16 -27.230 -26.351 1.935
 -2 24 4 2.68 4.59 16 -27.693 -25.875 2.047
 12 -26 2 0.79 8.21 16 -27.230 -26.333 1.874
 7 5 6 1.51 4.48 16 -27.927 -25.620 2.046
 8 2 6 -2.58 6.17 16 -27.638 -25.906 2.034
 0 13 3 19.58 5.62 16 -28.104 -25.436 2.004
 7 -24 -1 5.70 8.30 16 -27.308 -26.220 1.826
 8 -19 1 0.55 9.92 16 -27.214 -26.298 1.875
 -11 9 -6 -1.20 8.40 16 -27.258 -26.218 1.827
 9 -1 6 0.36 6.69 16 -27.434 -26.024 2.024
 -12 25 -3 5.54 7.24 16 -27.139 -26.262 1.916
 -9 24 -1 -0.64 8.16 16 -27.160 -26.229 1.949
 -9 11 -4 9.85 10.03 16 -27.145 -26.220 1.865
 6 8 6 0.43 3.52 16 -28.427 -24.923 2.049
 10 -4 6 -3.88 7.26 16 -27.273 -26.057 2.014
 -6 10 -2 47.46 13.52 16 -27.096 -26.222 1.896
 8 -11 3 -0.89 8.73 16 -27.100 -26.208 1.933
 -5 20 1 7.60 8.24 16 -27.202 -26.080 1.978
 -10 6 -6 -2.09 7.83 16 -27.204 -26.071 1.820
 13 -21 4 -1.51 8.02 16 -27.071 -26.198 1.925
 -6 28 2 4.91 5.77 16 -27.202 -25.999 2.013
 1 -3 0 -4.44 5.82 16 -27.094 -26.102 1.901
 11 -7 6 6.06 7.07 16 -27.137 -26.043 2.004
 9 -22 1 7.50 8.85 16 -27.030 -26.106 1.865
 2 -14 -2 9.46 6.39 16 -27.352 -25.767 1.838
 -8 8 -4 -11.98 8.34 16 -27.032 -26.052 1.856
 8 -27 -1 2.61 6.91 16 -27.079 -26.004 1.815
 -9 3 -6 4.45 7.41 16 -27.178 -25.899 1.812
 9 -14 3 -1.57 9.13 16 -26.961 -26.084 1.924
 0 -16 -4 -3.21 4.73 16 -28.007 -25.034 1.798
 -11 22 -3 -7.20 8.65 16 -26.956 -26.082 1.907
 12 -10 6 2.32 6.60 16 -27.014 -25.999 1.995
 2 -6 0 1005.95 166.27 17 -26.988 -25.996 1.892
 -13 20 -5 -8.02 8.29 17 -26.930 -26.045 1.868
 -8 21 -1 7.97 9.10 17 -26.946 -26.022 1.940
 -5 7 -2 47.62 12.82 17 -26.926 -26.030 1.887
 -9 29 0 -10.38 7.71 17 -26.950 -25.954 1.975
 -8 0 -6 27.57 8.29 17 -27.201 -25.685 1.804
 -1 21 4 -4.81 4.72 17 -27.461 -25.380 2.034
 13 -13 6 1.31 6.99 17 -26.900 -25.936 1.985
 10 -25 1 -11.29 8.54 17 -26.862 -25.932 1.855
 10 -17 3 13.81 10.32 17 -26.833 -25.961 1.914
 -7 5 -4 2.21 7.84 17 -26.928 -25.847 1.848
 3 -9 0 -5.47 7.95 17 -26.882 -25.890 1.883
 -4 -12 -6 0.26 1.36 17 -29.436 -23.335 1.774
 -4 17 1 15.83 7.04 17 -26.942 -25.788 1.967
 -7 -3 -6 2.32 6.06 17 -27.313 -25.392 1.797
 3 -17 -2 5.16 6.85 17 -27.051 -25.634 1.828
 14 -16 6 -5.11 7.54 17 -26.791 -25.862 1.975
 -10 19 -3 -0.65 9.39 17 -26.755 -25.884 1.897
 -5 25 2 0.48 6.01 17 -26.935 -25.694 2.002
 -12 17 -5 -2.19 8.44 17 -26.762 -25.862 1.859
 4 -12 0 385.68 69.29 17 -26.776 -25.784 1.874
 11 -20 3 0.68 8.20 17 -26.712 -25.840 1.905
 -6 -6 -6 0.42 4.85 17 -27.617 -24.933 1.807
 -13 12 -7 -2.21 7.57 17 -26.775 -25.764 1.815
 -4 4 -2 1126.95 179.99 17 -26.734 -25.755 1.878
 -7 18 -1 -2.99 9.38 17 -26.701 -25.785 1.930
 -11 27 -2 -1.55 7.69 17 -26.692 -25.791 1.932
 11 -28 1 7.87 8.54 17 -26.707 -25.772 1.845
 -5 -9 -6 -3.29 3.44 17 -28.462 -24.002 1.782
 1 -19 -4 -2.85 5.41 17 -27.373 -25.088 1.787
 -6 2 -4 28.62 7.91 17 -26.846 -25.567 1.841
 -8 26 0 -4.36 8.12 17 -26.695 -25.699 1.965
 5 11 6 -1.95 2.12 17 -29.245 -23.145 2.047
 5 -15 0 6.90 8.26 17 -26.670 -25.678 1.865
 4 -20 -2 2.82 8.22 17 -26.829 -25.508 1.817
 12 -23 3 12.12 8.65 17 -26.595 -25.721 1.895
 -11 14 -5 9.17 9.30 17 -26.582 -25.659 1.851
 -12 9 -7 -7.94 7.50 17 -26.643 -25.567 1.807
 1 10 3 -0.21 2.80 17 -28.455 -23.723 1.987
 6 -18 0 10.17 8.62 17 -26.564 -25.572 1.855
 9 -6 5 -1.28 7.80 17 -26.601 -25.512 1.980
 10 -9 5 -2.51 8.64 17 -26.552 -25.552 1.971
 2 -22 -4 6.48 5.30 17 -26.994 -25.061 1.777
 11 -12 5 9.81 8.01 17 -26.494 -25.548 1.962
 8 -3 5 -3.89 7.20 17 -26.640 -25.400 1.988
 5 -23 -2 10.16 7.07 17 -26.646 -25.388 1.807
 -3 14 1 9.27 7.32 17 -26.602 -25.399 1.956
 -10 24 -2 6.87 7.42 18 -26.444 -25.549 1.965
 12 -15 5 -10.22 8.00 18 -26.431 -25.517 1.997
 -5 -1 -4 13.27 5.93 18 -26.817 -25.127 1.874
 -4 22 2 -7.19 6.86 18 -26.612 -25.320 2.035
 7 -21 0 -9.54 8.59 18 -26.458 -25.466 1.887
 -6 15 -1 15.01 7.88 18 -26.408 -25.501 1.962
 -12 22 -4 6.90 7.15 18 -26.383 -25.511 1.926
 -11 6 -7 -6.87 6.68 18 -26.511 -25.340 1.839
 13 -18 5 -2.14 7.31 18 -26.362 -25.468 1.988
 7 0 5 -2.75 5.77 18 -26.663 -25.158 2.039
 -10 11 -5 1.14 9.24 18 -26.387 -25.425 1.883
 -7 23 0 4.33 7.84 18 -26.401 -25.404 1.998
 6 -26 -2 5.54 6.79 18 -26.486 -25.271 1.837
 -3 1 -2 85.64 17.26 18 -26.514 -25.235 1.911
 0 18 4 3.69 4.57 18 -27.146 -24.599 2.064
 3 -25 -4 6.63 5.59 18 -26.723 -24.999 1.807
 8 -24 0 -6.09 8.06 18 -26.352 -25.360 1.878
 6 -10 2 59.00 12.70 18 -26.292 -25.418 1.951
 7 -13 2 -5.19 8.80 18 -26.287 -25.415 1.943
 -8 13 -3 10.32 10.52 18 -26.276 -25.396 1.920
 8 -16 2 5.08 9.81 18 -26.256 -25.380 1.935
 5 -7 2 54.95 13.16 18 -26.254 -25.358 1.958
 -13 17 -6 10.87 8.38 18 -26.261 -25.340 1.880
 -4 27 3 -3.62 5.35 18 -26.493 -25.089 2.061
 12 -2 8 1.90 4.71 18 -26.474 -25.100 2.090
 9 -19 2 -9.94 11.12 18 -26.207 -25.325 1.926
 9 -27 0 -2.07 8.20 18 -26.246 -25.253 1.868
 -7 28 1 -0.59 6.63 18 -26.267 -25.182 2.024
 -10 3 -7 -5.47 6.67 18 -26.378 -25.068 1.831
 -9 21 -2 1.24 9.29 18 -26.163 -25.275 1.955
 10 -22 2 -3.31 9.36 18 -26.147 -25.257 1.917
 -11 19 -4 11.13 9.26 18 -26.137 -25.261 1.916
 11 1 8 -3.66 4.73 18 -26.471 -24.889 2.097
 -9 8 -5 -10.88 9.95 18 -26.171 -25.145 1.874
 4 -4 2 1126.95 179.94 18 -26.138 -25.159 1.965
 11 -25 2 -6.66 8.44 18 -26.077 -25.182 1.908
 -4 -4 -4 60.89 12.16 18 -26.933 -24.250 1.881
 -5 12 -1 27.01 9.47 18 -26.036 -25.142 1.950
 -12 14 -6 0.70 7.52 18 -26.042 -25.091 1.871
 -6 20 0 6.61 8.69 18 -26.050 -25.052 1.986
 -7 10 -3 16.36 8.32 18 -25.972 -25.071 1.910
 -3 19 2 10.60 7.19 18 -26.199 -24.829 2.022
 -9 26 -1 1.34 7.34 19 -25.964 -25.027 1.980
 10 4 8 -1.69 3.77 19 -26.434 -24.539 2.101
 -9 0 -7 -4.63 5.65 19 -26.245 -24.723 1.823
 13 -10 7 -7.39 6.48 19 -26.009 -24.959 2.043
 11 -17 4 -3.82 8.54 19 -25.913 -25.032 1.965
 10 -14 4 -10.68 9.18 19 -25.918 -25.022 1.973
 -2 11 1 36.84 8.62 19 -26.100 -24.808 1.985
 12 -20 4 3.56 7.60 19 -25.890 -25.016 1.957
 9 -11 4 -6.34 8.89 19 -25.897 -24.972 1.981
 12 -7 7 1.63 5.92 19 -25.997 -24.865 2.051
 -11 24 -3 -5.24 7.24 19 -25.864 -24.987 1.941
 -10 16 -4 -9.99 9.36 19 -25.860 -24.975 1.906
 13 -23 4 0.79 7.67 19 -25.853 -24.981 1.949
 -8 18 -2 5.48 10.24 19 -25.836 -24.955 1.944
 -8 5 -5 6.73 7.95 19 -25.926 -24.791 1.865
 8 -8 4 2.07 7.72 19 -25.841 -24.861 1.988
 -6 25 1 -8.95 7.67 19 -25.895 -24.796 2.012
 11 -4 7 4.25 5.68 19 -25.957 -24.706 2.057
 -3 24 3 -3.86 5.65 19 -26.066 -24.571 2.047
 -11 11 -6 -7.56 8.28 19 -25.800 -24.802 1.862
 3 -1 2 76.83 17.17 19 -25.851 -24.572 1.969
 -12 19 -5 -14.41 9.27 19 -25.641 -24.752 1.895
 7 -5 4 4.44 7.00 19 -25.728 -24.646 1.994
 -8 -3 -7 -0.34 5.03 19 -26.114 -24.255 1.814
 10 -1 7 1.21 5.42 19 -25.876 -24.446 2.062
 -8 23 -1 7.83 8.08 19 -25.606 -24.674 1.969
 -6 7 -3 45.40 11.28 19 -25.593 -24.641 1.899
 -11 3 -8 2.80 6.18 19 -25.781 -24.446 1.812
 -5 17 0 0.40 7.20 19 -25.611 -24.612 1.974
 13 -15 6 -3.44 7.42 19 -25.577 -24.638 2.004
 -10 21 -3 16.30 8.89 19 -25.542 -24.669 1.930
 -3 -15 -6 -0.77 0.67 19 -28.139 -22.039 1.800
 -9 13 -4 12.16 10.17 19 -25.540 -24.637 1.896
 -4 9 -1 82.73 15.81 19 -25.525 -24.644 1.936
 6 -23 -1 -3.68 7.86 19 -25.628 -24.527 1.858
 7 -26 -1 -6.67 7.31 19 -25.612 -24.525 1.849
 9 -24 1 -15.19 8.78 19 -25.531 -24.600 1.888
 8 -21 1 -5.24 9.45 19 -25.524 -24.600 1.896
 5 -20 -1 18.34 8.49 19 -25.615 -24.492 1.866
 12 -12 6 -0.61 6.72 19 -25.543 -24.563 2.012
 10 -27 1 -6.65 7.60 19 -25.514 -24.578 1.880
 8 -29 -1 15.11 7.25 19 -25.575 -24.500 1.840
 7 -18 1 3.03 8.54 19 -25.484 -24.568 1.904
 -8 28 0 -2.62 6.51 19 -25.518 -24.518 1.995
 5 6 5 3.09 3.69 19 -26.581 -23.454 2.042
 -7 15 -2 10.49 8.50 19 -25.442 -24.567 1.932
 -10 8 -6 8.26 7.69 20 -25.525 -24.456 1.873
 4 -17 -1 -1.83 7.03 20 -25.552 -24.398 1.894
 -7 2 -5 19.15 8.58 20 -25.635 -24.312 1.875
 11 -9 6 -13.39 7.69 20 -25.477 -24.437 2.039
 -12 24 -4 -6.43 6.98 20 -25.392 -24.520 1.939
 6 -15 1 -0.42 7.73 20 -25.394 -24.487 1.931
 12 -25 3 -1.56 6.86 20 -25.379 -24.501 1.939
 11 -22 3 -0.70 7.87 20 -25.374 -24.501 1.947
 -10 26 -2 -10.15 8.08 20 -25.374 -24.474 1.976
 10 -19 3 8.81 8.62 20 -25.346 -24.474 1.955
 -2 -2 -2 315.75 52.75 20 -26.249 -23.567 1.932
 5 -28 -3 -3.81 5.76 20 -25.582 -24.216 1.828
 4 -25 -3 -6.03 6.37 20 -25.616 -24.175 1.838
 -5 22 1 -7.71 7.84 20 -25.441 -24.323 2.019
 6 -2 4 3.19 6.63 20 -25.520 -24.240 2.019
 -11 16 -5 9.51 8.86 20 -25.332 -24.427 1.905
 9 2 7 -3.62 4.71 20 -25.729 -24.021 2.086
 -2 16 2 -9.62 6.26 20 -25.622 -24.127 2.026
 3 -22 -3 3.46 6.27 20 -25.623 -24.071 1.846
 1 15 4 -4.39 3.84 20 -26.617 -23.055 2.061
 -12 11 -7 1.37 7.31 20 -25.341 -24.309 1.863
 -5 27 2 -4.06 5.40 20 -25.427 -24.202 2.046
 3 -14 -1 9.25 7.11 20 -25.403 -24.200 1.901
 -10 0 -8 4.30 5.13 20 -25.563 -24.036 1.823
 10 -6 6 2.79 7.63 20 -25.366 -24.233 2.045
 5 -12 1 8.72 9.78 20 -25.221 -24.327 1.936
 -7 -6 -7 4.22 4.28 20 -25.986 -23.554 1.826
 8 -13 3 19.18 10.03 20 -25.173 -24.293 1.968
 -9 18 -3 -4.22 10.43 20 -25.168 -24.297 1.939
 2 -19 -3 -1.22 7.04 20 -25.584 -23.859 1.854
 13 -20 5 -6.79 7.48 20 -25.159 -24.274 1.987
 -7 20 -1 -2.64 9.82 20 -25.178 -24.254 1.977
 -2 26 4 -2.22 4.36 20 -25.565 -23.839 2.078
 -8 10 -4 -11.40 9.08 20 -25.159 -24.219 1.905
 -2 21 3 -2.21 5.49 20 -25.500 -23.870 2.051
 1 20 5 -1.64 3.51 20 -26.251 -23.108 2.085
 12 -17 5 -5.44 7.75 20 -25.109 -24.210 1.994
 -9 5 -6 -0.48 7.71 20 -25.205 -24.026 1.863
 -11 21 -4 -12.47 8.39 20 -25.046 -24.173 1.928
 -7 25 0 -9.87 7.56 20 -25.084 -24.083 2.003
 11 -14 5 -15.16 8.34 20 -25.025 -24.102 2.001
 9 -3 6 -11.02 7.04 20 -25.188 -23.909 2.048
 -5 4 -3 110.53 25.51 20 -25.081 -24.012 1.907
 7 -10 3 2.03 7.81 20 -24.991 -24.090 1.973
 -9 23 -2 1.97 7.35 20 -24.978 -24.084 1.964
 -4 14 0 3.30 7.50 20 -25.025 -24.025 1.979
 -10 13 -5 -3.65 8.14 20 -24.977 -24.043 1.894
 -6 12 -2 2.81 8.51 20 -24.945 -24.074 1.939
 -3 -7 -4 15.74 3.11 21 -27.541 -21.440 1.869
 -11 8 -7 7.96 7.29 21 -25.034 -23.928 1.854
 4 -9 1 71.87 15.57 21 -24.901 -24.021 1.940
 -11 26 -3 -6.29 6.83 21 -24.896 -24.016 1.953
 -12 16 -6 -6.67 7.58 21 -24.914 -23.985 1.885
 -9 28 -1 -6.38 7.31 21 -24.915 -23.973 1.989
 1 -16 -3 4.32 5.85 21 -25.452 -23.424 1.861
 -1 8 1 97.15 17.12 21 -25.178 -23.683 1.985
 2 -11 -1 26.86 8.60 21 -25.077 -23.784 1.906
 -6 -1 -5 11.49 6.48 21 -25.259 -23.596 1.865
 10 -11 5 -2.67 8.74 21 -24.894 -23.933 2.006
 11 -27 2 4.69 7.19 21 -24.864 -23.963 1.911
 9 -29 0 3.65 7.58 21 -24.904 -23.908 1.872
 -9 -3 -8 6.42 4.94 21 -25.312 -23.496 1.814
 8 5 7 4.95 4.17 21 -25.464 -23.300 2.084
 10 -24 2 2.82 7.85 21 -24.814 -23.919 1.918
 8 -26 0 -8.47 7.83 21 -24.861 -23.865 1.880
 -3 6 -1 667.99 112.05 21 -24.722 -23.851 1.939
 -4 19 1 2.70 7.41 21 -24.858 -23.714 2.004
 -8 15 -3 23.95 11.54 21 -24.723 -23.849 1.927
 9 -21 2 1.25 9.06 21 -24.727 -23.840 1.925
 7 -23 0 -0.57 8.26 21 -24.779 -23.782 1.887
 5 1 4 -2.74 5.23 21 -25.118 -23.429 2.018
 12 -22 4 -0.75 8.11 21 -24.689 -23.817 1.957
 -4 24 2 0.44 6.00 21 -24.873 -23.603 2.030
 6 -7 3 36.29 11.54 21 -24.694 -23.743 1.977
 -10 18 -4 1.99 8.77 21 -24.648 -23.771 1.917
 -12 21 -5 -2.39 8.71 21 -24.649 -23.767 1.909
 13 -12 7 1.31 7.19 21 -24.710 -23.699 2.038
 6 -28 -2 -0.60 6.19 21 -24.803 -23.600 1.841
 -6 17 -1 4.12 8.67 21 -24.649 -23.733 1.963
 -7 7 -4 -13.28 8.98 21 -24.683 -23.675 1.894
 11 -19 4 -4.07 8.00 21 -24.595 -23.719 1.964
 8 -18 2 8.82 10.12 21 -24.590 -23.709 1.931
 8 0 6 3.56 7.24 21 -24.902 -23.386 2.049
 6 -20 0 6.94 9.51 21 -24.640 -23.642 1.894
 -8 2 -6 11.66 8.11 21 -24.814 -23.459 1.853
 5 -25 -2 -1.55 6.75 21 -24.717 -23.477 1.848
 -6 -9 -7 -2.43 3.67 21 -25.864 -22.328 1.813
 -10 5 -7 -3.23 6.62 21 -24.676 -23.460 1.844
 -8 20 -2 -5.29 9.08 21 -24.510 -23.623 1.951
 -9 10 -5 -0.54 9.24 21 -24.557 -23.576 1.884
 -11 13 -6 -3.35 7.36 21 -24.542 -23.577 1.875
 -6 22 0 -2.05 8.14 21 -24.559 -23.556 1.988
 -6 27 1 11.90 6.49 21 -24.599 -23.503 2.014
 -10 23 -3 8.61 7.90 21 -24.480 -23.604 1.941
 12 -9 7 -3.51 6.02 21 -24.555 -23.480 2.042
 10 -16 4 4.23 9.02 21 -24.454 -23.569 1.969
 -8 25 -1 3.81 7.34 22 -24.447 -23.509 1.998
 7 -15 2 -3.30 7.90 22 -24.378 -23.504 1.957
 13 -17 6 -2.16 6.19 22 -24.394 -23.473 2.024
 0 -21 -5 0.24 3.90 22 -25.321 -22.540 1.832
 4 -22 -2 11.26 7.93 22 -24.565 -23.272 1.876
 5 -17 0 -4.14 7.93 22 -24.413 -23.414 1.920
 11 -1 8 -2.22 5.21 22 -24.620 -23.175 2.101
 -1 23 4 2.71 4.53 22 -24.845 -22.916 2.079
 -8 -6 -8 -4.81 4.34 22 -25.003 -22.732 1.826
 3 -6 1 687.97 112.02 22 -24.276 -23.405 1.960
 -5 9 -2 316.79 55.90 22 -24.279 -23.401 1.945
 -1 13 2 -7.02 5.32 22 -24.701 -22.976 2.025
 8 -5 5 1.54 7.86 22 -24.402 -23.267 2.035
 9 -13 4 -0.53 10.29 22 -24.250 -23.346 1.995
 -11 18 -5 -7.17 8.89 22 -24.241 -23.348 1.919
 12 -14 6 1.30 7.26 22 -24.245 -23.294 2.029
 0 -13 -3 17.85 5.77 22 -25.093 -22.424 1.884
 -1 18 3 9.36 6.36 22 -24.678 -22.828 2.050
 11 -6 7 0.51 6.39 22 -24.336 -23.166 2.067
 11 -24 3 1.49 7.90 22 -24.178 -23.302 1.950
 9 -26 1 -3.48 8.05 22 -24.206 -23.269 1.911
 -9 15 -4 -1.76 10.58 22 -24.180 -23.290 1.926
 -7 12 -3 26.46 9.95 22 -24.172 -23.287 1.935
 -12 13 -7 5.07 7.66 22 -24.205 -23.209 1.879
 -3 11 0 13.38 8.07 22 -24.172 -23.169 1.982
 -11 5 -8 16.61 6.87 22 -24.284 -23.038 1.847
 5 -4 3 116.55 25.45 22 -24.193 -23.125 1.998
 -11 23 -4 -0.77 8.29 22 -24.083 -23.211 1.942
 -3 26 3 -4.23 5.22 22 -24.346 -22.897 2.061
 -4 1 -3 158.53 22.17 22 -24.298 -22.943 1.913
 3 -19 -2 -6.05 7.40 22 -24.303 -22.933 1.882
 6 -12 2 -1.99 8.37 22 -24.053 -23.182 1.960
 10 -21 3 -10.73 8.25 22 -24.034 -23.161 1.956
 -10 10 -6 4.13 7.72 22 -24.106 -23.087 1.886
 7 -28 -1 -1.28 7.07 22 -24.133 -23.049 1.872
 8 -23 1 1.24 8.32 22 -24.055 -23.124 1.917
 -9 20 -3 -11.54 8.95 22 -23.994 -23.121 1.950
 -9 2 -7 7.78 6.61 22 -24.242 -22.863 1.854
 -5 29 2 4.37 5.98 22 -24.151 -22.939 2.047
 1 -8 -1 95.92 17.19 22 -24.290 -22.795 1.925
 2 2 2 306.01 52.74 22 -24.883 -22.200 2.010
 4 -14 0 15.95 7.98 22 -24.040 -23.039 1.924
 11 -11 6 -8.08 7.13 22 -24.038 -23.040 2.033
 -5 -4 -5 10.63 5.10 22 -24.700 -22.357 1.873
 -8 7 -5 10.52 8.47 22 -24.041 -22.982 1.893
 -5 14 -1 3.08 7.78 22 -23.960 -23.055 1.968
 -7 17 -2 4.10 8.76 22 -23.940 -23.061 1.958
 -9 25 -2 12.50 7.54 23 -23.943 -23.044 1.974
 12 -19 5 14.41 7.74 23 -23.929 -23.040 1.994
 8 -10 4 6.34 8.30 23 -23.953 -23.013 1.998
 -6 4 -4 16.28 8.53 23 -24.052 -22.914 1.902
 -3 21 2 7.03 7.30 23 -24.149 -22.816 2.033
 -7 -1 -6 1.62 6.84 23 -24.305 -22.659 1.862
 -3 16 1 10.38 6.59 23 -24.061 -22.877 2.006
 -12 18 -6 5.45 7.26 23 -23.921 -23.008 1.901
 7 8 7 -1.53 3.16 23 -24.957 -21.967 2.095
 7 3 6 0.76 5.57 23 -24.419 -22.498 2.066
 -7 27 0 -2.48 6.75 23 -23.950 -22.945 2.009
 10 2 8 1.13 4.45 23 -24.269 -22.579 2.098
 -5 24 1 7.42 6.98 23 -23.979 -22.866 2.020
 -7 22 -1 17.01 8.53 23 -23.887 -22.955 1.983
 6 -25 -1 7.33 7.55 23 -23.967 -22.868 1.879
 -5 19 0 -11.01 8.34 23 -23.897 -22.893 1.994
 9 -18 3 1.19 9.39 23 -23.830 -22.958 1.960
 7 -20 1 28.74 10.53 23 -23.834 -22.910 1.922
 10 -3 7 -8.36 6.02 23 -24.023 -22.713 2.067
 2 -24 -4 -4.86 5.42 23 -24.272 -22.455 1.836
 -10 15 -5 -2.59 8.90 23 -23.766 -22.853 1.907
 7 -2 5 26.50 8.41 23 -23.942 -22.619 2.033
 11 -16 5 8.42 8.27 23 -23.732 -22.826 1.998
 -11 10 -7 -0.65 8.08 23 -23.767 -22.713 1.868
 10 -8 6 17.73 7.99 23 -23.749 -22.681 2.034
 -1 -18 -5 -0.16 3.48 23 -25.081 -21.296 1.836
 10 -26 2 2.98 7.41 23 -23.625 -22.724 1.921
 12 -24 4 -4.77 8.40 23 -23.607 -22.735 1.960
 5 -22 -1 1.94 8.07 23 -23.715 -22.598 1.885
 -10 20 -4 18.96 9.55 23 -23.593 -22.719 1.929
 -8 12 -4 -4.13 9.65 23 -23.611 -22.697 1.913
 -10 2 -8 2.59 5.58 23 -23.837 -22.438 1.837
 8 -15 3 12.01 10.27 23 -23.542 -22.668 1.963
 -10 25 -3 19.64 8.84 23 -23.544 -22.665 1.953
 5 -9 2 318.61 55.78 23 -23.539 -22.662 1.960
 2 -16 -2 -3.07 6.44 23 -23.846 -22.351 1.885
 6 -17 1 -19.62 8.85 23 -23.510 -22.594 1.926
 8 -28 0 5.55 7.55 23 -23.547 -22.547 1.883
 -9 7 -6 16.05 7.94 23 -23.581 -22.477 1.874
 4 -27 -3 8.62 5.85 23 -23.716 -22.312 1.840
 -6 9 -3 41.30 11.09 24 -23.455 -22.542 1.935
 10 -13 5 -0.57 7.76 24 -23.463 -22.530 2.017
 11 -21 4 0.71 7.34 24 -23.420 -22.548 1.980
 -11 15 -6 -10.54 7.60 24 -23.449 -22.509 1.905
 9 -23 2 0.66 7.16 24 -23.425 -22.532 1.942
 -8 17 -3 -1.14 9.65 24 -23.412 -22.540 1.951
 -8 27 -1 4.05 6.64 24 -23.438 -22.495 2.001
 -6 29 1 1.20 5.95 24 -23.487 -22.394 2.035
 -8 22 -2 17.41 8.76 24 -23.371 -22.479 1.975
 3 -11 0 -5.52 8.35 24 -23.398 -22.396 1.939
 -8 -1 -7 -6.08 5.85 24 -23.688 -22.055 1.858
 1 -21 -4 -4.10 5.31 24 -23.911 -21.830 1.856
 4 4 4 56.47 11.97 24 -24.200 -21.517 2.050
 -4 6 -2 805.25 133.89 24 -23.300 -22.387 1.942
 -11 20 -5 5.30 7.51 24 -23.282 -22.397 1.927
 7 -25 0 -1.83 7.86 24 -23.325 -22.324 1.904
 -4 26 2 0.48 5.84 24 -23.437 -22.187 2.044
 9 0 7 5.53 5.32 24 -23.563 -22.040 2.079
 -6 24 0 0.55 7.74 24 -23.300 -22.294 2.008
 -6 14 -2 16.71 9.62 24 -23.218 -22.345 1.958
 -7 4 -5 12.60 8.03 24 -23.376 -22.184 1.895
 12 -11 7 8.71 6.74 24 -23.291 -22.259 2.054
 4 9 5 7.80 2.66 24 -25.813 -19.713 2.065
 2 17 5 0.80 2.71 24 -25.077 -20.447 2.079
 4 -19 -1 3.66 7.76 24 -23.332 -22.188 1.904
 9 -5 6 -1.30 7.77 24 -23.343 -22.163 2.049
 -6 19 -1 11.39 9.46 24 -23.195 -22.271 1.982
 10 -18 4 -7.70 9.04 24 -23.170 -22.292 1.984
 -9 12 -5 2.86 9.94 24 -23.198 -22.252 1.910
 8 -20 2 13.55 10.62 24 -23.151 -22.264 1.946
 -2 23 3 9.24 5.69 24 -23.480 -21.923 2.054
 9 5 8 2.76 3.74 24 -23.727 -21.662 2.105
 -2 3 -1 3881.29 651.57 24 -23.145 -22.232 1.949
 7 -12 3 20.51 9.77 24 -23.130 -22.245 1.980
 -10 7 -7 -3.44 6.56 24 -23.247 -22.107 1.873
 11 -26 3 -1.58 8.29 24 -23.102 -22.222 1.947
 3 -24 -3 0.42 5.82 24 -23.402 -21.907 1.861
 0 20 4 -0.23 4.42 24 -23.768 -21.506 2.064
 12 -16 6 -8.30 7.89 24 -23.092 -22.162 2.022
 -4 21 1 -10.19 7.94 24 -23.187 -22.052 2.016
 9 -10 5 6.00 8.93 24 -23.094 -22.114 2.018
 4 -1 3 111.45 21.75 24 -23.267 -21.912 2.005
 -9 27 -2 8.82 7.46 24 -23.034 -22.129 1.979
 -9 17 -4 -10.67 9.80 24 -23.015 -22.135 1.931
 5 -14 1 10.13 8.26 24 -23.024 -22.119 1.942
 -4 11 -1 37.22 10.80 24 -23.002 -22.110 1.964
 9 -28 1 9.60 7.84 24 -23.026 -22.083 1.909
 -9 22 -3 -10.23 8.09 24 -22.974 -22.099 1.955
 -4 16 0 20.69 8.14 24 -23.019 -22.013 1.989
 6 -22 0 1.60 8.08 24 -23.012 -22.009 1.908
 -6 -4 -6 1.48 5.81 25 -23.566 -21.407 1.865
 -9 -1 -8 -0.88 5.16 25 -23.279 -21.655 1.842
 5 -27 -2 2.22 6.70 25 -23.079 -21.854 1.866
 -7 29 0 -8.59 6.89 25 -22.965 -21.957 2.010
 -5 1 -4 5.52 6.47 25 -23.133 -21.735 1.901
 10 -23 3 4.28 7.19 25 -22.868 -21.993 1.951
 12 -21 5 12.98 7.84 25 -22.869 -21.987 1.989
 -2 18 2 2.71 6.56 25 -23.137 -21.709 2.024
 -7 9 -4 6.17 8.76 25 -22.892 -21.934 1.914
 -10 12 -6 -9.47 8.48 25 -22.895 -21.914 1.893
 11 -3 8 0.49 5.15 25 -23.057 -21.722 2.082
 11 -8 7 -0.55 6.35 25 -22.940 -21.834 2.053
 9 -15 4 -15.93 10.66 25 -22.832 -21.942 1.985
 2 -3 1 3947.19 651.57 25 -22.835 -21.922 1.963
 6 1 5 11.00 6.15 25 -23.180 -21.517 2.039
 7 -17 2 -2.58 9.55 25 -22.769 -21.890 1.948
 -7 24 -1 11.56 8.41 25 -22.782 -21.843 1.984
 -8 4 -6 6.17 7.83 25 -22.920 -21.685 1.877
 8 -25 1 15.89 8.88 25 -22.766 -21.829 1.914
 11 -13 6 3.10 7.22 25 -22.778 -21.813 2.023
 6 -4 4 49.93 9.03 25 -22.841 -21.703 2.009
 -10 17 -5 -0.69 9.04 25 -22.717 -21.818 1.914
 -7 14 -3 -3.99 10.13 25 -22.692 -21.816 1.936
 -2 13 1 26.18 7.61 25 -22.862 -21.612 1.996
 -2 8 0 41.98 10.86 25 -22.738 -21.732 1.970
 -7 19 -2 -3.33 10.07 25 -22.677 -21.792 1.959
 -10 22 -4 -2.97 8.50 25 -22.668 -21.796 1.936
 -3 28 3 -3.73 5.03 25 -22.934 -21.524 2.051
 4 -6 2 840.67 133.96 25 -22.680 -21.767 1.970
 -5 26 1 -9.12 7.56 25 -22.750 -21.642 2.016
 6 6 6 3.83 4.32 25 -23.517 -20.833 2.072
 0 15 3 8.21 5.14 25 -23.302 -21.040 2.031
 -11 12 -7 -3.46 7.03 25 -22.673 -21.659 1.877
 11 -18 5 -0.69 8.06 25 -22.585 -21.692 1.992
 3 -16 -1 0.66 6.61 25 -22.728 -21.545 1.905
 9 -20 3 -1.92 8.85 25 -22.558 -21.686 1.954
 1 -13 -2 -4.05 5.34 25 -22.976 -21.250 1.898
 2 -21 -3 -7.64 6.35 25 -22.904 -21.273 1.864
 -8 29 -1 -6.48 6.94 25 -22.554 -21.605 1.988
 8 -2 6 0.36 7.15 25 -22.751 -21.396 2.043
 6 -9 3 40.42 11.27 25 -22.525 -21.612 1.977
 4 -24 -2 10.52 6.87 25 -22.700 -21.430 1.870
 5 -19 0 -3.67 7.90 25 -22.562 -21.557 1.911
 8 -7 5 -4.30 8.28 25 -22.576 -21.518 2.015
 -11 17 -6 4.49 7.02 25 -22.494 -21.573 1.898
 -8 9 -5 8.41 9.75 26 -22.499 -21.496 1.804
 -11 22 -5 1.69 7.19 26 -22.434 -21.556 1.826
 -5 21 0 9.64 8.57 26 -22.489 -21.480 1.892
 6 -27 -1 11.51 7.59 26 -22.532 -21.436 1.785
 -9 4 -7 -6.84 7.26 26 -22.609 -21.341 1.770
 -5 6 -3 29.49 10.58 26 -22.461 -21.480 1.824
 0 -18 -4 -3.63 5.23 26 -23.224 -20.677 1.766
 7 -22 1 -19.73 9.61 26 -22.414 -21.482 1.824
 -1 25 4 -3.62 4.56 26 -22.853 -21.041 1.957
 -8 24 -2 6.32 7.73 26 -22.385 -21.487 1.868
 11 -23 4 -13.64 8.57 26 -22.367 -21.496 1.866
 8 3 7 2.86 4.76 26 -22.859 -20.999 1.967
 8 -12 4 -2.61 9.65 26 -22.370 -21.457 1.888
 -7 -4 -7 -6.75 5.28 26 -22.922 -20.878 1.757
 -8 14 -4 -9.38 11.22 26 -22.315 -21.419 1.824
 -3 23 2 9.98 6.81 26 -22.517 -21.215 1.922
 10 -5 7 7.12 6.64 26 -22.465 -21.250 1.950
 -8 19 -3 5.16 9.73 26 -22.293 -21.422 1.845
 10 -10 6 12.73 8.02 26 -22.363 -21.343 1.923
 -5 16 -1 -7.19 8.76 26 -22.305 -21.389 1.867
 9 -25 2 -8.99 9.17 26 -22.271 -21.372 1.830
 -5 11 -2 43.25 11.58 26 -22.256 -21.384 1.844
 4 -11 1 29.63 11.66 26 -22.264 -21.372 1.845
 6 -14 2 25.56 10.60 26 -22.227 -21.354 1.852
 10 -15 5 8.46 8.91 26 -22.214 -21.301 1.895
 -10 4 -8 -1.18 6.16 26 -22.399 -21.104 1.757
 -6 1 -5 6.50 6.84 26 -22.455 -21.028 1.788
 10 0 8 -6.62 5.11 26 -22.498 -20.970 1.973
 -6 26 0 -3.13 8.47 26 -22.227 -21.217 1.895
 8 -17 3 7.74 11.62 26 -22.142 -21.271 1.860
 0 10 2 129.20 25.15 26 -22.835 -20.574 1.901
 -9 9 -6 -1.77 8.70 26 -22.225 -21.180 1.789
 -3 -2 -3 19.82 6.29 26 -22.757 -20.599 1.811
 2 -8 0 49.83 11.13 26 -22.177 -21.170 1.836
 12 -13 7 9.16 6.96 26 -22.171 -21.175 1.930
 -9 24 -3 -7.65 9.72 26 -22.082 -21.204 1.850
 -4 28 2 -9.37 6.62 26 -22.236 -21.003 1.924
 12 -18 6 9.34 8.32 26 -22.059 -21.146 1.903
 10 -20 4 -2.90 8.55 26 -22.033 -21.160 1.867
 -9 14 -5 -3.90 8.64 26 -22.044 -21.121 1.808
 -9 19 -4 -6.37 8.85 26 -22.009 -21.134 1.828
 -4 -7 -5 9.75 4.19 26 -23.590 -19.552 1.773
 5 -24 -1 1.68 7.60 26 -22.115 -21.002 1.788
 -8 -4 -8 -5.38 5.36 26 -22.539 -20.574 1.742
 7 -27 0 4.16 7.16 26 -22.053 -21.048 1.795
 -3 18 1 1.88 6.77 26 -22.122 -20.954 1.895
 1 22 5 -0.24 3.84 26 -22.893 -20.167 1.958
 -6 21 -1 19.93 9.48 26 -21.979 -21.046 1.870
 2 12 4 7.70 2.60 26 -24.557 -18.457 1.930
 -10 9 -7 3.26 6.94 27 -22.036 -20.955 1.775
 3 -21 -2 -1.27 8.00 27 -22.136 -20.804 1.781
 6 -19 1 3.23 9.00 27 -21.929 -21.005 1.825
 8 -22 2 12.07 9.28 27 -21.895 -21.003 1.832
 -1 -10 -3 3.14 3.19 27 -23.814 -19.082 1.793
 -10 24 -4 -9.95 8.58 27 -21.852 -20.981 1.834
 -6 6 -4 29.94 9.20 27 -21.936 -20.891 1.805
 6 11 7 5.60 2.80 27 -23.799 -18.997 1.969
 4 -16 0 14.97 9.06 27 -21.896 -20.889 1.817
 -1 20 3 -3.67 5.99 27 -22.250 -20.527 1.924
 10 -25 3 10.43 9.63 27 -21.825 -20.946 1.839
 -10 14 -6 4.99 8.57 27 -21.852 -20.900 1.794
 -6 16 -2 -14.31 10.05 27 -21.807 -20.930 1.846
 -10 19 -5 3.86 9.47 27 -21.801 -20.914 1.813
 -7 26 -1 4.13 7.91 27 -21.828 -20.883 1.875
 -6 11 -3 1.35 9.11 27 -21.765 -20.874 1.824
 -7 1 -6 0.39 8.11 27 -22.041 -20.595 1.772
 -3 13 0 9.20 9.21 27 -21.771 -20.761 1.868
 -4 23 1 -3.96 7.83 27 -21.822 -20.694 1.896
 9 -12 5 2.88 9.43 27 -21.723 -20.777 1.893
 2 -26 -4 3.97 5.40 27 -22.113 -20.387 1.742
 9 -7 6 2.02 7.83 27 -21.800 -20.697 1.918
 7 -9 4 11.20 9.38 27 -21.722 -20.764 1.884
 0 5 1 345.56 58.50 27 -22.369 -20.108 1.871
 -11 14 -7 4.66 8.05 27 -21.720 -20.739 1.780
 7 -4 5 2.65 8.48 27 -21.825 -20.633 1.909
 -11 19 -6 -5.01 8.58 27 -21.653 -20.747 1.800
 11 -10 7 -5.05 7.17 27 -21.725 -20.670 1.927
 11 -15 6 -0.70 8.07 27 -21.667 -20.727 1.902
 -7 21 -2 -0.63 9.89 27 -21.604 -20.713 1.851
 9 -17 4 12.34 9.35 27 -21.598 -20.718 1.867
 -5 28 1 -2.45 6.68 27 -21.707 -20.602 1.901
 8 -27 1 2.99 8.51 27 -21.626 -20.682 1.804
 1 -18 -3 17.95 7.57 27 -22.069 -20.218 1.772
 7 -14 3 8.31 10.08 27 -21.575 -20.699 1.858
 -2 25 3 -3.80 5.64 27 -21.886 -20.387 1.925
 -3 3 -2 176.48 32.14 27 -21.647 -20.603 1.822
 11 -20 5 2.33 8.50 27 -21.561 -20.677 1.875
 9 -2 7 -0.88 5.58 27 -21.804 -20.425 1.941
 6 -24 0 -7.36 9.00 27 -21.615 -20.608 1.797
 5 -6 3 38.29 10.77 27 -21.593 -20.612 1.873
 -3 8 -1 95.30 17.26 27 -21.533 -20.655 1.842
 2 -13 -1 21.89 8.24 27 -21.711 -20.462 1.807
 -8 26 -2 -12.02 8.12 27 -21.525 -20.621 1.857
 5 -29 -2 -1.91 7.18 27 -21.671 -20.459 1.759
 -8 1 -7 1.35 6.21 27 -21.788 -20.327 1.758
 -7 6 -5 18.48 9.29 27 -21.600 -20.501 1.789
 5 -1 4 16.34 6.51 27 -21.727 -20.328 1.897
 -7 16 -3 11.47 11.05 27 -21.459 -20.587 1.828
 7 1 6 4.68 6.60 27 -21.844 -20.199 1.930
 9 -22 3 6.80 8.16 28 -21.435 -20.560 1.763
 5 -11 2 26.39 11.05 28 -21.432 -20.560 1.769
 -7 11 -4 1.07 8.82 28 -21.437 -20.512 1.732
 4 -21 -1 19.98 9.86 28 -21.523 -20.388 1.714
 7 -19 2 -0.62 10.64 28 -21.394 -20.509 1.755
 -4 18 0 0.46 8.22 28 -21.433 -20.422 1.791
 -9 1 -8 -7.49 6.92 28 -21.638 -20.166 1.672
 -8 21 -3 -7.97 10.02 28 -21.331 -20.457 1.757
 -2 -15 -5 1.38 2.80 28 -23.924 -17.823 1.678
 3 -26 -3 1.56 6.32 28 -21.584 -20.135 1.678
 -9 26 -3 -2.55 8.31 28 -21.297 -20.416 1.763
 -8 6 -6 -1.61 9.07 28 -21.386 -20.243 1.700
 -5 23 0 0.58 8.63 28 -21.316 -20.304 1.795
 -6 28 0 -2.11 7.83 28 -21.304 -20.291 1.801
 9 -27 2 0.84 8.98 28 -21.239 -20.334 1.737
 5 -16 1 1.92 9.25 28 -21.244 -20.328 1.745
 -1 15 2 3.35 5.72 28 -21.578 -19.987 1.812
 9 3 8 -0.39 4.53 28 -21.689 -19.873 1.875
 -8 16 -4 17.92 12.15 28 -21.217 -20.333 1.736
 -8 11 -5 24.63 12.18 28 -21.219 -20.257 1.718
 6 -29 -1 -0.72 7.68 28 -21.281 -20.188 1.695
 7 -24 1 -7.68 9.41 28 -21.178 -20.240 1.730
 -9 21 -4 -7.91 9.27 28 -21.135 -20.263 1.743
 -5 -7 -6 2.08 4.82 28 -22.291 -19.099 1.680
 10 -12 6 1.31 7.86 28 -21.160 -20.178 1.818
 -9 6 -7 -6.62 8.29 28 -21.257 -20.076 1.688
 10 -17 5 -2.93 9.00 28 -21.115 -20.216 1.795
 -4 13 -1 9.48 9.78 28 -21.095 -20.191 1.766
 -9 16 -5 -16.78 9.70 28 -21.053 -20.148 1.723
 10 -22 4 4.06 9.01 28 -21.020 -20.148 1.771
 5 4 5 0.58 5.10 28 -21.755 -19.412 1.832
 -10 6 -8 -2.00 6.72 28 -21.188 -19.976 1.677
 -4 -2 -4 4.89 5.41 28 -21.565 -19.599 1.710
 -9 11 -6 9.33 8.67 28 -21.080 -20.081 1.705
 -2 20 2 2.67 7.85 28 -21.263 -19.885 1.814
 8 -14 4 -23.97 11.90 28 -21.021 -20.126 1.785
 10 -7 7 -15.18 7.49 28 -21.139 -19.998 1.840
 -10 21 -5 -6.00 8.32 28 -20.998 -20.118 1.730
 8 -9 5 2.62 9.51 28 -21.059 -20.056 1.808
 -3 25 2 8.58 6.69 28 -21.193 -19.916 1.819
 2 -18 -2 10.37 7.68 28 -21.262 -19.833 1.704
 3 -3 2 175.71 32.17 28 -21.070 -20.025 1.778
 3 -8 1 72.56 16.98 28 -20.984 -20.106 1.756
 -7 28 -1 -6.16 7.67 28 -20.999 -20.048 1.784
 4 -26 -2 -2.32 6.92 28 -21.136 -19.887 1.687
 5 -21 0 13.95 9.88 28 -21.016 -20.007 1.721
 -5 18 -1 4.17 8.75 29 -20.961 -20.036 1.771
 8 -19 3 -0.68 9.58 29 -20.928 -20.056 1.762
 -10 16 -6 -10.35 8.00 29 -20.946 -20.017 1.711
 -10 11 -7 -0.73 7.63 29 -20.999 -19.964 1.694
 7 6 7 2.85 4.26 29 -21.692 -19.259 1.860
 1 17 4 -4.47 4.81 29 -21.891 -19.001 1.834
 -4 8 -2 106.47 19.36 29 -20.878 -19.994 1.743
 -1 27 4 -6.02 5.37 29 -21.295 -19.574 1.844
 7 -29 0 17.92 8.29 29 -20.930 -19.922 1.704
 8 -4 6 -5.89 7.97 29 -21.017 -19.783 1.828
 1 -23 -4 4.87 5.71 29 -21.333 -19.404 1.669
 0 22 4 0.62 4.81 29 -21.398 -19.338 1.838
 -4 3 -3 125.97 23.48 29 -20.937 -19.794 1.724
 3 -13 0 4.44 9.27 29 -20.859 -19.849 1.734
 -6 -7 -7 3.03 4.41 29 -21.732 -18.961 1.675
 8 -24 2 -8.30 9.50 29 -20.789 -19.890 1.738
 6 -11 3 -10.67 9.25 29 -20.780 -19.889 1.773
 10 -2 8 -7.70 6.00 29 -21.023 -19.624 1.857
 -8 28 -2 -5.01 8.60 29 -20.770 -19.861 1.769
 0 -5 -1 365.20 58.55 29 -21.437 -19.176 1.738
 6 -16 2 -14.55 11.27 29 -20.710 -19.832 1.751
 6 -6 4 4.30 8.86 29 -20.781 -19.736 1.794
 -7 23 -2 -2.84 10.02 29 -20.683 -19.786 1.761
 -5 13 -2 -13.30 10.75 29 -20.669 -19.796 1.747
 11 -17 6 18.92 9.56 29 -20.678 -19.757 1.802
 11 -22 5 -2.60 8.22 29 -20.640 -19.762 1.779
 -6 18 -2 -4.10 10.94 29 -20.637 -19.754 1.754
 5 -26 -1 -8.92 7.76 29 -20.748 -19.640 1.696
 11 -12 7 -4.28 7.83 29 -20.658 -19.644 1.823
 8 -29 1 5.85 7.76 29 -20.609 -19.660 1.714
 -4 25 1 4.55 7.23 29 -20.691 -19.569 1.798
 6 -21 1 12.94 10.41 29 -20.582 -19.650 1.728
 -5 -2 -5 15.29 6.77 29 -21.031 -19.166 1.694
 -1 10 1 130.16 22.16 29 -20.767 -19.389 1.780
 9 -14 5 -6.56 10.03 29 -20.538 -19.615 1.791
 9 -19 4 5.86 8.85 29 -20.514 -19.639 1.769
 3 -18 -1 -0.83 8.26 29 -20.654 -19.486 1.710
 3 2 3 19.75 6.36 29 -21.140 -18.982 1.794
 -8 23 -3 10.10 8.96 29 -20.496 -19.619 1.747
 -5 8 -3 50.47 12.36 29 -20.503 -19.574 1.726
 2 -23 -3 0.44 6.60 29 -20.811 -19.254 1.678
 8 1 7 1.53 5.50 29 -20.846 -19.213 1.842
 -3 20 1 -8.90 8.73 29 -20.601 -19.446 1.790
 9 -24 3 -13.74 9.43 30 -20.436 -19.558 1.649
 -7 18 -3 -8.27 12.30 30 -20.420 -19.548 1.643
 -2 15 1 20.70 7.94 30 -20.580 -19.362 1.684
 9 -9 6 -5.54 7.63 30 -20.492 -19.447 1.710
 -5 3 -4 5.55 7.92 30 -20.567 -19.355 1.614
 -6 13 -3 30.47 11.20 30 -20.400 -19.521 1.636
 6 -1 5 16.31 7.68 30 -20.671 -19.244 1.710
 -9 23 -4 13.39 9.67 30 -20.369 -19.498 1.638
 6 -26 0 13.99 8.95 30 -20.403 -19.393 1.610
 -1 -15 -4 -1.79 4.88 30 -21.679 -18.117 1.587
 -2 27 3 -0.52 5.68 30 -20.601 -19.150 1.718
 -6 -2 -6 10.62 7.74 30 -20.777 -18.972 1.587
 -8 18 -4 -6.82 11.49 30 -20.279 -19.402 1.631
 0 -10 -2 166.45 25.46 30 -20.971 -18.709 1.617
 7 -16 3 -1.90 12.58 30 -20.257 -19.385 1.659
 -5 25 0 -6.71 9.74 30 -20.328 -19.313 1.681
 -6 8 -4 15.54 9.85 30 -20.288 -19.307 1.618
 -7 13 -4 -3.11 12.68 30 -20.236 -19.334 1.624
 -7 -2 -7 -0.82 6.34 30 -20.667 -18.903 1.577
 4 -13 1 7.65 10.32 30 -20.236 -19.332 1.641
 7 -11 4 -0.55 10.75 30 -20.240 -19.316 1.679
 -8 -2 -8 -3.36 5.96 30 -20.640 -18.906 1.567
 7 -21 2 -3.57 11.26 30 -20.203 -19.312 1.639
 4 -8 2 72.61 19.89 30 -20.199 -19.315 1.659
 -9 18 -5 13.25 10.65 30 -20.196 -19.303 1.620
 -6 3 -5 -6.64 8.70 30 -20.375 -19.113 1.601
 3 -23 -2 3.14 7.84 30 -20.383 -19.082 1.592
 9 -4 7 7.56 7.25 30 -20.348 -19.080 1.726
 -10 18 -6 4.49 9.39 30 -20.155 -19.243 1.610
 10 -19 5 2.50 9.26 30 -20.138 -19.250 1.677
 -8 13 -5 -4.84 11.56 30 -20.144 -19.211 1.613
 10 -24 4 -3.67 9.62 30 -20.110 -19.239 1.657
 4 -18 0 2.52 9.25 30 -20.171 -19.159 1.621
 -7 8 -5 0.55 10.71 30 -20.173 -19.143 1.606
 -4 20 0 -8.63 10.12 30 -20.153 -19.137 1.673
 -7 3 -6 -3.87 9.48 30 -20.288 -18.988 1.591
 10 -14 6 7.53 8.66 30 -20.105 -19.153 1.697
 -1 22 3 -3.54 6.63 30 -20.442 -18.814 1.709
 -9 13 -6 -15.22 9.55 30 -20.104 -19.139 1.603
 7 -26 1 1.59 9.42 30 -20.092 -19.147 1.618
 -9 3 -8 0.62 7.27 30 -20.293 -18.941 1.572
 -10 13 -7 3.33 8.67 30 -20.103 -19.106 1.593
 -8 3 -7 -1.11 7.02 30 -20.268 -18.939 1.581
 -6 25 -1 -9.61 9.83 30 -20.068 -19.123 1.666
 -8 8 -6 -0.62 9.05 30 -20.125 -19.051 1.596
 7 -6 5 7.61 9.17 30 -20.132 -19.034 1.696
 -9 8 -7 20.78 8.52 30 -20.124 -19.012 1.587
 -3 27 2 -3.54 6.81 31 -20.101 -18.845 1.699
 -3 15 0 -1.63 8.40 31 -19.977 -18.962 1.664
 4 -3 3 128.09 23.52 31 -20.039 -18.896 1.675
 4 -23 -1 7.04 8.86 31 -20.021 -18.893 1.600
 10 -9 7 6.08 7.62 31 -19.994 -18.913 1.714
 -7 25 -2 -4.85 9.66 31 -19.887 -18.984 1.653
 8 -21 3 6.19 9.66 31 -19.864 -18.990 1.646
 8 -16 4 3.46 11.55 31 -19.859 -18.975 1.666
 0 -15 -3 17.30 6.38 31 -20.504 -18.243 1.593
 3 -28 -3 -3.04 6.18 31 -20.068 -18.658 1.570
 11 -19 6 5.36 8.97 31 -19.791 -18.885 1.684
 -8 25 -3 4.39 9.15 31 -19.767 -18.886 1.641
 8 6 8 6.71 4.56 31 -20.448 -18.177 1.744
 5 -13 2 -2.44 9.93 31 -19.748 -18.876 1.645
 5 -18 1 3.40 9.82 31 -19.771 -18.846 1.627
 0 17 3 1.84 6.33 31 -20.309 -18.303 1.698
 8 -11 5 14.71 11.68 31 -19.777 -18.815 1.683
 -2 10 0 388.29 57.58 31 -19.802 -18.787 1.656
 -9 25 -4 7.58 9.88 31 -19.695 -18.823 1.631
 6 4 6 5.89 5.95 31 -20.332 -18.173 1.717
 9 1 8 -1.87 5.27 31 -20.055 -18.431 1.736
 11 -14 7 2.44 8.02 31 -19.711 -18.730 1.702
 -6 20 -2 -11.49 12.58 31 -19.655 -18.765 1.644
 5 9 6 -3.27 3.62 31 -21.432 -16.971 1.721
 5 -23 0 7.14 9.75 31 -19.704 -18.692 1.608
 4 -28 -2 -8.06 7.48 31 -19.806 -18.573 1.579
 -4 27 1 0.66 7.52 31 -19.742 -18.626 1.682
 7 -1 6 10.84 7.96 31 -19.878 -18.432 1.708
 -4 15 -1 -0.95 9.49 31 -19.611 -18.697 1.648
 5 -8 3 41.38 12.25 31 -19.616 -18.687 1.662
 -2 22 2 -4.14 7.78 31 -19.807 -18.469 1.688
 10 -4 8 -4.80 6.04 31 -19.775 -18.480 1.727
 -1 5 0 -2.05 7.05 31 -19.627 -18.612 1.647
 9 -21 4 1.67 8.83 31 -19.553 -18.681 1.654
 9 -26 3 0.92 8.16 31 -19.539 -18.658 1.634
 -7 20 -3 -4.47 11.02 31 -19.534 -18.661 1.632
 1 -10 -1 135.28 22.43 31 -19.775 -18.398 1.618
 9 -16 5 -0.75 8.80 31 -19.501 -18.597 1.672
 -1 -20 -5 12.86 4.35 31 -20.610 -17.467 1.562
 -8 20 -4 -8.14 9.19 31 -19.470 -18.597 1.622
 8 -6 6 -12.34 8.84 31 -19.590 -18.447 1.698
 5 -28 -1 2.93 7.40 31 -19.565 -18.461 1.587
 -9 20 -5 -7.07 9.07 31 -19.449 -18.565 1.613
 1 -15 -2 2.21 6.80 32 -19.794 -18.203 1.479
 6 -18 2 0.68 11.57 32 -19.427 -18.544 1.511
 -5 27 0 -15.70 9.26 32 -19.486 -18.468 1.543
 -5 15 -2 14.64 10.06 32 -19.396 -18.520 1.512
 6 -23 1 -6.15 9.51 32 -19.421 -18.481 1.494
 0 -20 -4 -4.33 6.19 32 -20.038 -17.776 1.453
 6 -13 3 4.75 11.46 32 -19.344 -18.466 1.527
 -3 10 -1 52.42 13.16 32 -19.323 -18.433 1.515
 9 -11 6 5.09 9.41 32 -19.367 -18.367 1.562
 -6 15 -3 -1.32 12.51 32 -19.280 -18.407 1.502
 -10 15 -7 6.71 9.93 32 -19.325 -18.357 1.469
 6 -28 0 14.62 9.68 32 -19.341 -18.328 1.476
 -6 27 -1 -1.72 9.22 32 -19.309 -18.358 1.531
 10 -21 5 -2.89 9.13 32 -19.264 -18.383 1.537
 -3 22 1 -0.57 9.95 32 -19.383 -18.238 1.546
 -9 15 -6 -6.18 10.51 32 -19.265 -18.326 1.476
 -7 15 -4 -6.60 14.45 32 -19.232 -18.344 1.492
 -8 15 -5 5.66 11.07 32 -19.231 -18.319 1.484
 1 -5 0 -1.79 7.59 32 -19.277 -18.261 1.507
 1 -20 -3 -1.21 7.29 32 -19.616 -17.893 1.460
 -7 27 -2 3.74 8.87 32 -19.194 -18.285 1.520
 5 -3 4 13.02 8.35 32 -19.326 -18.114 1.548
 7 -23 2 -0.83 10.23 32 -19.162 -18.265 1.501
 10 -16 6 -4.39 9.13 32 -19.172 -18.243 1.553
 0 24 4 9.10 5.38 32 -19.656 -17.744 1.575
 2 -15 -1 -0.77 8.73 32 -19.300 -18.081 1.485
 7 -18 3 -4.47 12.94 32 -19.123 -18.251 1.518
 1 12 3 6.82 4.51 32 -20.305 -17.068 1.555
 -1 17 2 0.36 7.51 32 -19.421 -17.923 1.549
 2 19 5 2.64 3.82 32 -20.464 -16.851 1.580
 6 -8 4 9.69 10.11 32 -19.147 -18.165 1.540
 -4 10 -2 148.46 28.26 32 -19.091 -18.217 1.503
 7 -28 1 -4.63 8.01 32 -19.128 -18.178 1.484
 -9 10 -7 -16.19 10.12 32 -19.165 -18.107 1.462
 4 2 4 11.62 5.97 32 -19.616 -17.650 1.554
 2 -10 0 285.14 57.37 32 -19.101 -18.086 1.499
 -4 22 0 -1.29 9.72 32 -19.102 -18.084 1.532
 2 -20 -2 3.77 9.34 32 -19.280 -17.902 1.468
 -3 29 2 6.28 6.94 32 -19.190 -17.951 1.556
 -8 10 -6 0.73 9.38 32 -19.074 -18.053 1.469
 -9 5 -8 1.47 7.37 32 -19.174 -17.917 1.448
 -5 10 -3 2.05 9.57 32 -18.993 -18.094 1.493
 7 -13 4 17.81 12.01 32 -18.994 -18.091 1.532
 9 -6 7 8.39 7.22 32 -19.122 -17.941 1.573
 -7 10 -5 8.58 10.30 32 -19.008 -18.026 1.476
 8 -1 7 -0.50 6.38 32 -19.245 -17.784 1.579
 -6 10 -4 4.69 9.60 32 -18.976 -18.036 1.484
 8 -23 3 -16.20 9.70 33 -18.922 -18.045 1.509
 10 -11 7 10.30 7.50 33 -18.996 -17.961 1.566
 8 -28 2 3.96 8.65 33 -18.926 -18.016 1.492
 -2 5 -1 998.97 198.68 33 -18.901 -18.028 1.504
 -5 22 -1 -7.17 10.04 33 -18.924 -17.984 1.521
 1 -25 -4 5.90 6.40 33 -19.342 -17.529 1.441
 3 -20 -1 -9.73 9.92 33 -18.997 -17.842 1.475
 3 -15 0 13.61 9.20 33 -18.926 -17.911 1.490
 -8 5 -7 -7.24 7.90 33 -19.030 -17.803 1.455
 8 -18 4 -22.71 12.43 33 -18.845 -17.968 1.524
 2 -25 -3 -7.86 7.37 33 -19.131 -17.633 1.450
 -4 29 1 -1.54 7.33 33 -18.936 -17.825 1.543
 -6 22 -2 0.79 11.07 33 -18.820 -17.924 1.510
 -8 0 -8 3.48 6.52 33 -19.139 -17.583 1.441
 -9 22 -5 3.05 9.43 33 -18.794 -17.916 1.486
 7 4 7 -3.57 5.54 33 -19.365 -17.321 1.582
 -7 22 -3 -4.33 9.73 33 -18.773 -17.897 1.501
 -8 22 -4 0.94 9.71 33 -18.767 -17.896 1.493
 -7 5 -6 -1.17 9.72 33 -18.897 -17.707 1.461
 -2 17 1 15.83 9.23 33 -18.899 -17.703 1.533
 3 -25 -2 -0.63 8.14 33 -18.935 -17.659 1.458
 -1 24 3 9.23 6.62 33 -19.051 -17.496 1.557
 9 -23 4 -5.79 9.85 33 -18.694 -17.823 1.516
 -5 29 0 7.61 7.92 33 -18.762 -17.742 1.532
 4 -20 0 -0.61 11.13 33 -18.751 -17.736 1.482
 7 -8 5 -2.31 10.99 33 -18.748 -17.717 1.544
 -3 5 -2 -4.37 9.86 33 -18.686 -17.747 1.492
 3 -10 1 22.18 13.10 33 -18.660 -17.770 1.502
 8 -13 5 -17.41 11.88 33 -18.679 -17.746 1.538
 -6 5 -5 -5.10 9.90 33 -18.783 -17.636 1.468
 4 -25 -1 -6.28 8.45 33 -18.751 -17.630 1.465
 -6 29 -1 0.92 7.89 33 -18.650 -17.693 1.521
 -7 0 -7 11.64 7.02 33 -18.948 -17.392 1.448
 -7 -5 -8 7.24 5.37 33 -19.241 -17.099 1.437
 4 -15 1 15.14 10.53 33 -18.626 -17.711 1.496
 -5 5 -4 -1.31 9.17 33 -18.694 -17.604 1.475
 6 -3 5 -5.58 8.39 33 -18.778 -17.516 1.549
 9 -18 5 10.51 9.55 33 -18.586 -17.694 1.531
 -4 5 -3 71.27 17.80 33 -18.650 -17.628 1.483
 10 -6 8 2.13 6.75 33 -18.705 -17.493 1.576
 -3 17 0 -0.50 8.89 33 -18.595 -17.575 1.520
 2 -5 1 1146.13 198.80 33 -18.521 -17.648 1.506
 -9 17 -6 -6.61 10.24 33 -18.538 -17.618 1.470
 5 -25 0 -19.13 10.29 33 -18.576 -17.561 1.473
 5 -20 1 -18.93 11.88 33 -18.531 -17.598 1.488
 -8 17 -5 -8.69 10.93 33 -18.449 -17.552 1.477
 -2 24 2 2.12 7.09 34 -18.650 -17.343 1.626
 -6 0 -6 0.41 8.31 34 -18.757 -17.201 1.532
 9 -1 8 3.76 5.93 34 -18.714 -17.242 1.665
 -4 17 -1 0.54 9.05 34 -18.430 -17.505 1.591
 -7 17 -4 1.51 10.30 34 -18.383 -17.504 1.564
 6 -25 1 8.68 8.56 34 -18.407 -17.461 1.561
 5 -15 2 -12.30 9.86 34 -18.370 -17.494 1.583
 -5 17 -2 -9.20 10.87 34 -18.358 -17.475 1.581
 -6 17 -3 22.55 13.15 34 -18.348 -17.477 1.572
 4 -10 2 148.73 27.74 34 -18.331 -17.458 1.589
 10 -18 6 -13.38 8.95 34 -18.341 -17.428 1.621
 6 -20 2 2.82 11.53 34 -18.328 -17.438 1.576
 -6 -5 -7 -1.00 5.49 34 -18.994 -16.726 1.521
 8 -8 6 -3.66 9.26 34 -18.394 -17.320 1.633
 -9 12 -7 9.09 8.48 34 -18.344 -17.329 1.535
 -3 24 1 -4.79 9.30 34 -18.389 -17.253 1.613
 1 19 4 7.28 5.37 34 -19.051 -16.567 1.638
 0 12 2 25.43 7.47 34 -18.759 -16.847 1.613
 5 2 5 20.43 6.65 34 -18.727 -16.861 1.633
 7 -25 2 -4.26 10.18 34 -18.243 -17.340 1.569
 -5 0 -5 4.76 7.20 34 -18.566 -17.009 1.539
 -4 24 0 4.68 9.12 34 -18.228 -17.207 1.601
 -8 24 -4 -7.60 9.73 34 -18.153 -17.281 1.567
 6 9 7 -1.02 3.56 34 -19.480 -15.944 1.658
 6 -15 3 -18.68 12.87 34 -18.142 -17.269 1.590
 7 -20 3 -3.07 10.77 34 -18.136 -17.263 1.584
 -8 12 -6 -5.28 9.97 34 -18.188 -17.207 1.541
 7 -3 6 2.35 8.62 34 -18.328 -17.028 1.635
 -7 24 -3 8.79 10.38 34 -18.114 -17.234 1.574
 -5 24 -1 -0.74 10.20 34 -18.139 -17.193 1.591
 8 4 8 -8.85 5.63 34 -18.641 -16.675 1.664
 -6 24 -2 -18.60 10.79 34 -18.106 -17.204 1.582
 -9 7 -8 11.32 8.14 34 -18.232 -17.052 1.521
 8 -25 3 -1.83 9.19 34 -18.082 -17.201 1.576
 3 -5 2 18.85 9.30 34 -18.108 -17.168 1.591
 10 -13 7 5.68 8.33 34 -18.116 -17.119 1.633
 5 -10 3 39.81 11.74 34 -18.060 -17.161 1.594
 -4 0 -4 28.99 8.58 34 -18.375 -16.818 1.545
 -7 12 -5 -1.37 10.97 34 -18.042 -17.096 1.547
 9 -8 7 -4.70 7.86 34 -18.074 -16.961 1.637
 8 -20 4 -10.79 10.33 34 -17.952 -17.079 1.591
 -5 -5 -6 -0.79 6.16 35 -18.725 -16.263 1.528
 9 -25 4 4.88 9.09 35 -17.922 -17.050 1.584
 7 -15 4 -6.86 11.64 35 -17.930 -17.042 1.597
 3 7 4 6.04 3.22 35 -20.526 -14.425 1.622
 -6 12 -4 14.74 12.57 35 -17.912 -17.000 1.553
 -9 19 -6 2.86 8.94 35 -17.904 -16.999 1.544
 -1 12 1 22.63 9.52 35 -18.094 -16.787 1.597
 -8 7 -7 2.73 7.91 35 -18.008 -16.861 1.526
 0 26 4 0.45 5.15 35 -18.328 -16.529 1.634
 -3 0 -3 384.41 72.66 35 -18.186 -16.630 1.551
 0 19 3 13.11 7.49 35 -18.284 -16.451 1.619
 -5 12 -3 3.27 10.50 35 -17.802 -16.918 1.559
 6 -10 4 1.09 10.58 35 -17.819 -16.880 1.600
 -5 -10 -7 1.31 3.63 35 -19.481 -15.207 1.506
 -8 19 -5 25.60 11.47 35 -17.774 -16.887 1.550
 9 -20 5 2.67 9.52 35 -17.772 -16.889 1.598
 -2 12 0 27.34 11.63 35 -17.807 -16.786 1.585
 4 -5 3 79.10 17.93 35 -17.802 -16.781 1.595
 -4 12 -2 10.45 10.97 35 -17.727 -16.855 1.566
 8 -3 7 3.20 6.98 35 -17.942 -16.613 1.638
 8 -15 5 -3.74 10.54 35 -17.727 -16.815 1.603
 -3 12 -1 54.02 13.05 35 -17.713 -16.811 1.575
 -8 2 -8 6.71 6.88 35 -17.932 -16.515 1.512
 -7 19 -4 1.62 10.80 35 -17.659 -16.785 1.556
 -7 7 -6 13.48 10.60 35 -17.775 -16.666 1.531
 -2 0 -2 423.50 70.25 35 -17.995 -16.439 1.556
 6 2 6 3.33 7.46 35 -18.110 -16.305 1.632
 -1 26 3 -0.52 6.20 35 -17.951 -16.454 1.620
 -9 14 -7 4.42 10.12 35 -17.638 -16.656 1.529
 -1 19 2 -12.67 8.63 35 -17.853 -16.422 1.605
 -6 19 -3 -8.90 12.79 35 -17.564 -16.692 1.562
 4 -27 -1 -7.23 8.96 35 -17.662 -16.546 1.531
 7 -10 5 -6.06 11.70 35 -17.594 -16.612 1.606
 -7 26 -3 1.88 8.79 35 -17.539 -16.655 1.567
 3 -27 -2 -4.61 7.50 35 -17.716 -16.460 1.522
 5 -27 0 -7.08 9.39 35 -17.593 -16.576 1.539
 -2 26 2 -10.58 7.78 35 -17.710 -16.429 1.608
 3 -22 -1 14.33 9.95 35 -17.641 -16.496 1.537
 9 -15 6 8.10 8.78 35 -17.530 -16.590 1.610
 -5 19 -2 21.50 12.40 35 -17.497 -16.609 1.569
 4 -22 0 -0.64 9.69 35 -17.560 -16.542 1.545
 2 -22 -2 10.67 8.85 35 -17.708 -16.369 1.529
 6 -27 1 1.70 8.95 35 -17.513 -16.562 1.547
 -6 26 -2 -0.87 8.95 35 -17.489 -16.581 1.573
 -2 19 1 -7.43 9.01 35 -17.615 -16.437 1.594
 -1 0 -1 180.57 26.10 35 -17.804 -16.248 1.562
 2 -27 -3 -8.30 7.75 35 -17.750 -16.298 1.513
 -4 19 -1 17.47 10.46 35 -17.470 -16.537 1.576
 -3 26 1 3.94 8.37 35 -17.566 -16.437 1.598
 -6 7 -5 8.68 10.50 35 -17.533 -16.469 1.535
 5 -22 1 5.62 10.75 35 -17.470 -16.530 1.553
 -4 -5 -5 3.71 4.83 36 -18.396 -15.599 1.605
 5 -5 4 6.52 7.85 36 -17.541 -16.450 1.680
 -5 26 -1 3.79 8.01 36 -17.469 -16.517 1.659
 -3 19 0 -2.03 8.69 36 -17.501 -16.479 1.663
 -4 26 0 -0.69 8.37 36 -17.491 -16.468 1.668
 7 -27 2 -6.96 8.84 36 -17.424 -16.515 1.633
 -8 14 -6 -7.75 8.61 36 -17.436 -16.484 1.610
 1 -22 -3 1.68 6.84 36 -17.753 -16.125 1.595
 6 -22 2 18.23 10.66 36 -17.373 -16.477 1.639
 9 -3 8 -5.11 6.74 36 -17.598 -16.245 1.722
 -7 2 -7 2.05 6.93 36 -17.607 -16.207 1.591
 3 -17 0 -10.28 9.42 36 -17.403 -16.383 1.627
 1 -27 -4 0.50 5.67 36 -17.751 -16.030 1.579
 2 -17 -1 14.99 8.74 36 -17.484 -16.288 1.618
 8 -27 3 -7.43 9.39 36 -17.327 -16.442 1.642
 8 -10 6 -9.56 9.44 36 -17.379 -16.357 1.692
 10 -15 7 4.98 8.60 36 -17.337 -16.369 1.697
 4 -17 1 -1.59 9.85 36 -17.314 -16.390 1.635
 7 -22 3 10.26 10.07 36 -17.269 -16.393 1.647
 1 -17 -2 2.74 7.21 36 -17.553 -16.055 1.609
 5 -17 2 -7.67 11.67 36 -17.220 -16.338 1.643
 -5 7 -4 1.80 9.86 36 -17.280 -16.269 1.616
 -7 14 -5 4.25 11.75 36 -17.234 -16.313 1.615
 7 2 7 -6.05 5.61 36 -17.630 -15.866 1.713
 -8 21 -5 -4.48 9.64 36 -17.187 -16.307 1.620
 0 -22 -4 2.15 5.36 36 -17.763 -15.703 1.585
 6 -5 5 -13.33 9.62 36 -17.302 -16.156 1.685
 8 -22 4 -0.85 9.33 36 -17.159 -16.287 1.655
 6 -17 3 -12.37 12.49 36 -17.118 -16.247 1.651
 -7 -3 -8 -1.77 5.50 36 -17.577 -15.713 1.577
 1 0 1 163.45 26.00 36 -17.423 -15.867 1.651
 9 -10 7 2.79 7.50 36 -17.169 -16.111 1.698
 -8 9 -7 13.43 8.51 36 -17.152 -16.067 1.594
 9 -22 5 -2.72 8.74 36 -17.042 -16.164 1.663
 -7 21 -4 -9.13 10.31 36 -17.035 -16.163 1.625
 0 -17 -3 -9.22 6.64 36 -17.596 -15.590 1.598
 -6 14 -4 17.31 15.11 36 -17.034 -16.141 1.619
 7 -17 4 -2.13 11.07 36 -17.009 -16.130 1.658
 -6 2 -6 19.21 9.30 36 -17.241 -15.864 1.595
 -4 7 -3 77.36 16.47 36 -17.010 -16.059 1.620
 -6 28 -2 -13.23 8.76 37 -16.953 -16.039 1.643
 7 -5 6 4.54 8.70 37 -17.077 -15.886 1.690
 3 -12 1 19.56 10.90 37 -16.929 -16.026 1.635
 -6 21 -3 -4.58 9.69 37 -16.898 -16.023 1.630
 2 -12 0 37.49 11.14 37 -16.967 -15.946 1.627
 2 0 2 349.69 70.16 37 -17.233 -15.677 1.657
 8 -17 5 4.62 8.88 37 -16.893 -15.996 1.666
 4 -12 2 -1.81 9.83 37 -16.875 -16.003 1.643
 -5 28 -1 8.96 8.38 37 -16.894 -15.937 1.649
 -5 14 -3 13.80 10.80 37 -16.841 -15.966 1.624
 5 -12 3 0.51 10.22 37 -16.804 -15.921 1.651
 8 2 8 -2.64 5.42 37 -17.230 -15.495 1.714
 -4 28 0 -0.75 7.75 37 -16.866 -15.841 1.656
 -1 -22 -5 -2.35 4.56 37 -17.711 -14.985 1.573
 -1 28 3 2.20 6.39 37 -17.068 -15.618 1.682
 4 7 5 1.90 4.14 37 -18.358 -14.320 1.688
 1 -12 -1 32.73 9.29 37 -16.985 -15.678 1.617
 -7 9 -6 1.92 9.97 37 -16.854 -15.807 1.597
 -5 21 -2 -11.14 11.62 37 -16.777 -15.882 1.636
 -8 16 -6 8.31 9.22 37 -16.789 -15.861 1.603
 -3 28 1 1.36 7.58 37 -16.877 -15.754 1.664
 9 -17 6 -11.61 9.22 37 -16.769 -15.849 1.674
 -2 28 2 -2.46 7.16 37 -16.938 -15.678 1.672
 -8 4 -8 -0.64 7.41 37 -16.942 -15.635 1.579
 2 21 5 7.91 4.53 37 -17.794 -14.772 1.695
 -3 7 -2 62.00 13.30 37 -16.723 -15.829 1.624
 3 0 3 393.11 72.54 37 -17.042 -15.486 1.663
 6 -12 4 31.05 12.85 37 -16.717 -15.806 1.658
 8 -5 7 -4.52 6.90 37 -16.859 -15.632 1.695
 6 -29 1 -8.69 9.15 37 -16.719 -15.763 1.612
 -8 23 -5 -9.53 10.30 37 -16.673 -15.798 1.613
 -4 -10 -6 2.92 3.18 37 -19.195 -13.248 1.578
 -4 14 -2 -6.11 10.64 37 -16.658 -15.783 1.629
 5 -29 0 6.47 8.76 37 -16.730 -15.711 1.603
 -4 21 -1 6.30 10.96 37 -16.681 -15.740 1.641
 -3 -5 -4 10.89 4.47 37 -17.930 -14.423 1.599
 4 -29 -1 -7.47 8.54 37 -16.718 -15.607 1.594
 -5 2 -5 11.04 8.14 37 -16.816 -15.468 1.597
 7 -12 5 -0.64 10.48 37 -16.615 -15.669 1.666
 -1 -17 -4 3.45 5.60 37 -17.582 -14.692 1.585
 -6 -3 -7 -3.00 6.05 37 -17.071 -15.151 1.579
 -3 21 0 -24.26 11.17 37 -16.620 -15.596 1.648
 -7 16 -5 -18.34 10.92 37 -16.548 -15.645 1.606
 6 -24 2 6.30 9.70 37 -16.536 -15.634 1.625
 5 -24 1 10.91 9.70 37 -16.553 -15.606 1.616
 4 0 4 30.36 8.40 37 -16.851 -15.295 1.668
 1 21 4 -8.21 5.71 37 -17.170 -14.955 1.681
 7 -24 3 -5.09 8.79 37 -16.500 -15.621 1.633
 -7 23 -4 14.18 8.90 37 -16.495 -15.624 1.617
 3 -29 -2 -5.48 7.63 37 -16.676 -15.438 1.584
 -3 14 -1 16.84 9.41 37 -16.497 -15.583 1.634
 4 -24 0 6.66 8.85 37 -16.546 -15.526 1.607
 -6 9 -5 25.81 11.28 37 -16.531 -15.527 1.600
 -2 21 1 -1.00 8.99 37 -16.610 -15.447 1.655
 9 -5 8 -1.87 6.48 37 -16.647 -15.390 1.700
 8 -24 4 -4.53 9.09 37 -16.448 -15.577 1.642
 8 -12 6 0.69 7.88 37 -16.501 -15.519 1.673
 0 -12 -2 18.46 7.41 37 -16.960 -15.049 1.605
 0 21 3 3.39 5.81 38 -16.841 -15.131 1.815
 -1 21 2 -5.98 7.60 38 -16.674 -15.294 1.806
 -2 7 -1 1131.37 190.40 38 -16.421 -15.546 1.768
 3 -24 -1 6.67 7.53 38 -16.512 -15.376 1.736
 -8 11 -7 -2.81 7.62 38 -16.430 -15.394 1.724
 -7 4 -7 2.10 6.96 38 -16.534 -15.254 1.718
 -6 23 -3 -3.02 8.36 38 -16.327 -15.449 1.762
 5 0 5 -12.09 7.00 38 -16.661 -15.105 1.818
 9 -12 7 -4.86 7.42 38 -16.378 -15.363 1.826
 -2 14 0 21.22 9.39 38 -16.378 -15.353 1.781
 -6 16 -4 1.28 11.55 38 -16.305 -15.422 1.749
 5 7 6 2.60 4.28 38 -17.418 -14.225 1.832
 -4 30 0 7.41 7.88 38 -16.332 -15.306 1.788
 5 -19 2 -4.18 11.02 38 -16.246 -15.358 1.766
 6 -19 3 -11.09 11.22 38 -16.237 -15.365 1.776
 2 -24 -2 -8.98 7.91 38 -16.434 -15.127 1.725
 -8 18 -6 3.27 8.18 38 -16.231 -15.320 1.735
 7 -19 4 -6.37 9.81 38 -16.206 -15.331 1.785
 4 -19 1 1.08 9.83 38 -16.227 -15.294 1.757
 -3 30 1 -4.76 7.23 38 -16.296 -15.179 1.795
 -5 23 -2 4.16 9.88 38 -16.168 -15.267 1.766
 8 -19 5 -1.53 9.15 38 -16.155 -15.269 1.794
 -5 9 -4 24.29 10.76 38 -16.180 -15.223 1.741
 -1 14 1 24.21 8.02 38 -16.324 -15.064 1.787
 6 0 6 -4.82 7.30 38 -16.470 -14.914 1.823
 4 -7 3 72.28 16.34 38 -16.162 -15.210 1.786
 3 -19 0 13.54 9.43 38 -16.173 -15.151 1.747
 5 -7 4 13.39 8.53 38 -16.160 -15.150 1.795
 3 -7 2 38.87 11.93 38 -16.099 -15.205 1.776
 -4 2 -4 22.91 7.54 38 -16.295 -14.988 1.735
 9 -19 6 16.34 9.18 38 -16.089 -15.184 1.803
 -1 7 0 -6.12 7.19 38 -16.133 -15.108 1.771
 -5 16 -3 4.65 10.99 38 -16.056 -15.184 1.752
 -7 25 -4 -6.94 7.98 38 -16.026 -15.153 1.750
 -7 11 -6 -1.92 8.16 38 -16.087 -15.087 1.727
 6 -7 5 4.16 8.30 38 -16.116 -15.052 1.804
 -4 23 -1 0.63 8.75 38 -16.024 -15.076 1.771
 0 14 2 2.75 5.71 38 -16.388 -14.679 1.792
 1 -24 -3 5.29 6.26 38 -16.295 -14.741 1.714
 -7 18 -5 5.29 7.93 38 -15.963 -15.072 1.737
 -8 6 -8 -0.64 6.59 38 -16.119 -14.900 1.709
 2 -7 1 1133.24 190.42 38 -15.943 -15.068 1.764
 7 0 7 0.80 5.81 38 -16.279 -14.722 1.829
 7 -7 6 1.55 8.17 39 -16.042 -14.933 1.812
 2 -19 -1 8.52 7.95 39 -16.074 -14.897 1.736
 -7 -1 -8 5.51 6.02 39 -16.292 -14.639 1.703
 6 7 7 -1.84 3.89 39 -16.850 -14.079 1.833
 3 14 5 0.90 1.69 39 -18.511 -12.410 1.818
 -6 4 -6 1.39 8.50 39 -16.068 -14.822 1.720
 1 14 3 1.70 4.72 39 -16.683 -14.116 1.798
 -6 25 -3 4.84 8.41 39 -15.835 -14.953 1.753
 -3 23 0 5.14 8.44 39 -15.905 -14.878 1.776
 7 -26 3 0.83 8.57 39 -15.816 -14.933 1.761
 8 -7 7 1.15 6.87 39 -15.945 -14.797 1.819
 -4 16 -2 5.21 9.37 39 -15.807 -14.927 1.755
 6 -26 2 8.57 8.44 39 -15.799 -14.891 1.751
 6 -14 4 46.03 14.72 39 -15.789 -14.895 1.782
 -4 9 -3 -8.13 9.90 39 -15.790 -14.878 1.742
 5 -14 3 11.06 10.29 39 -15.769 -14.894 1.772
 7 -14 5 0.64 10.29 39 -15.777 -14.856 1.791
 -8 13 -7 -9.82 9.20 39 -15.814 -14.817 1.718
 2 14 4 11.48 4.30 39 -17.528 -13.101 1.805
 8 0 8 -3.20 5.64 39 -16.089 -14.532 1.834
 -8 20 -6 4.35 8.71 39 -15.746 -14.847 1.728
 5 -26 1 10.12 9.39 39 -15.754 -14.802 1.741
 4 -14 2 15.05 9.99 39 -15.706 -14.832 1.762
 8 -14 6 -8.32 9.46 39 -15.738 -14.787 1.800
 -6 18 -4 5.56 10.29 39 -15.690 -14.814 1.740
 9 -7 8 1.26 6.74 39 -15.831 -14.651 1.826
 -2 23 1 11.24 8.65 39 -15.813 -14.661 1.781
 -6 11 -5 11.02 10.99 39 -15.717 -14.755 1.728
 -1 -12 -3 -2.31 3.80 39 -16.816 -13.579 1.725
 -5 25 -2 7.45 9.36 39 -15.649 -14.741 1.757
 9 -14 7 11.22 8.04 39 -15.679 -14.697 1.809
 1 -19 -2 -0.74 7.59 39 -15.898 -14.467 1.724
 7 7 8 0.57 3.65 39 -16.435 -13.914 1.835
 4 -26 0 6.00 8.54 39 -15.676 -14.653 1.731
 3 -14 1 16.95 9.45 39 -15.591 -14.677 1.752
 1 -7 0 -0.53 7.34 39 -15.646 -14.621 1.751
 -2 -17 -5 2.09 3.29 39 -17.437 -12.807 1.703
 0 -24 -4 -0.77 5.13 39 -16.072 -14.159 1.702
 -3 16 -1 0.46 8.62 39 -15.556 -14.632 1.758
 -1 23 2 16.69 7.62 39 -15.761 -14.421 1.786
 0 7 1 292.56 51.44 39 -15.941 -14.231 1.770
 -7 6 -7 -10.39 7.41 39 -15.660 -14.473 1.709
 7 -21 4 0.76 8.02 39 -15.495 -14.623 1.770
 8 -21 5 -5.72 9.08 39 -15.497 -14.617 1.779
 6 -21 3 4.94 9.12 39 -15.467 -14.592 1.760
 -7 20 -5 1.62 8.20 39 -15.460 -14.578 1.730
 -4 25 -1 4.43 6.70 40 -15.471 -14.518 1.901
 3 -26 -1 -3.39 6.85 40 -15.555 -14.427 1.859
 -3 2 -3 12.99 8.09 40 -15.603 -14.356 1.871
 -5 18 -3 7.62 11.01 40 -15.405 -14.533 1.881
 -6 27 -3 1.59 6.68 40 -15.406 -14.519 1.886
 -7 13 -6 -5.14 8.05 40 -15.444 -14.479 1.857
 5 -21 2 -12.04 9.46 40 -15.408 -14.513 1.891
 0 23 3 -6.88 5.52 40 -15.767 -14.149 1.935
 -5 4 -5 -4.85 7.79 40 -15.520 -14.316 1.857
 -3 9 -2 182.60 33.25 40 -15.341 -14.465 1.882
 2 -14 0 16.48 8.65 40 -15.401 -14.376 1.880
 -8 8 -8 3.84 6.48 40 -15.430 -14.281 1.839
 1 23 4 -1.84 4.68 40 -15.859 -13.834 1.941
 -5 11 -4 -0.48 8.84 40 -15.308 -14.384 1.867
 4 -21 1 19.80 10.21 40 -15.307 -14.367 1.880
 -6 -1 -7 7.74 5.79 40 -15.650 -13.983 1.838
 -8 15 -7 13.46 8.17 40 -15.283 -14.316 1.849
 -2 16 0 28.17 10.36 40 -15.312 -14.284 1.901
 -3 25 0 -6.93 8.21 40 -15.306 -14.278 1.905
 -5 27 -2 -8.86 9.09 40 -15.199 -14.286 1.888
 2 -26 -2 9.72 6.51 40 -15.377 -14.095 1.847
 -6 20 -4 15.90 10.01 40 -15.164 -14.292 1.870
 0 -19 -3 -8.91 6.38 40 -15.601 -13.768 1.848
 6 -28 2 8.49 7.92 40 -15.135 -14.221 1.878
 -4 18 -2 2.65 10.48 40 -15.110 -14.223 1.883
 7 -9 6 4.76 7.77 40 -15.168 -14.121 1.935
 3 -21 0 18.90 9.43 40 -15.155 -14.131 1.868
 6 -9 5 1.43 9.37 40 -15.140 -14.136 1.925
 8 -9 7 -8.12 7.19 40 -15.158 -14.073 1.944
 8 -16 6 1.38 7.72 40 -15.062 -14.134 1.927
 7 -16 5 -8.32 8.97 40 -15.043 -14.140 1.917
 -2 25 1 4.17 6.85 40 -15.158 -14.015 1.908
 -7 22 -5 -1.59 7.78 40 -15.022 -14.145 1.862
 5 -9 4 20.40 9.61 40 -15.058 -14.101 1.914
 -6 13 -5 12.30 10.22 40 -15.042 -14.110 1.857
 5 -28 1 22.31 8.29 40 -15.042 -14.085 1.867
 -6 6 -6 3.83 7.60 40 -15.137 -13.988 1.846
 -5 -8 -7 -0.20 3.62 40 -16.152 -12.957 1.828
 6 -16 4 14.14 10.72 40 -14.989 -14.107 1.907
 -7 1 -8 0.47 5.60 40 -15.276 -13.785 1.829
 6 -2 6 3.68 7.69 40 -15.208 -13.830 1.938
 -4 27 -1 6.14 7.15 40 -14.998 -14.039 1.891
 7 -2 7 -0.42 5.53 41 -15.198 -13.798 1.947
 -4 -3 -5 7.88 5.35 41 -15.547 -13.423 1.847
 5 -2 5 0.63 6.79 41 -15.158 -13.810 1.927
 8 -23 5 -2.42 7.76 41 -14.903 -14.028 1.908
[truncated: 303,159 more chars]
